# Supplementary material for: Expression profiling and functional analysis reveals that TOR is a key player in regulating photosynthesis and phytohormone signaling pathways in Arabidopsis
Source: Front Plant Sci. 2015 Sep 7;6:677. doi: 10.3389/fpls.2015.00677 (PMC4561354; doi:10.3389/fpls.2015.00677)
Supplement: Supplementary Table 2 — (A) The total detected genes in the RNA-seq data. (B) The total differentially expressed genes (DEGs) and their functions. The criteria of DEGs: the /log2 ratio/≥1 and the Probability value (P-value for hypothesis testing) of 0.8 or more. [file Table2.XLS]

## Sheet: Supplementary Table 2A
Supplementary Table 2A The total detected genes in the RNA-seq data
GeneID	log2Ratio(BP12-AZD/BP12-DMSO)	Probability	KEGG Orthology	GO Component	GO Function	GO Process	Blast nr
AT5G41080	5.14895	0.981202	-	-	-	-	gi|330802320|ref|XP_003289166.1|/3.96457e-06/hypothetical protein DICPUDRAFT_35223 [Dictyostelium purpureum]
AT3G30775	4.87518	0.980306	K00318|1|6e-37|99.4|nve:NEMVE_v1g115782|proline dehydrogenase [EC:1.5.99.8]	-	-	-	gi|471417275|ref|XP_004390150.1|/5.75835e-37/PREDICTED: proline dehydrogenase 1, mitochondrial isoform 1 [Trichechus manatus latirostris]
AT5G07690	-6.8279	0.976944	K09421|1|3e-14|57.4|dre:558540|myb-related protein	-	-	-	gi|330791797|ref|XP_003283978.1|/1.73217e-14/hypothetical protein DICPUDRAFT_26731 [Dictyostelium purpureum]
AT4G25810	4.78842	0.975185	-	-	-	-	-
AT1G66390	4.93408	0.975021	-	-	-	-	gi|326428239|gb|EGD73809.1|/3.34714e-06/hypothetical protein PTSG_12328 [Salpingoeca sp. ATCC 50818]
AT2G19800	4.92896	0.974829	K00469|1|4e-21|68.2|dmo:Dmoj_GI14990|inositol oxygenase [EC:1.13.99.1]	-	GO:0016491//oxidoreductase activity	GO:0008152//metabolic process	gi|470458459|ref|XP_004341248.1|/2.21212e-20/inositol oxygenase 1, putative [Acanthamoeba castellanii str. Neff]
AT1G35140	4.73408	0.974692	-	-	-	-	-
AT1G69530	-4.41935	0.970256	-	-	-	-	gi|470424295|ref|XP_004337682.1|/4.54212e-09/Expansin, putative [Acanthamoeba castellanii str. Neff]
AT1G77640	4.80866	0.969011	-	-	-	-	-
AT1G03820	-5.97217	0.968675	-	-	-	-	-
AT2G26560	4.21655	0.967607	-	-	-	-	gi|156311326|ref|XP_001617767.1|/3.69826e-19/hypothetical protein NEMVEDRAFT_v1g156779 [Nematostella vectensis]
AT1G10070	4.20054	0.963103	K00826|1|7e-18|60.1|der:Dere_GG17780|branched-chain amino acid aminotransferase [EC:2.6.1.42]	-	GO:0008483//transaminase activity	-	gi|470430423|ref|XP_004338300.1|/1.03474e-29/branchedchain amino acid aminotransferase [Acanthamoeba castellanii str. Neff]
AT4G24780	-4.33411	0.963055	-	-	-	-	-
AT1G69880	4.17469	0.962891	K03671|1|2e-11|57.0|phu:Phum_PHUM156960|thioredoxin 1	-	-	-	gi|242008109|ref|XP_002424855.1|/1.87978e-10/thioredoxin-2, putative [Pediculus humanus corporis]
AT1G25400	4.00255	0.962754	-	-	-	-	-
AT1G15040	4.20973	0.962391	-	-	-	-	gi|401400357|ref|XP_003880773.1|/1.0732e-38/peptidase C26, related [Neospora caninum Liverpool]
AT3G48580	4.56363	0.96211	-	-	-	-	-
AT1G78370	-3.90933	0.961193	K01800|1|8e-10|65.1|cbr:CBG00257|maleylacetoacetate isomerase [EC:5.2.1.2];K00799|5|8e-08|58.5|bmy:Bm1_44840|glutathione S-transferase [EC:2.5.1.18]	-	GO:0005515//protein binding	-	gi|156404486|ref|XP_001640438.1|/7.88855e-18/predicted protein [Nematostella vectensis]
AT1G28290	-4.02153	0.960947	K11841|1|1e-06|55.8|dpo:Dpse_GA16935|ubiquitin carboxyl-terminal hydrolase 10 [EC:3.1.2.15]	-	-	-	gi|348511394|ref|XP_003443229.1|/9.91014e-08/PREDICTED: hypothetical protein LOC100690815 [Oreochromis niloticus]
AT5G59310	-5.59829	0.960899	-	-	-	-	gi|404503308|emb|CCJ09772.1|/3.01518e-20/putative non-specific lipid transfer protein, partial [Hirudo medicinalis]
AT5G18840	5.0907	0.960714	K08145|1|8e-10|50.4|dre:373140|MFS transporter, SP family, solute carrier family 2 (facilitated glucose transporter), member 8;K14258|3|7e-09|35.0|cqu:CpipJ_CPIJ004516|facilitated trehalose transporter	GO:0044425//membrane part	GO:0051119//sugar transmembrane transporter activity	GO:0015766;GO:0000017//alpha-glucoside transport	gi|167533457|ref|XP_001748408.1|/2.57446e-12/hypothetical protein [Monosiga brevicollis MX1]
AT4G08950	3.862	0.960194	-	-	-	-	-
AT2G40610	-4.78714	0.959961	-	-	-	-	gi|281200514|gb|EFA74732.1|/2.72685e-09/expansin-like protein [Polysphondylium pallidum PN500]
AT1G32350	4.35726	0.959502	-	-	-	-	gi|281211621|gb|EFA85783.1|/1.84196e-37/alternative oxidase [Polysphondylium pallidum PN500]
AT1G76650	3.96787	0.958393	K13448|1|4e-18|93.2|nve:NEMVE_v1g220271|calcium-binding protein CML;K02183|3|2e-16|87.8|mmu:80796|calmodulin	-	-	-	gi|340059177|emb|CCC53560.1|/2.10323e-17/putative calmodulin [Trypanosoma vivax Y486]
AT4G12480	-3.80032	0.958133	-	-	-	-	-
AT1G08630	4.36136	0.957517	K01620|1|4e-56|142|oaa:100087020|threonine aldolase [EC:4.1.2.5]	-	GO:0003824//catalytic activity	-	gi|149517519|ref|XP_001517050.1|/3.25689e-55/PREDICTED: uncharacterized protein R102.4-like [Ornithorhynchus anatinus]
AT1G53625	3.9918	0.957038	-	-	-	-	-
AT1G05675	4.745	0.955587	K00699|1|1e-11|72.4|tad:TRIADDRAFT_54725|glucuronosyltransferase [EC:2.4.1.17];K04628|3|4e-09|63.9|tad:TRIADDRAFT_2420|2-hydroxyacylsphingosine 1-beta-galactosyltransferase [EC:2.4.1.45]	-	-	-	gi|188501474|gb|ACD54606.1|/3.1695e-15/UDP-glucosyl transferase-like protein [Adineta vaga]
AT1G14870	3.8147	0.955484	-	-	-	-	-
AT1G02660	3.87199	0.955381	-	-	-	-	-
AT1G62760	4.30108	0.955162	-	-	-	-	-
AT1G15380	3.68166	0.954519	-	-	-	-	-
AT5G41750	4.03724	0.954217	-	-	-	-	gi|345489480|ref|XP_001603194.2|/1.01335e-10/PREDICTED: protein lap4-like [Nasonia vitripennis]
AT1G26770	-3.80979	0.954142	-	-	-	-	-
AT1G54575	3.61414	0.953759	-	-	-	-	-
AT2G03090	-5.11956	0.953287	-	-	-	-	gi|470424295|ref|XP_004337682.1|/4.97194e-09/Expansin, putative [Acanthamoeba castellanii str. Neff]
AT3G47340	3.66058	0.952602	K01953|1|3e-67|139|cbr:CBG15441|asparagine synthase (glutamine-hydrolysing) [EC:6.3.5.4]	-	-	-	gi|221055627|ref|XP_002258952.1|/1.3558e-86/asparagine synthase [Plasmodium knowlesi strain H]
AT1G80160	3.77084	0.952369	-	-	-	-	-
AT4G03060	-5.53309	0.952321	-	-	-	-	-
AT5G57560	3.52259	0.952191	-	-	-	-	-
AT4G28250	-5.16472	0.951972	-	-	-	-	gi|470424267|ref|XP_004337679.1|/1.43385e-07/expansin family protein [Acanthamoeba castellanii str. Neff]
AT1G74670	-3.64301	0.951945	-	-	-	-	-
AT1G57990	3.52285	0.951123	-	-	-	-	-
AT2G29470	4.5079	0.951089	K00799|1|7e-11|68.6|bfo:BRAFLDRAFT_217360|glutathione S-transferase [EC:2.5.1.18];K01800|2|3e-09|63.2|cel:Y53G8B.1|maleylacetoacetate isomerase [EC:5.2.1.2]	-	GO:0005515//protein binding	-	gi|443686280|gb|ELT89606.1|/1.066e-11/hypothetical protein CAPTEDRAFT_190410 [Capitella teleta]
AT4G32480	3.49121	0.950733	-	-	-	-	-
AT2G38470	3.47223	0.950583	-	-	-	-	gi|122057322|sp|Q554C5.2|WRKY1_DICDI/7.86372e-16/RecName: Full=Probable WRKY transcription factor protein 1; AltName: Full=WRKY domain-containing protein 1
AT5G27420	3.57614	0.950295	K11982|1|4e-11|70.1|oaa:100085469|E3 ubiquitin-protein ligase RNF115/126 [EC:6.3.2.19]	-	-	-	gi|345320732|ref|XP_001515794.2|/3.55795e-10/PREDICTED: RING finger protein 126-like [Ornithorhynchus anatinus]
AT5G39580	3.97127	0.950288	-	-	-	-	gi|144952784|gb|ABP04046.1|/2.05705e-22/glutathione peroxidase-like protein [Crassostrea ariakensis]
AT1G26390	4.09405	0.950062	-	-	-	-	gi|290979017|ref|XP_002672231.1|/3.06358e-19/predicted protein [Naegleria gruberi]
AT1G63530	4.18991	0.949795	-	-	-	-	-
AT5G13080	3.94491	0.949213	-	-	-	-	-
AT1G15670	3.52485	0.9492	K10473|1|2e-06|55.1|xtr:394822|kelch repeat and BTB domain-containing protein 5/10;K10442|2|6e-06|53.1|nvi:100122929|kelch-like protein 1/4/5	-	-	-	-
AT1G18570	3.47186	0.948994	K09421|1|5e-18|67.8|xla:398085|myb-related protein	-	-	-	gi|471219368|ref|XP_004024209.1|/1.38645e-18/myb-like DNA-binding domain protein [Ichthyophthirius multifiliis]
AT4G30270	3.37426	0.948419	-	-	-	-	-
AT4G32810	4.80655	0.948378	K11158|1|5e-19|97.8|mdo:100030329|retinoid isomerohydrolase [EC:3.1.1.64];K00515|4|5e-19|97.8|rno:114106|beta-carotene 15,15'-monooxygenase [EC:1.14.99.36]	-	GO:0016491//oxidoreductase activity	GO:0008152//metabolic process	gi|241716215|ref|XP_002412141.1|/1.95515e-20/beta-carotene dioxygenase, putative [Ixodes scapularis]
AT2G41230	4.32364	0.9482	-	-	-	-	-
AT5G07030	-4.02705	0.947776	-	-	-	-	-
AT1G69890	3.46785	0.947625	-	-	-	-	-
AT1G19020	3.33798	0.94653	-	-	-	-	-
AT3G57520	3.29875	0.946359	-	-	-	-	-
AT2G20670	3.30752	0.946297	-	-	-	-	-
AT3G15500	3.45192	0.946037	-	-	-	-	-
AT1G21910	3.44236	0.945976	-	-	-	-	-
AT4G33420	3.6549	0.945839	-	-	-	-	gi|144952784|gb|ABP04046.1|/1.16053e-19/glutathione peroxidase-like protein [Crassostrea ariakensis]
AT1G26380	3.84467	0.945421	-	-	-	-	gi|290979017|ref|XP_002672231.1|/1.76018e-22/predicted protein [Naegleria gruberi]
AT2G21210	-3.3896	0.945298	-	-	-	-	-
AT3G23240	3.83955	0.945127	-	-	-	-	-
AT5G57550	4.19957	0.944976	-	-	-	-	-
AT3G46280	3.54257	0.943621	-	-	-	-	-
AT4G23190	3.65138	0.943511	K04733|1|6e-28|64.7|mdo:100019202|interleukin-1 receptor-associated kinase 4 [EC:2.7.11.1]	-	GO:0005488//binding	GO:0009987//cellular process	gi|126340173|ref|XP_001367252.1|/5.15075e-27/PREDICTED: interleukin-1 receptor-associated kinase 4 [Monodelphis domestica]
AT1G29290	4.67631	0.943361	-	-	-	-	-
AT4G38860	-3.67636	0.943272	-	-	-	-	-
AT3G45970	3.52506	0.943251	-	-	-	-	-
AT4G28040	3.50786	0.943251	-	-	-	-	-
AT1G02470	3.9524	0.942909	-	-	-	-	-
AT3G50260	3.49713	0.942614	-	-	-	-	-
AT4G21680	3.93377	0.942587	K14638|1|9e-34|146|tad:TRIADDRAFT_12575|solute carrier family 15 (peptide/histidine transporter), member 3/4	-	-	-	gi|74011495|ref|XP_548544.2|/2.35705e-69/PREDICTED: probable peptide/nitrate transporter At5g13400-like [Canis lupus familiaris]
AT4G30280	3.60234	0.942033	-	-	-	-	-
AT2G01610	-4.34671	0.942033	-	-	-	-	-
AT1G56650	3.96249	0.941861	-	-	-	-	gi|326428239|gb|EGD73809.1|/5.40548e-06/hypothetical protein PTSG_12328 [Salpingoeca sp. ATCC 50818]
AT1G20190	-4.10541	0.941629	-	-	-	-	gi|470424274|ref|XP_004337680.1|/3.14952e-07/betaexpansin 1 precursor, putative [Acanthamoeba castellanii str. Neff]
AT3G14050	3.30102	0.941334	-	-	-	-	gi|301632378|ref|XP_002945263.1|/9.05491e-44/PREDICTED: guanosine-3',5'-bis(diphosphate) 3'-pyrophosphohydrolase-like [Xenopus (Silurana) tropicalis]
AT4G37370	3.23711	0.941211	K14985|1|2e-35|105|tca:656794|cytochrome P450, family 18, subfamily A, polypeptide 1 (26-hydroxylase) [EC:1.14.-.-];K07408|5|5e-33|118|rno:24296|cytochrome P450, family 1, subfamily A, polypeptide 1 [EC:1.14.14.1]	-	-	-	gi|291233139|ref|XP_002736511.1|/9.14535e-43/PREDICTED: steroid 17-alpha-hydroxylase/17,20 lyase-like [Saccoglossus kowalevskii]
AT4G38840	-3.61221	0.941197	-	-	-	-	-
AT1G69490	3.19034	0.941149	-	-	-	-	-
AT2G39700	-3.57074	0.940533	-	-	-	-	gi|470424295|ref|XP_004337682.1|/3.58254e-09/Expansin, putative [Acanthamoeba castellanii str. Neff]
AT2G10940	-3.07636	0.93989	-	-	-	-	gi|156406671|ref|XP_001641168.1|/6.47513e-11/predicted protein [Nematostella vectensis]
AT2G37640	-3.8077	0.939472	-	-	-	-	gi|470424267|ref|XP_004337679.1|/3.09892e-08/expansin family protein [Acanthamoeba castellanii str. Neff]
AT5G39520	3.6051	0.939397	-	-	-	-	-
AT3G08770	-3.17766	0.939288	-	-	-	-	gi|404503308|emb|CCJ09772.1|/3.60097e-14/putative non-specific lipid transfer protein, partial [Hirudo medicinalis]
AT3G61060	3.1393	0.938452	-	-	-	-	-
AT2G41100	3.03177	0.938247	K02183|1|1e-38|92.4|spu:575430|calmodulin	GO:0031981//nuclear lumen;GO:0016020//membrane;GO:0005815//microtubule organizing center;GO:0005819//spindle	GO:0047485//protein N-terminus binding;GO:0008092//cytoskeletal protein binding;GO:0046872//metal ion binding;GO:0019899//enzyme binding	GO:0003012//muscle system process;GO:0007599//hemostasis;GO:0007267//cell-cell signaling;GO:0032768;GO:0032414//positive regulation of ion transmembrane transporter activity;GO:0006807//nitrogen compound metabolic process;GO:0005977//glycogen metabolic process;GO:0006887//exocytosis;GO:0010863//positive regulation of phospholipase C activity;GO:0014808//release of sequestered calcium ion into cyt…	gi|405952420|gb|EKC20234.1|/2.99848e-53/Calmodulin [Crassostrea gigas]
AT4G28085	3.43029	0.93822	-	-	-	-	-
AT2G24762	-3.50435	0.938199	-	-	-	-	-
AT4G31800	3.21901	0.938144	-	-	-	-	gi|470264611|ref|XP_004361256.1|/4.98144e-07/putative WRKY transcription factor [Dictyostelium fasciculatum]
AT4G35770	3.02102	0.937966	-	-	-	-	-
AT5G04950	-3.50533	0.937843	-	-	-	-	-
AT4G17490	3.06517	0.937494	-	-	-	-	-
AT1G64390	-4.07255	0.937357	K03364|1|7e-13|77.8|bfo:BRAFLDRAFT_119430|cell division cycle 20-like protein 1, cofactor of APC complex	-	-	-	gi|156404234|ref|XP_001640312.1|/1.69132e-32/predicted protein [Nematostella vectensis]
AT4G15610	3.16263	0.937254	-	-	-	-	-
AT5G09440	3.0105	0.936974	-	-	-	-	-
AT5G50760	3.4294	0.936803	-	-	-	-	-
AT1G67750	-4.51278	0.936768	-	-	-	-	-
AT4G37990	3.21352	0.93657	K13953|1|2e-07|58.5|cbr:CBG23239|alcohol dehydrogenase, propanol-preferring [EC:1.1.1.1]	-	GO:0016491//oxidoreductase activity;GO:0005488//binding	-	gi|71425892|ref|XP_813190.1|/5.39492e-55/NADP-dependent alcohol hydrogenase [Trypanosoma cruzi strain CL Brener]
AT2G28950	-3.31473	0.936139	-	-	-	-	gi|470424295|ref|XP_004337682.1|/1.24261e-07/Expansin, putative [Acanthamoeba castellanii str. Neff]
AT5G57220	3.47426	0.935967	K07408|1|3e-31|137|dre:140634|cytochrome P450, family 1, subfamily A, polypeptide 1 [EC:1.14.14.1]	-	GO:0016491//oxidoreductase activity	GO:0044237//cellular metabolic process;GO:0042221//response to chemical stimulus	gi|268054455|gb|ACE75879.2|/1.41065e-31/cytochrome P450c17-II [Cynoglossus semilaevis]
AT2G36120	-3.01301	0.935872	-	-	-	-	-
AT3G04070	3.07894	0.935666	-	-	-	-	-
AT5G59320	-3.94079	0.935584	-	-	-	-	gi|404503308|emb|CCJ09772.1|/1.1641e-19/putative non-specific lipid transfer protein, partial [Hirudo medicinalis]
AT3G19680	3.17289	0.93518	-	-	-	-	-
AT2G29350	3.16862	0.935146	K11147|1|6e-14|52.4|tca:658998|dehydrogenase/reductase SDR family member 4 [EC:1.1.-.-]	-	GO:0003824//catalytic activity	-	gi|326434946|gb|EGD80516.1|/2.34394e-38/cinnamyl-alcohol dehydrogenase family/CAD family [Salpingoeca sp. ATCC 50818]
AT2G18690	3.0434	0.934701	-	-	-	-	-
AT4G14130	3.58759	0.934653	-	-	-	-	-
AT1G11925	4.161	0.934605	-	-	-	-	-
AT2G30750	3.40074	0.934359	K07422|1|3e-17|58.5|ssc:100518620|cytochrome P450, family 2, subfamily U	-	-	-	gi|260819558|ref|XP_002605103.1|/2.2149e-21/hypothetical protein BRAFLDRAFT_84227 [Branchiostoma floridae]
AT2G25625	2.96402	0.934126	-	-	-	-	-
AT2G20870	-3.05552	0.934119	-	-	-	-	-
AT2G34600	4.32362	0.933928	-	-	-	-	-
AT3G20470	-3.59469	0.933859	-	-	-	-	-
AT1G80840	2.983	0.933647	-	-	-	-	-
AT3G15450	2.84024	0.933229	-	-	-	-	-
AT3G55980	2.86421	0.93299	K14943|1|6e-06|53.9|mmu:171170|muscleblind	-	-	-	gi|470296201|ref|XP_004345270.1|/1.34001e-13/zinc finger CCCH domain-containing protein 37 [Capsaspora owczarzaki ATCC 30864]
AT5G01810	2.9383	0.932908	K08796|1|3e-63|244|xtr:100491623|BR serine/threonine kinase [EC:2.7.11.1]	-	GO:0016301//kinase activity	-	gi|72392247|ref|XP_846924.1|/7.88116e-73/serine/threonine kinase [Trypanosoma brucei brucei strain 927/4 GUTat10.1]
AT5G18470	3.043	0.932798	-	-	-	-	-
AT5G61160	3.24327	0.932641	-	-	-	-	-
AT5G07440	2.83201	0.932517	K00261|1|6e-48|154|smm:Smp_093820|glutamate dehydrogenase (NAD(P)+) [EC:1.4.1.3]	-	-	-	gi|358253764|dbj|GAA53751.1|/3.48899e-51/glutamate dehydrogenase (NAD(P)+) [Clonorchis sinensis]
AT4G23810	3.14338	0.931778	-	-	-	-	gi|470264611|ref|XP_004361256.1|/1.07304e-07/putative WRKY transcription factor [Dictyostelium fasciculatum]
AT2G41380	2.8914	0.931716	-	-	-	-	gi|281200472|gb|EFA74692.1|/1.30207e-24/methyltransferase type 11 domain-containing protein [Polysphondylium pallidum PN500]
AT4G36850	3.15743	0.931621	-	-	-	-	gi|326430695|gb|EGD76265.1|/1.66218e-07/hypothetical protein PTSG_00968 [Salpingoeca sp. ATCC 50818]
AT2G22510	3.48151	0.931169	-	-	-	-	-
AT2G31945	2.94066	0.930861	-	-	-	-	-
AT2G22860	3.41948	0.930649	-	-	-	-	-
AT1G60590	-3.79006	0.930594	-	-	-	-	gi|167522467|ref|XP_001745571.1|/1.76503e-27/hypothetical protein [Monosiga brevicollis MX1]
AT5G15230	-2.92953	0.930553	-	-	-	-	-
AT1G78410	3.22537	0.930375	-	-	-	-	-
AT4G13395	2.78943	0.930286	-	-	-	-	-
AT2G22880	3.08599	0.930115	-	-	-	-	-
AT5G18030	-5.52288	0.929985	-	-	-	-	-
AT1G05575	3.18428	0.929615	-	-	-	-	-
AT4G17500	2.77219	0.929368	-	-	-	-	-
AT1G79680	4.30331	0.929067	K04733|1|8e-37|156|ecb:100054848|interleukin-1 receptor-associated kinase 4 [EC:2.7.11.1]	-	-	-	gi|465968994|gb|EMP31904.1|/9.65026e-37/Interleukin-1 receptor-associated kinase 4 [Chelonia mydas]
AT2G25060	-3.28478	0.929006	-	-	-	-	-
AT1G10140	2.79779	0.9288	-	-	-	-	-
AT4G33050	2.78385	0.928773	-	-	-	-	-
AT1G61340	3.54517	0.928766	-	-	-	-	-
AT5G46295	3.61517	0.928698	-	-	-	-	-
AT2G29460	2.7693	0.928698	-	-	-	-	gi|443686280|gb|ELT89606.1|/5.15884e-08/hypothetical protein CAPTEDRAFT_190410 [Capitella teleta]
AT4G27410	2.91474	0.928636	-	-	-	-	-
AT1G70290	2.76555	0.928622	K16055|1|1e-68|263|phu:Phum_PHUM612040|trehalose 6-phosphate synthase/phosphatase [EC:2.4.1.15 3.1.3.12]	-	GO:0003824//catalytic activity	-	gi|281210081|gb|EFA84249.1|/2.11542e-127/glycosyltransferase [Polysphondylium pallidum PN500]
AT2G45220	3.04659	0.928588	-	-	-	-	gi|315570512|gb|ADU33260.1|/3.02672e-12/pectin methylesterase [Sitophilus oryzae]
AT5G38710	3.36382	0.928513	K00318|1|8e-37|97.1|mgp:100548053|proline dehydrogenase [EC:1.5.99.8]	-	-	-	gi|363740184|ref|XP_001234062.2|/6.92578e-36/PREDICTED: proline dehydrogenase 1, mitochondrial [Gallus gallus]
AT5G04340	2.74361	0.928314	-	-	-	-	-
AT3G22600	3.1885	0.92828	-	-	-	-	-
AT5G27920	3.21387	0.928273	K10268|1|5e-23|77.8|spu:589176|F-box and leucine-rich repeat protein 2/20	-	-	-	gi|115741868|ref|XP_793918.2|/3.93245e-22/PREDICTED: F-box/LRR-repeat protein 20-like [Strongylocentrotus purpuratus]
AT1G66090	3.25406	0.927773	-	-	-	-	-
AT2G43550	-2.82813	0.927575	-	-	-	-	-
AT3G54260	-4.36709	0.927534	-	-	-	-	-
AT1G18250	-3.68068	0.927472	-	-	-	-	gi|57791228|gb|AAW56444.1|/2.47409e-54/PR-5-like protein [Toxoptera citricida]
AT4G12490	-2.78783	0.927465	-	-	-	-	gi|301617904|ref|XP_002938384.1|/1.16574e-06/PREDICTED: butyrophilin-like protein 2-like [Xenopus (Silurana) tropicalis]
AT3G17640	-3.44819	0.92713	K13023|1|2e-12|74.3|dre:559700|carboxypeptidase N regulatory subunit;K05401|4|1e-09|65.1|dme:Dmel_CG5195|toll-like receptor 3;K10161|5|2e-08|60.8|ptr:470827|toll-like receptor 9	-	-	-	gi|470427236|ref|XP_004337975.1|/3.08198e-19/leucine rich repeat-containing protein [Acanthamoeba castellanii str. Neff]
AT3G45640	2.64953	0.926918	K04464|1|8e-76|172|acs:100553854|mitogen-activated protein kinase 7 [EC:2.7.11.24]	-	GO:0004674//protein serine/threonine kinase activity;GO:0000166//nucleotide binding	-	gi|470252198|ref|XP_004359196.1|/7.23656e-92/extracellular signal-regulated protein kinase [Dictyostelium fasciculatum]
AT1G17020	3.00614	0.92648	-	-	-	-	gi|65306321|gb|AAV31091.2|/1.67298e-12/ACC synthase [Limnodynastes tasmaniensis]
AT1G68840	2.66593	0.926309	-	-	-	-	-
AT5G25930	3.25212	0.926199	K04730|1|1e-30|136|acs:100563977|interleukin-1 receptor-associated kinase 1 [EC:2.7.11.1];K04733|2|2e-29|132|ssc:100127166|interleukin-1 receptor-associated kinase 4 [EC:2.7.11.1]	-	-	-	gi|389600592|ref|XP_001563125.2|/2.89294e-43/putative surface antigen protein [Leishmania braziliensis MHOM/BR/75/M2904]
AT1G68620	2.91221	0.926103	K13616|1|1e-16|88.2|bta:519557|arylacetamide deacetylase [EC:3.1.1.3]	GO:0044464//cell part	GO:0016787//hydrolase activity	-	gi|66810329|ref|XP_638888.1|/1.1086e-17/hypothetical protein DDB_G0283819 [Dictyostelium discoideum AX4]
AT2G14890	-2.73067	0.926096	-	-	-	-	-
AT4G22920	2.81015	0.92559	-	-	-	-	-
AT3G16240	-2.63387	0.92535	K09884|1|3e-16|87.4|tca:661619|aquaporin rerated protein, invertebrate;K09866|2|5e-16|86.7|dre:445293|aquaporin-4	-	-	-	gi|154800035|dbj|BAF75060.1|/2.89493e-16/aquaporin [Amoeba proteus]
AT1G09750	-2.62935	0.925323	-	-	-	-	-
AT5G61600	2.5807	0.925289	-	-	-	-	-
AT5G22920	2.73454	0.925138	K10144|1|7e-19|53.1|bta:540733|RING finger and CHY zinc finger domain-containing protein 1 [EC:6.3.2.19]	-	-	-	gi|139948305|ref|NP_001077223.1|/6.01039e-18/RING finger and CHY zinc finger domain-containing protein 1 [Bos taurus]
AT5G20230	2.66341	0.924816	-	-	-	-	-
AT5G18130	2.60971	0.924809	-	-	-	-	-
AT2G47190	3.32511	0.924686	K09421|1|2e-17|47.8|dre:445390|myb-related protein	-	-	-	gi|317418555|emb|CBN80593.1|/1.70756e-17/Myb-related protein B [Dicentrarchus labrax]
AT1G11050	2.76482	0.924467	K04733|1|4e-37|157|aml:100469127|interleukin-1 receptor-associated kinase 4 [EC:2.7.11.1]	-	GO:0005488//binding	-	gi|294873333|ref|XP_002766585.1|/4.44337e-37/calcium-dependent protein kinase, putative [Perkinsus marinus ATCC 50983]
AT3G01290	2.58008	0.92446	-	-	-	-	gi|294892205|ref|XP_002773947.1|/8.86615e-30/Protein PPLZ12, putative [Perkinsus marinus ATCC 50983]
AT5G37600	2.62285	0.924337	K01915|1|2e-81|118|api:100160139|glutamine synthetase [EC:6.3.1.2]	-	GO:0003824//catalytic activity	-	gi|290998660|ref|XP_002681898.1|/1.21447e-87/glutamine synthase [Naegleria gruberi]
AT5G25460	-2.66156	0.924227	-	-	-	-	-
AT4G29030	-2.83492	0.924214	-	-	-	-	gi|146084079|ref|XP_001464917.1|/6.48261e-06/Hypothetical repeat protein [Leishmania infantum JPCM5]
AT2G28120	2.97988	0.924207	-	-	-	-	gi|167535051|ref|XP_001749200.1|/2.00909e-33/hypothetical protein [Monosiga brevicollis MX1]
AT1G80440	2.55619	0.924193	K10448|1|2e-08|61.6|aag:AaeL_AAEL007144|kelch-like protein 10;K13956|3|6e-08|59.7|isc:IscW_ISCW018081|actin-binding protein IPP;K10442|4|8e-08|59.3|cin:100181969|kelch-like protein 1/4/5;K10473|5|8e-08|59.3|xla:398449|kelch repeat and BTB domain-containing protein 5/10	-	-	-	gi|410896822|ref|XP_003961898.1|/5.55378e-08/PREDICTED: kelch repeat and BTB domain-containing protein 10-like [Takifugu rubripes]
AT2G45470	-2.59099	0.924159	-	-	-	-	-
AT4G02290	-3.9388	0.924077	K03364|1|4e-07|58.2|bfo:BRAFLDRAFT_119430|cell division cycle 20-like protein 1, cofactor of APC complex	-	-	-	gi|330840383|ref|XP_003292196.1|/6.40042e-30/hypothetical protein DICPUDRAFT_40165 [Dictyostelium purpureum]
AT5G25250	2.85043	0.923892	K07192|1|4e-10|67.4|dme:Dmel_CG8200|flotillin	-	-	-	gi|290974566|ref|XP_002670016.1|/8.87141e-28/predicted protein [Naegleria gruberi]
AT5G22430	-2.92781	0.923872	-	-	-	-	-
AT2G27550	5.32545	0.923762	-	-	-	-	gi|14161401|gb|AAK54734.1|/3.46873e-15/PEBP-like protein [Homo sapiens]
AT4G18205	2.65986	0.923536	-	-	-	-	-
AT5G22580	-2.70942	0.923385	-	-	-	-	-
AT3G52400	2.68787	0.923344	K13813|1|2e-10|67.8|xtr:407856|syntaxin 12/13;K04560|2|6e-10|66.2|tad:TRIADDRAFT_66399|syntaxin 1A	GO:0016020//membrane	-	GO:0033036;GO:0051649//establishment of localization in cell;GO:0006906//vesicle fusion;GO:0044087;GO:0035216;GO:0007268//synaptic transmission	gi|154422733|ref|XP_001584378.1|/2.50514e-11/SNARE domain containing protein [Trichomonas vaginalis G3]
AT5G40690	2.56799	0.923201	-	-	-	-	-
AT5G20740	-3.31239	0.923036	-	-	-	-	-
AT5G20250	2.5128	0.922776	-	-	-	-	-
AT4G27260	2.67978	0.922721	-	-	-	-	gi|291240132|ref|XP_002739974.1|/9.1068e-42/PREDICTED: D11lgp1-like, partial [Saccoglossus kowalevskii]
AT1G51830	3.96733	0.922667	K04733|1|1e-18|96.7|ecb:100054848|interleukin-1 receptor-associated kinase 4 [EC:2.7.11.1]	GO:0044444//cytoplasmic part;GO:0016020//membrane	GO:0005488//binding;GO:0004672//protein kinase activity	GO:0002224//toll-like receptor signaling pathway	gi|440904894|gb|ELR55349.1|/3.7007e-18/Interleukin-1 receptor-associated kinase 4 [Bos grunniens mutus]
AT3G48020	3.31369	0.92253	-	-	-	-	-
AT1G62300	2.69712	0.922475	-	-	-	-	gi|281206030|gb|EFA80219.1|/4.55698e-06/putative WRKY transcription factor [Polysphondylium pallidum PN500]
AT5G63850	2.63931	0.922448	-	-	-	-	-
AT1G16410	-2.57117	0.922256	K07409|1|3e-10|68.2|hsa:1544|cytochrome P450, family 1, subfamily A, polypeptide 2 [EC:1.14.14.1];K07436|3|7e-10|67.0|xtr:100497429|cytochrome P450, family 24, subfamily A, polypeptide 1 (vitamin D3 24-hydroxylase) [EC:1.14.13.126];K07408|5|7e-10|67.0|mmu:13076|cytochrome P450, family 1, subfamily A, polypeptide 1 [EC:1.14.14.1]	GO:0031090//organelle membrane	GO:0033695;GO:0004497//monooxygenase activity;GO:0005515//protein binding;GO:0005506//iron ion binding	GO:0019752//carboxylic acid metabolic process;GO:0055114//oxidation-reduction process;GO:0009404//toxin metabolic process;GO:0006807//nitrogen compound metabolic process;GO:0006721//terpenoid metabolic process;GO:0042493//response to drug;GO:0008202//steroid metabolic process;GO:0017144//drug metabolic process	gi|443712003|gb|ELU05504.1|/5.821e-12/hypothetical protein CAPTEDRAFT_184189 [Capitella teleta]
AT1G15125	2.50115	0.922208	-	-	-	-	gi|156386701|ref|XP_001634050.1|/9.38458e-07/predicted protein [Nematostella vectensis]
AT4G27280	2.49993	0.922208	-	-	-	-	-
AT4G15530	2.68934	0.922146	-	-	GO:0016301//kinase activity	GO:0044237//cellular metabolic process	gi|10119899|gb|AAG12985.1|AF079585_1/1.09681e-120/pyruvate phosphate dikinase 1 [Trypanosoma cruzi]
AT5G67300	2.53893	0.922078	K09420|1|2e-33|144|ssc:100152439|myb proto-oncogene protein;K09421|5|2e-32|141|xla:398085|myb-related protein	-	-	-	gi|335278997|ref|XP_003353255.1|/1.63189e-32/PREDICTED: transcriptional activator Myb [Sus scrofa]
AT4G28703	3.48669	0.92201	-	-	-	-	-
AT2G42800	-4.26961	0.921866	K10130|1|2e-11|71.6|tgu:100225786|leucine-rich repeats and death domain-containing protein	-	-	-	gi|389600592|ref|XP_001563125.2|/8.15926e-19/putative surface antigen protein [Leishmania braziliensis MHOM/BR/75/M2904]
AT4G36040	2.45593	0.921647	K09525|1|4e-11|69.7|oaa:100077156|DnaJ homolog subfamily C member 5	-	-	-	gi|149633563|ref|XP_001508420.1|/3.06122e-10/PREDICTED: cysteine string protein-like [Ornithorhynchus anatinus]
AT1G76070	2.9673	0.921537	-	-	-	-	-
AT1G28190	2.58916	0.92153	-	-	-	-	-
AT4G16260	2.58948	0.921482	-	-	-	-	gi|449674789|ref|XP_002165086.2|/5.02476e-15/PREDICTED: glucan endo-1,3-beta-glucosidase-like [Hydra magnipapillata]
AT5G39610	2.52897	0.92114	-	-	-	-	-
AT1G70890	-2.46157	0.921031	-	-	-	-	-
AT3G23810	-2.54351	0.920791	K01251|1|3e-84|313|aag:AaeL_AAEL008341|adenosylhomocysteinase [EC:3.3.1.1]	GO:0044424//intracellular part	GO:0016802	GO:0044237//cellular metabolic process	gi|401409836|ref|XP_003884366.1|/2.13544e-168/hypothetical protein NCLIV_047660 [Neospora caninum Liverpool]
AT3G16370	-2.52561	0.92062	-	-	-	-	-
AT3G46080	2.77927	0.920579	-	-	-	-	gi|390347741|ref|XP_003726857.1|/9.68698e-06/PREDICTED: zinc finger protein 91-like [Strongylocentrotus purpuratus]
AT4G01870	2.40663	0.920504	-	-	-	-	gi|301632611|ref|XP_002945375.1|/6.59206e-08/PREDICTED: protein tolB-like, partial [Xenopus (Silurana) tropicalis]
AT1G68440	2.4816	0.92049	-	-	-	-	-
AT5G08350	2.72189	0.920373	-	-	-	-	-
AT4G38080	3.04197	0.920031	-	-	-	-	-
AT4G37610	2.43822	0.91997	K04498|1|2e-08|61.6|cin:778561|E1A/CREB-binding protein [EC:2.3.1.48]	-	-	-	gi|459182327|ref|XP_002128353.2|/1.69391e-07/PREDICTED: LOW QUALITY PROTEIN: uncharacterized protein LOC778561 [Ciona intestinalis]
AT1G21130	2.41062	0.919901	K00543|1|1e-07|58.5|xtr:496888|acetylserotonin N-methyltransferase [EC:2.1.1.4]	-	-	-	gi|66820378|ref|XP_643812.1|/5.77419e-12/O-methyltransferase family 2 protein [Dictyostelium discoideum AX4]
AT1G63720	2.8767	0.919887	-	-	-	-	-
AT3G58990	-2.61184	0.919757	K01702|1|3e-09|63.5|hmg:100199947|3-isopropylmalate dehydratase [EC:4.2.1.33]	-	-	-	gi|340385352|ref|XP_003391174.1|/6.88378e-09/PREDICTED: 3-isopropylmalate dehydratase-like [Amphimedon queenslandica]
AT3G19615	5.1413	0.919662	-	-	-	-	-
AT4G04960	2.69435	0.919525	K04730|1|1e-35|152|rno:363520|interleukin-1 receptor-associated kinase 1 [EC:2.7.11.1];K04733|4|2e-34|148|mdo:100019202|interleukin-1 receptor-associated kinase 4 [EC:2.7.11.1]	GO:0044464//cell part	GO:0005515//protein binding;GO:0016301//kinase activity	GO:0009966//regulation of signal transduction;GO:0007243//intracellular protein kinase cascade;GO:0019221//cytokine-mediated signaling pathway;GO:0071902//positive regulation of protein serine/threonine kinase activity;GO:0002224//toll-like receptor signaling pathway;GO:0032496//response to lipopolysaccharide;GO:0006355//regulation of transcription, DNA-dependent	gi|189011594|ref|NP_001121027.1|/9.50447e-35/interleukin-1 receptor-associated kinase 1 [Rattus norvegicus]
AT3G29000	2.65781	0.919449	K13448|1|3e-08|58.9|nve:NEMVE_v1g220271|calcium-binding protein CML;K02183|2|4e-08|58.5|hmg:100200547|calmodulin;K12042|3|8e-08|57.4|dre:100002038|troponin C, skeletal muscle	-	-	-	gi|443718581|gb|ELU09134.1|/3.31521e-10/hypothetical protein CAPTEDRAFT_228814 [Capitella teleta]
AT5G22300	2.62314	0.919415	K01501|1|4e-51|178|cel:ZK1058.6|nitrilase [EC:3.5.5.1]	-	-	-	gi|341889635|gb|EGT45570.1|/4.39368e-51/CBN-NIT-1 protein [Caenorhabditis brenneri]
AT4G16980	-2.38204	0.919196	-	-	-	-	-
AT1G72520	3.44354	0.919176	K08022|1|5e-20|101|gga:425997|arachidonate 15-lipoxygenase (second type) / 8-lipoxygenase (S-type) [EC:1.13.11.33 1.13.11.-];K00461|3|6e-20|101|dre:567204|arachidonate 5-lipoxygenase [EC:1.13.11.34]	-	GO:0003824//catalytic activity	-	gi|224164810|ref|XP_002198210.1|/6.21336e-22/PREDICTED: epidermis-type lipoxygenase 3-like [Taeniopygia guttata]
AT3G12610	-2.9855	0.9191	K13023|1|5e-15|83.2|gga:424899|carboxypeptidase N regulatory subunit	-	-	-	gi|157865985|ref|XP_001681699.1|/6.41901e-30/putative surface antigen protein 2 [Leishmania major strain Friedlin]
AT5G37940	-6.38309	0.919032	K13948|1|2e-21|76.6|tad:TRIADDRAFT_28673|rostaglandin reductase 1 [EC:1.3.1.74 1.3.1.48]	-	-	-	gi|290971959|ref|XP_002668734.1|/1.9182e-29/predicted protein [Naegleria gruberi]
AT5G51070	2.37132	0.918867	K03695|1|1e-36|106|smm:Smp_145990|ATP-dependent Clp protease ATP-binding subunit ClpB	-	-	-	gi|71029588|ref|XP_764437.1|/8.06656e-72/ATP-dependent Clp protease ATP-binding subunit [Theileria parva strain Muguga]
AT2G42840	-2.46609	0.918717	-	-	-	-	-
AT1G73810	3.46679	0.918443	-	-	-	-	-
AT2G28790	-2.6218	0.918169	-	-	-	GO:0006950//response to stress	gi|57791228|gb|AAW56444.1|/1.05898e-51/PR-5-like protein [Toxoptera citricida]
AT2G32030	3.07026	0.918149	-	-	-	-	gi|471203148|ref|XP_004258395.1|/1.59937e-10/hypothetical protein EIN_205910 [Entamoeba invadens IP1]
AT1G65970	3.7567	0.91806	K11187|1|6e-18|57.8|dya:Dyak_GE25237|peroxiredoxin 5, atypical 2-Cys peroxiredoxin [EC:1.11.1.15]	GO:0043231//intracellular membrane-bounded organelle;GO:0044444//cytoplasmic part	-	GO:0065007//biological regulation;GO:0009987//cellular process	gi|326429871|gb|EGD75441.1|/4.3663e-19/peroxiredoxin V protein [Salpingoeca sp. ATCC 50818]
AT3G44300	2.49188	0.917991	K01501|1|3e-50|139|cel:ZK1058.6|nitrilase [EC:3.5.5.1]	-	GO:0016787//hydrolase activity	-	gi|17557111|ref|NP_497791.1|/2.42124e-49/Protein NIT-1 [Caenorhabditis elegans]
AT2G25735	2.62331	0.91795	-	-	-	-	-
AT5G45340	3.16288	0.917834	K12665|1|1e-26|122|tgu:100218943|cytochrome P450, family 26, subfamily C;K12664|4|4e-23|93.2|dre:324188|cytochrome P450, family 26, subfamily B	-	-	GO:0009987//cellular process;GO:0048513//organ development;GO:0065007//biological regulation;GO:0008152//metabolic process;GO:0009653//anatomical structure morphogenesis	gi|348536458|ref|XP_003455713.1|/9.92699e-28/PREDICTED: cytochrome P450 26C1-like [Oreochromis niloticus]
AT1G21110	4.05187	0.917834	K00543|1|4e-08|60.5|xtr:496888|acetylserotonin N-methyltransferase [EC:2.1.1.4]	-	-	-	gi|330796909|ref|XP_003286506.1|/5.91725e-11/hypothetical protein DICPUDRAFT_54298 [Dictyostelium purpureum]
AT5G57510	4.68935	0.917738	-	-	-	-	-
AT5G20630	-2.31572	0.917704	-	-	-	-	gi|134858|sp|P09350.1|SR1A_PHYPO/5.94047e-08/RecName: Full=Spherulin-1A; Flags: Precursor
AT2G44500	2.62769	0.917656	-	-	-	-	-
AT5G03350	-2.62058	0.917642	-	-	-	-	-
AT2G01180	2.5743	0.917581	K01080|1|4e-33|143|dme:Dmel_CG12746|phosphatidate phosphatase [EC:3.1.3.4]	-	-	-	gi|321460104|gb|EFX71150.1|/3.34203e-43/hypothetical protein DAPPUDRAFT_216951 [Daphnia pulex]
AT5G67080	3.83961	0.917574	K04428|1|2e-41|170|tad:TRIADDRAFT_24805|mitogen-activated protein kinase kinase kinase 4 [EC:2.7.11.25]	-	GO:0019901//protein kinase binding;GO:0004702//receptor signaling protein serine/threonine kinase activity	GO:0043410//positive regulation of MAPK cascade;GO:0042538//hyperosmotic salinity response;GO:0009408//response to heat;GO:0002251;GO:0046685//response to arsenic-containing substance;GO:0046686//response to cadmium ion;GO:0006464//cellular protein modification process	gi|196006109|ref|XP_002112921.1|/1.51309e-40/hypothetical protein TRIADDRAFT_24805 [Trichoplax adhaerens]
AT1G45201	-2.58427	0.91756	-	-	-	-	gi|471220397|ref|XP_004027160.1|/5.25467e-07/lipase family protein, putative [Ichthyophthirius multifiliis]
AT4G03320	2.97361	0.917526	-	-	-	-	-
AT2G43100	-2.46435	0.917389	K01702|1|1e-07|57.8|hmg:100199947|3-isopropylmalate dehydratase [EC:4.2.1.33]	-	-	-	gi|340385352|ref|XP_003391174.1|/6.35578e-07/PREDICTED: 3-isopropylmalate dehydratase-like [Amphimedon queenslandica]
AT1G66180	2.33243	0.917361	-	-	-	-	-
AT4G24230	2.5495	0.9173	-	-	-	-	-
AT1G67810	2.37719	0.917286	-	-	-	-	gi|32307560|gb|AAP79185.1|/6.63451e-09/plastid protein SufE [Bigelowiella natans]
AT5G13330	2.78507	0.917163	-	-	-	-	-
AT3G21420	3.02368	0.917074	-	-	-	-	gi|281202621|gb|EFA76823.1|/8.12413e-12/hypothetical protein PPL_09575 [Polysphondylium pallidum PN500]
AT4G37530	2.82936	0.916951	-	-	-	-	gi|144952784|gb|ABP04046.1|/4.58562e-67/glutathione peroxidase-like protein [Crassostrea ariakensis]
AT3G61820	-2.65173	0.91691	-	-	-	-	gi|470265930|ref|XP_004361629.1|/8.7221e-09/putative aspartyl protease [Dictyostelium fasciculatum]
AT5G41740	2.84948	0.916793	-	-	-	-	gi|260841659|ref|XP_002614028.1|/7.59792e-10/hypothetical protein BRAFLDRAFT_67388 [Branchiostoma floridae]
AT5G11420	-3.01881	0.916773	-	-	-	-	-
AT4G11910	3.01997	0.916581	-	-	-	-	-
AT5G64260	2.30865	0.916554	-	-	-	-	-
AT5G51190	2.33301	0.916506	-	-	-	-	-
AT1G62560	-3.33423	0.916396	K00485|1|3e-23|107|dme:Dmel_CG3174|dimethylaniline monooxygenase (N-oxide forming) [EC:1.14.13.8]	-	GO:0003824//catalytic activity	-	gi|156537946|ref|XP_001608165.1|/8.26181e-30/PREDICTED: flavin-containing monooxygenase FMO GS-OX3-like [Nasonia vitripennis]
AT1G29910	-2.31408	0.916355	-	-	-	-	gi|31753114|gb|AAH53854.1|/1.2133e-127/Unknown (protein for IMAGE:5194336), partial [Homo sapiens]
AT4G37260	2.33352	0.916259	K09421|1|2e-34|147|cin:100185267|myb-related protein;K09420|2|5e-34|145|acs:100552206|myb proto-oncogene protein	-	-	-	gi|341957804|gb|AEL13768.1|/1.92064e-33/MybA, partial [Lethenteron camtschaticum]
AT4G26200	3.47064	0.916253	K00816|1|6e-10|66.6|nve:NEMVE_v1g173158|kynurenine---oxoglutarate transaminase / cysteine-S-conjugate beta-lyase / glutamine---phenylpyruvate transaminase [EC:2.6.1.7 4.4.1.13 2.6.1.64];K00815|2|5e-09|63.5|bmy:Bm1_31005|tyrosine aminotransferase [EC:2.6.1.5]	-	-	-	gi|290998750|ref|XP_002681943.1|/1.58055e-37/aminocyclopropane carboxylate synthase [Naegleria gruberi]
AT2G19190	3.86555	0.915842	K04733|1|5e-14|53.9|isc:IscW_ISCW007160|interleukin-1 receptor-associated kinase 4 [EC:2.7.11.1]	-	GO:0016740//transferase activity	-	gi|155968498|emb|CAL36106.1|/4.85175e-21/IRAK4-like protein [Suberites domuncula]
AT1G15385	3.45521	0.915814	-	-	-	-	-
AT3G45210	-2.86065	0.915766	-	-	-	-	-
AT3G19710	-2.43991	0.915753	K00826|1|2e-09|51.6|tad:TRIADDRAFT_61621|branched-chain amino acid aminotransferase [EC:2.6.1.42]	GO:0043231//intracellular membrane-bounded organelle	GO:0004084//branched-chain-amino-acid transaminase activity	GO:0006549//isoleucine metabolic process;GO:0006551//leucine metabolic process;GO:0007589//body fluid secretion;GO:0009063//cellular amino acid catabolic process	gi|123494690|ref|XP_001326576.1|/1.18806e-18/branched chain aminotransferase precursor [Trichomonas vaginalis G3]
AT1G13210	2.59196	0.915595	K14802|1|6e-118|177|aml:100477848|phospholipid-transporting ATPase [EC:3.6.3.1]	-	GO:0003824//catalytic activity	-	gi|301784113|ref|XP_002927472.1|/5.03967e-117/PREDICTED: probable phospholipid-transporting ATPase IB-like [Ailuropoda melanoleuca]
AT2G23320	2.32601	0.915561	-	-	-	-	-
AT2G47270	2.45454	0.915513	-	-	-	-	-
AT1G21400	2.41945	0.915479	K00166|1|8e-91|89.4|bfo:BRAFLDRAFT_224333|2-oxoisovalerate dehydrogenase E1 component, alpha subunit [EC:1.2.4.4]	-	-	-	gi|260783412|ref|XP_002586769.1|/6.72274e-90/hypothetical protein BRAFLDRAFT_224333 [Branchiostoma floridae]
AT2G32150	2.51767	0.915417	-	-	-	-	-
AT1G76590	2.39473	0.915301	-	-	-	-	-
AT5G58350	2.40565	0.915027	K08867|1|7e-53|94.7|nvi:100123914|WNK lysine deficient protein kinase [EC:2.7.11.1]	-	GO:0004672//protein kinase activity	-	gi|470303557|ref|XP_004347936.1|/9.65207e-53/protein kinase [Capsaspora owczarzaki ATCC 30864]
AT5G18020	-5.22998	0.914959	-	-	-	-	-
AT5G67310	5.04592	0.914924	K14985|1|5e-37|100|tca:656794|cytochrome P450, family 18, subfamily A, polypeptide 1 (26-hydroxylase) [EC:1.14.-.-];K00512|3|2e-35|124|dre:399692|cytochrome P450, family 17, subfamily A (steroid 17alpha-monooxygenase) [EC:1.14.99.9];K07418|5|4e-33|108|ssc:100524940|cytochrome P450, family 2, subfamily J [EC:1.14.14.1]	-	-	-	gi|260814319|ref|XP_002601863.1|/2.19837e-43/hypothetical protein BRAFLDRAFT_121141 [Branchiostoma floridae]
AT2G30140	2.29344	0.914808	K00699|1|7e-10|66.2|tca:660290|glucuronosyltransferase [EC:2.4.1.17];K04628|5|8e-09|62.8|tad:TRIADDRAFT_2420|2-hydroxyacylsphingosine 1-beta-galactosyltransferase [EC:2.4.1.45]	-	-	-	gi|188501474|gb|ACD54606.1|/6.66945e-16/UDP-glucosyl transferase-like protein [Adineta vaga]
AT4G37290	4.06571	0.91476	-	-	-	-	-
AT1G61800	2.80154	0.914692	K15283|1|7e-12|73.6|api:100165511|solute carrier family 35, member E1	-	-	-	gi|156083320|ref|XP_001609144.1|/1.02578e-12/triose or hexose phosphate/phosphate translocator [Babesia bovis T2Bo]
AT2G30250	2.40458	0.914349	-	-	-	-	gi|470264611|ref|XP_004361256.1|/1.5223e-14/putative WRKY transcription factor [Dictyostelium fasciculatum]
AT5G15780	-2.27587	0.914247	-	-	-	-	-
AT1G22400	2.45915	0.914151	K00699|1|2e-09|65.9|bfo:BRAFLDRAFT_63938|glucuronosyltransferase [EC:2.4.1.17]	-	-	-	gi|188501454|gb|ACD54587.1|/1.7372e-15/UDP-glucosyl transferase-like protein [Adineta vaga]
AT1G29660	-2.86563	0.914028	-	-	-	-	-
AT4G22485	-2.57675	0.914007	K10955|1|9e-13|76.3|xtr:100493286|intestinal mucin-2	-	-	-	gi|390369155|ref|XP_001186471.2|/4.88199e-37/PREDICTED: uncharacterized protein LOC754635, partial [Strongylocentrotus purpuratus]
AT3G01970	2.35889	0.913809	-	-	-	-	gi|281206030|gb|EFA80219.1|/2.97558e-09/putative WRKY transcription factor [Polysphondylium pallidum PN500]
AT4G29950	2.39076	0.913754	-	-	-	-	gi|330844697|ref|XP_003294253.1|/1.21808e-19/hypothetical protein DICPUDRAFT_159222 [Dictyostelium purpureum]
AT2G37430	4.20907	0.913754	K14997|1|1e-07|57.8|ame:727639|solute carrier family 38 (sodium-coupled neutral amino acid transporter), member 11;K09228|2|9e-07|54.7|aml:100472724|KRAB domain-containing zinc finger protein	-	-	-	gi|328793768|ref|XP_003251927.1|/8.21411e-07/PREDICTED: hypothetical protein LOC727639 [Apis mellifera]
AT1G02610	3.42972	0.913514	-	-	-	-	-
AT3G18830	2.35067	0.91335	K14258|1|1e-29|132|aga:AgaP_AGAP005563|facilitated trehalose transporter;K08145|3|6e-29|130|spu:582285|MFS transporter, SP family, solute carrier family 2 (facilitated glucose transporter), member 8	GO:0044425//membrane part	GO:0015151//alpha-glucoside transmembrane transporter activity	GO:0015766;GO:0000017//alpha-glucoside transport	gi|326429905|gb|EGD75475.1|/3.52133e-40/hypothetical protein PTSG_06549 [Salpingoeca sp. ATCC 50818]
AT4G20830	2.27373	0.913323	-	-	-	-	gi|290979017|ref|XP_002672231.1|/2.81977e-10/predicted protein [Naegleria gruberi]
AT3G48850	3.81858	0.913323	K15102|1|1e-78|266|tad:TRIADDRAFT_63189|solute carrier family 25 (mitochondrial phosphate transporter), member 3	GO:0043231//intracellular membrane-bounded organelle;GO:0016020//membrane	-	-	gi|195996625|ref|XP_002108181.1|/9.27277e-78/hypothetical protein TRIADDRAFT_63189 [Trichoplax adhaerens]
AT1G03090	2.57326	0.913295	K01968|1|4e-56|100|bfo:BRAFLDRAFT_124863|3-methylcrotonyl-CoA carboxylase alpha subunit [EC:6.4.1.4]	-	-	-	gi|470483048|ref|XP_004343939.1|/5.77566e-59/acetylCoA carboxylase, biotin carboxylase subunit, putative [Acanthamoeba castellanii str. Neff]
AT3G54600	-2.53651	0.913295	-	-	-	-	gi|281207152|gb|EFA81335.1|/2.81482e-20/DJ-1/ThiJ/PfpI family protein [Polysphondylium pallidum PN500]
AT2G27310	2.426	0.913275	-	-	-	-	-
AT5G45670	-3.31065	0.913056	-	-	-	-	-
AT5G09530	2.94649	0.91283	K12567|1|6e-09|63.2|pon:100435464|titin [EC:2.7.11.1]	-	-	-	gi|83273871|ref|XP_729588.1|/1.04494e-12/dentin phosphoryn [Plasmodium yoelii yoelii 17XNL]
AT5G16250	-2.45701	0.912727	-	-	-	-	-
AT2G40000	2.17158	0.912549	-	-	-	-	-
AT4G03510	2.48586	0.912522	K10666|1|6e-21|103|nvi:100113547|E3 ubiquitin-protein ligase RNF5 [EC:6.3.2.19]	-	-	-	gi|156542753|ref|XP_001600631.1|/5.00732e-20/PREDICTED: RING finger protein 185-like [Nasonia vitripennis]
AT5G65010	-2.35009	0.912467	K01953|1|6e-56|101|cbr:CBG15441|asparagine synthase (glutamine-hydrolysing) [EC:6.3.5.4]	-	-	-	gi|350424914|ref|XP_003493953.1|/8.79169e-85/PREDICTED: asparagine synthetase B [glutamine-hydrolyzing]-like [Bombus impatiens]
AT1G24020	-2.57192	0.91246	-	-	-	-	-
AT1G16130	3.28876	0.912446	K04733|1|1e-40|169|ecb:100054848|interleukin-1 receptor-associated kinase 4 [EC:2.7.11.1]	-	-	-	gi|470289494|ref|XP_004342876.1|/1.94155e-42/hypothetical protein CAOG_07803 [Capsaspora owczarzaki ATCC 30864]
AT4G32940	2.18729	0.912357	K01369|1|3e-36|99.4|bmy:Bm1_50230|legumain [EC:3.4.22.34]	GO:0005737//cytoplasm;GO:0043231//intracellular membrane-bounded organelle	GO:0016787//hydrolase activity	GO:0044238//primary metabolic process	gi|34530959|dbj|BAC86022.1|/8.49697e-73/unnamed protein product [Homo sapiens]
AT5G26920	2.85241	0.912289	-	-	-	-	-
AT2G39310	2.66256	0.911755	-	-	-	-	-
AT3G04060	2.86416	0.911666	-	-	-	-	-
AT5G38430	-2.13455	0.911563	-	-	-	-	gi|32307566|gb|AAP79188.1|/1.91179e-23/ribulose-1,5-bisphosphate carboxylase/oxygenase small subunit 1 [Bigelowiella natans]
AT5G05600	2.39789	0.911488	K06892|1|6e-07|57.4|spu:760899|	-	-	-	gi|65306319|gb|AAY41736.1|/4.59528e-17/ACC synthase [Limnodynastes tasmaniensis]
AT1G05010	2.13972	0.911379	-	-	-	-	gi|65306321|gb|AAV31091.2|/5.16124e-37/ACC synthase [Limnodynastes tasmaniensis]
AT4G31840	-2.54859	0.911303	-	-	-	-	-
AT5G16370	2.25801	0.911262	K00666|1|9e-52|205|xtr:100493746|fatty-acyl-CoA synthase [EC:6.2.1.-]	-	-	-	gi|443689732|gb|ELT92060.1|/6.04656e-77/hypothetical protein CAPTEDRAFT_25649, partial [Capitella teleta]
AT1G76600	2.24393	0.911235	-	-	-	-	-
AT2G36220	2.24054	0.911132	-	-	-	-	-
AT3G46690	3.78397	0.911043	K00699|1|3e-08|60.8|tad:TRIADDRAFT_54143|glucuronosyltransferase [EC:2.4.1.17]	-	-	-	gi|188501454|gb|ACD54587.1|/5.38423e-13/UDP-glucosyl transferase-like protein [Adineta vaga]
AT3G13950	2.86228	0.910797	-	-	-	-	-
AT4G14370	4.08984	0.910797	-	-	-	-	gi|343414367|emb|CCD21012.1|/3.53057e-10/leucine-rich repeat protein, putative [Trypanosoma vivax Y486]
AT4G25050	-2.17214	0.910783	-	-	-	-	-
AT1G48330	-2.77404	0.91068	-	-	-	-	-
AT4G24110	2.72907	0.910605	-	-	-	-	-
AT2G40140	2.17538	0.910448	-	-	-	GO:0007275//multicellular organismal development	gi|470296201|ref|XP_004345270.1|/6.11712e-14/zinc finger CCCH domain-containing protein 37 [Capsaspora owczarzaki ATCC 30864]
AT3G03190	-3.96088	0.910434	-	-	-	-	gi|470321470|ref|XP_004349029.1|/1.13646e-31/glutathione transferase [Capsaspora owczarzaki ATCC 30864]
AT1G49750	-2.14712	0.9104	K10130|1|5e-09|50.4|acs:100564298|leucine-rich repeats and death domain-containing protein	-	-	-	gi|291240350|ref|XP_002740092.1|/6.02021e-15/PREDICTED: PDZ-domain protein scribble-like [Saccoglossus kowalevskii]
AT4G26530	-2.10986	0.910393	K01623|1|4e-109|201|dre:336425|fructose-bisphosphate aldolase, class I [EC:4.1.2.13]	-	GO:0016829//lyase activity	GO:0008152//metabolic process	gi|22671688|gb|AAN04476.1|/1.84697e-108/aldolase A [Danio rerio]
AT3G02120	-2.80438	0.910386	-	-	-	-	-
AT4G37010	3.89395	0.909955	K10840|1|2e-17|82.4|dre:100006257|centrin-2	-	-	-	gi|403360539|gb|EJY79948.1|/1.26645e-17/Caltractin (Centrin), putative [Oxytricha trifallax]
AT1G57750	-4.13838	0.909873	K15001|1|3e-29|130|der:Dere_GG12915|cytochrome P450, family 4 [EC:1.14.-.-];K07427|5|2e-26|121|cin:100180750|cytochrome P450, family 4, subfamily V	-	-	-	gi|470417222|ref|XP_004336970.1|/2.05051e-52/cytochrome p450 superfamily protein [Acanthamoeba castellanii str. Neff]
AT1G21000	2.20278	0.909831	-	-	-	-	-
AT2G38540	-2.09334	0.909736	-	-	-	-	gi|404503308|emb|CCJ09772.1|/2.7236e-17/putative non-specific lipid transfer protein, partial [Hirudo medicinalis]
AT2G24600	2.55573	0.909647	K10380|1|1e-14|57.0|aag:AaeL_AAEL011565|ankyrin	GO:0045202//synapse;GO:0016020//membrane	-	GO:0065008;GO:0048731;GO:0007010//cytoskeleton organization;GO:0048468//cell development	gi|157129750|ref|XP_001661747.1|/8.47811e-14/ankyrin 2,3/unc44 [Aedes aegypti]
AT3G26210	2.27883	0.90953	K14985|1|2e-23|112|dmo:Dmoj_GI10931|cytochrome P450, family 18, subfamily A, polypeptide 1 (26-hydroxylase) [EC:1.14.-.-]	-	GO:0004497//monooxygenase activity	GO:0009653//anatomical structure morphogenesis;GO:0002165//instar larval or pupal development;GO:0008202//steroid metabolic process	gi|260819558|ref|XP_002605103.1|/3.56147e-25/hypothetical protein BRAFLDRAFT_84227 [Branchiostoma floridae]
AT4G27440	-2.10883	0.909407	K11162|1|1e-17|92.4|dre:334665|retinol dehydrogenase 14 [EC:1.1.1.-];K11161|2|3e-17|90.9|oaa:100078920|retinol dehydrogenase 13 [EC:1.1.1.-];K11153|3|2e-16|88.6|acs:100557577|retinol dehydrogenase 12 [EC:1.1.1.-];K11169|5|6e-16|86.7|spu:589120|dehydrogenase/reductase SDR family member 13 [EC:1.1.-.-]	-	-	-	gi|32307538|gb|AAP79174.1|/1.70339e-65/NADPH protochlorophyllide reductase [Bigelowiella natans]
AT3G03870	2.25331	0.909345	-	-	-	-	-
AT4G39330	-2.30071	0.90925	K13953|1|2e-13|59.7|cel:K12G11.4|alcohol dehydrogenase, propanol-preferring [EC:1.1.1.1]	-	GO:0016491//oxidoreductase activity;GO:0005488//binding	-	gi|407394556|gb|EKF26983.1|/1.88922e-67/NADP-dependent alcohol hydrogenase, putative [Trypanosoma cruzi marinkellei]
AT1G14550	5.60353	0.909209	-	-	-	-	gi|144952784|gb|ABP04046.1|/2.93721e-18/glutathione peroxidase-like protein [Crassostrea ariakensis]
AT3G10320	2.91591	0.909188	-	-	-	-	gi|348542796|ref|XP_003458870.1|/1.43385e-07/PREDICTED: uncharacterized glycosyltransferase AGO61-like [Oreochromis niloticus]
AT4G34150	2.17648	0.909154	-	-	-	-	-
AT5G54080	2.36123	0.909147	K00451|1|3e-102|94.0|mgp:100542509|homogentisate 1,2-dioxygenase [EC:1.13.11.5]	-	GO:0016702//oxidoreductase activity, acting on single donors with incorporation of molecular oxygen, incorporation of two atoms of oxygen	GO:0009072//aromatic amino acid family metabolic process	gi|326912806|ref|XP_003202737.1|/2.33585e-101/PREDICTED: homogentisate 1,2-dioxygenase-like [Meleagris gallopavo]
AT3G08720	2.53891	0.908942	K04688|1|6e-51|136|spu:575764|p70 ribosomal S6 kinase [EC:2.7.11.1]	-	-	-	gi|325296789|ref|NP_001191633.1|/8.52251e-57/S6 kinase [Aplysia californica]
AT4G37800	-2.32867	0.908791	-	-	-	-	-
AT4G12030	-2.73629	0.908729	K14342|1|3e-13|77.8|spu:586713|solute carrier family 10 (sodium/bile acid cotransporter), member 2;K03453|3|3e-09|64.7|spu:581554|bile acid:Na+ symporter, BASS family	-	-	-	gi|115933245|ref|XP_791578.2|/2.59094e-12/PREDICTED: ileal sodium/bile acid cotransporter-like [Strongylocentrotus purpuratus]
AT3G57530	2.24224	0.908729	K06103|1|1e-22|53.5|nve:NEMVE_v1g209174|calcium/calmodulin-dependent serine protein kinase [EC:2.7.11.1];K05869|5|7e-22|58.2|dre:550270|calcium/calmodulin-dependent protein kinase IV [EC:2.7.11.17]	-	GO:0005488//binding;GO:0004672//protein kinase activity	-	gi|146162645|ref|XP_001009823.2|/1.29302e-24/Protein kinase domain containing protein [Tetrahymena thermophila]
AT1G24140	2.66356	0.908675	K01396|1|4e-36|152|rno:117061|matrix metalloproteinase-10 (stromelysin 2) [EC:3.4.24.22];K07999|3|2e-34|147|xtr:100489409|matrix metalloproteinase-20 (enamelysin) [EC:3.4.24.-];K01402|4|3e-34|146|oaa:100079007|matrix metalloproteinase-8 (neutrophil collagenase) [EC:3.4.24.34];K01394|5|2e-33|144|bta:281309|matrix metalloproteinase-3 (stromelysin 1, progelatinase) [EC:3.4.24.17]	-	-	-	gi|449665060|ref|XP_002164594.2|/4.142e-39/PREDICTED: hatching enzyme-like [Hydra magnipapillata]
AT4G12880	-2.48275	0.90862	-	-	-	-	-
AT5G61010	2.32654	0.908599	K07195|1|9e-17|90.1|tad:TRIADDRAFT_53055|exocyst complex component 7	-	-	-	gi|195999864|ref|XP_002109800.1|/7.48096e-16/hypothetical protein TRIADDRAFT_53055 [Trichoplax adhaerens]
AT5G26340	2.22264	0.908538	K08145|1|2e-27|125|hsa:29988|MFS transporter, SP family, solute carrier family 2 (facilitated glucose transporter), member 8	GO:0043227//membrane-bounded organelle;GO:0016020//membrane	GO:0022891//substrate-specific transmembrane transporter activity	GO:0006810//transport	gi|196012373|ref|XP_002116049.1|/6.06074e-31/expressed hypothetical protein [Trichoplax adhaerens]
AT1G66160	2.8167	0.908517	K09561|1|1e-07|58.5|cbr:CBG12551|STIP1 homology and U-box containing protein 1 [EC:6.3.2.19]	-	-	-	gi|149639594|ref|XP_001510072.1|/1.03267e-11/PREDICTED: WD repeat, SAM and U-box domain-containing protein 1 [Ornithorhynchus anatinus]
AT1G58180	2.19592	0.908421	-	-	-	-	-
AT4G18197	2.27621	0.908387	-	-	-	-	-
AT3G45730	2.11014	0.908367	-	-	-	-	-
AT4G14020	2.09333	0.908346	-	-	-	-	-
AT5G52050	2.85116	0.908305	K03327|1|9e-46|185|mdo:100020292|multidrug resistance protein, MATE family	GO:0044464//cell part	GO:0022857//transmembrane transporter activity	GO:0006810//transport	gi|395836695|ref|XP_003791287.1|/1.12557e-45/PREDICTED: multidrug and toxin extrusion protein 1-like [Otolemur garnettii]
AT1G79245	2.07927	0.908202	-	-	-	-	-
AT5G59530	3.27015	0.908154	-	-	-	-	gi|326429908|gb|EGD75478.1|/7.66827e-11/2OG-Fe(II) oxygenase [Salpingoeca sp. ATCC 50818]
AT2G04780	-2.66378	0.908147	-	-	-	-	-
AT5G67070	-2.1446	0.908052	-	-	-	-	-
AT2G27500	2.23221	0.908045	-	-	-	-	gi|449674789|ref|XP_002165086.2|/6.7888e-25/PREDICTED: glucan endo-1,3-beta-glucosidase-like [Hydra magnipapillata]
AT1G08930	2.19026	0.907935	K08145|1|2e-06|45.4|dre:373140|MFS transporter, SP family, solute carrier family 2 (facilitated glucose transporter), member 8	-	-	-	-
AT1G13990	2.12335	0.907928	-	-	-	-	-
AT4G15660	-3.50872	0.907901	K03676|1|1e-12|72.4|ecb:100630466|glutaredoxin 3	-	-	-	gi|470634903|ref|XP_004322987.1|/7.74406e-14/PREDICTED: glutaredoxin-2, mitochondrial isoform 1 [Tursiops truncatus]
AT5G01015	-3.62316	0.907887	-	-	-	-	-
AT1G11260	2.10399	0.907867	K08145|1|2e-34|111|bfo:BRAFLDRAFT_82927|MFS transporter, SP family, solute carrier family 2 (facilitated glucose transporter), member 8	GO:0016021//integral to membrane;GO:0016023//cytoplasmic membrane-bounded vesicle	GO:0015149//hexose transmembrane transporter activity	GO:0009987//cellular process;GO:0050896//response to stimulus;GO:0008645//hexose transport	gi|313229534|emb|CBY18349.1|/6.98522e-40/unnamed protein product [Oikopleura dioica]
AT2G36570	-3.05301	0.907819	K04730|1|2e-21|64.3|xtr:448357|interleukin-1 receptor-associated kinase 1 [EC:2.7.11.1];K08892|3|6e-15|54.3|api:100160433|fyn-related kinase [EC:2.7.10.2]	-	-	-	gi|55742146|ref|NP_001006713.1|/1.2838e-20/interleukin-1 receptor-associated kinase 1 [Xenopus (Silurana) tropicalis]
AT4G33150	2.37635	0.907771	K14157|1|1e-46|79.7|tad:TRIADDRAFT_36926|alpha-aminoadipic semialdehyde synthase [EC:1.5.1.8 1.5.1.9]	-	GO:0016491//oxidoreductase activity	-	gi|195995869|ref|XP_002107803.1|/1.18307e-45/hypothetical protein TRIADDRAFT_36926 [Trichoplax adhaerens]
AT5G13800	2.13718	0.907703	-	-	-	-	-
AT1G30700	2.71897	0.907593	-	-	-	-	gi|290981428|ref|XP_002673432.1|/1.50341e-09/predicted protein [Naegleria gruberi]
AT5G48410	4.22073	0.907518	K05313|1|5e-11|55.5|dpo:Dpse_GA16088|glutamate receptor, ionotropic, invertebrate	GO:0016020//membrane	-	-	gi|195166248|ref|XP_002023947.1|/3.85302e-10/GL27141 [Drosophila persimilis]
AT5G37740	2.46343	0.907511	-	-	-	-	-
AT1G07135	2.05154	0.907374	-	-	-	-	-
AT5G42020	-2.21403	0.90736	K09490|1|1e-130|356|bfo:BRAFLDRAFT_113824|heat shock 70kDa protein 5	-	GO:0032559	GO:0050896//response to stimulus	gi|110293596|gb|ABG66420.1|/3.65264e-135/HSP70 [Pseudourostyla cristata]
AT4G21390	4.37061	0.907237	K04733|1|2e-24|115|mdo:100019202|interleukin-1 receptor-associated kinase 4 [EC:2.7.11.1]	-	-	-	gi|470289895|ref|XP_004342999.1|/3.76241e-24/conserved hypothetical protein [Capsaspora owczarzaki ATCC 30864]
AT1G02920	2.0518	0.907148	-	-	-	-	gi|290999913|ref|XP_002682524.1|/1.0666e-24/predicted protein [Naegleria gruberi]
AT4G19520	2.54591	0.907121	K12796|1|2e-14|83.6|xtr:780049|erbb2-interacting protein	-	-	-	gi|345780094|ref|XP_539413.3|/1.148e-16/PREDICTED: leucine-rich repeat and death domain-containing protein 1 [Canis lupus familiaris]
AT1G70830	-2.08402	0.907073	-	-	-	-	-
AT5G45630	2.89684	0.906936	-	-	-	-	-
AT4G27520	-2.03533	0.906922	-	-	-	-	-
AT1G67360	2.21829	0.906888	-	-	-	-	-
AT1G14540	3.92279	0.906847	-	-	-	-	gi|144952784|gb|ABP04046.1|/5.79119e-25/glutathione peroxidase-like protein [Crassostrea ariakensis]
AT1G54130	2.12064	0.906847	-	-	-	-	gi|350427170|ref|XP_003494675.1|/6.70025e-39/PREDICTED: guanosine-3',5'-bis(diphosphate) 3'-pyrophosphohydrolase-like [Bombus impatiens]
AT1G28370	2.59908	0.906813	-	-	-	-	-
AT5G08790	2.03921	0.906765	-	-	-	-	-
AT3G05200	2.30255	0.906703	K13201|1|9e-11|69.3|bfo:BRAFLDRAFT_124262|nucleolysin TIA-1/TIAR;K11982|2|3e-10|67.4|tad:TRIADDRAFT_54253|E3 ubiquitin-protein ligase RNF115/126 [EC:6.3.2.19]	-	-	-	gi|332263048|ref|XP_003280568.1|/3.96578e-11/PREDICTED: RING finger protein 44 [Nomascus leucogenys]
AT1G35210	2.50334	0.906641	-	-	-	-	-
AT4G36540	-2.39705	0.906511	-	-	-	-	-
AT3G11820	2.16664	0.90647	K04560|1|1e-11|72.4|tca:658750|syntaxin 1A	GO:0016020//membrane	-	GO:0051649//establishment of localization in cell;GO:0006906//vesicle fusion;GO:0044087;GO:0035216;GO:0007268//synaptic transmission	gi|282165766|ref|NP_001164125.1|/9.4179e-11/syntaxin 1A [Tribolium castaneum]
AT3G02640	-2.67271	0.906429	-	-	-	-	-
AT3G50480	2.03104	0.906429	-	-	-	-	gi|156377053|ref|XP_001630672.1|/7.70683e-06/predicted protein [Nematostella vectensis]
AT5G54940	2.00627	0.906381	K03113|1|2e-28|127|ecb:100629287|translation initiation factor 1	GO:0044424//intracellular part	GO:0008135//translation factor activity, nucleic acid binding	GO:0006413//translational initiation;GO:0050896//response to stimulus	gi|390457930|ref|XP_003732023.1|/3.40854e-28/PREDICTED: eukaryotic translation initiation factor 1-like [Callithrix jacchus]
AT1G06570	2.13691	0.90632	K00457|1|2e-42|170|xla:100037181|4-hydroxyphenylpyruvate dioxygenase [EC:1.13.11.27]	-	-	-	gi|470529099|ref|XP_004368015.1|/5.18523e-123/4hydroxyphenylpyruvate dioxygenase [Acanthamoeba castellanii str. Neff]
AT1G25560	2.02935	0.906265	-	-	-	-	-
AT1G53070	-3.09333	0.906251	-	-	-	-	-
AT3G19580	2.23104	0.905916	K09228|1|5e-07|56.2|mcc:704255|KRAB domain-containing zinc finger protein	-	-	-	gi|470602129|ref|XP_004312780.1|/9.9261e-07/PREDICTED: zinc finger protein 34 [Tursiops truncatus]
AT3G11780	2.06999	0.905888	-	-	-	-	-
AT1G54740	2.06687	0.905793	-	-	-	-	-
AT3G51430	2.08205	0.905772	K01774|1|4e-19|55.5|dme:Dmel_CG3373|[EC:4.-.-.-]	GO:0044464//cell part	-	-	gi|328714072|ref|XP_001947674.2|/5.3716e-23/PREDICTED: LOW QUALITY PROTEIN: adipocyte plasma membrane-associated protein-like [Acyrthosiphon pisum]
AT1G72900	2.01304	0.905772	-	-	-	-	-
AT3G04640	2.20916	0.905765	-	-	-	-	-
AT3G26830	2.48124	0.905758	K07422|1|4e-25|89.7|bfo:BRAFLDRAFT_118749|cytochrome P450, family 2, subfamily U;K00512|3|1e-24|73.9|xtr:100145650|cytochrome P450, family 17, subfamily A (steroid 17alpha-monooxygenase) [EC:1.14.99.9]	-	-	-	gi|260814319|ref|XP_002601863.1|/6.2708e-26/hypothetical protein BRAFLDRAFT_121141 [Branchiostoma floridae]
AT1G55450	2.12981	0.905724	-	-	-	-	gi|66806427|ref|XP_636936.1|/9.94387e-14/methyltransferase type 11 domain-containing protein [Dictyostelium discoideum AX4]
AT1G51840	4.14609	0.905669	-	-	-	-	-
AT3G28210	2.84863	0.905622	K07059|1|2e-10|67.0|hsa:79752|	-	-	-	gi|294886099|ref|XP_002771556.1|/6.92801e-22/AN1-type zinc finger protein 2B, putative [Perkinsus marinus ATCC 50983]
AT4G34180	2.06935	0.905622	-	-	-	-	-
AT1G21100	2.3806	0.905608	K00543|1|8e-08|59.3|xtr:496888|acetylserotonin N-methyltransferase [EC:2.1.1.4]	-	-	-	gi|66820378|ref|XP_643812.1|/1.61391e-12/O-methyltransferase family 2 protein [Dictyostelium discoideum AX4]
AT4G39780	2.15899	0.905601	-	-	-	-	-
AT4G21650	-2.34841	0.905533	-	-	-	-	gi|470512053|ref|XP_004352093.1|/1.73307e-06/peptidase, S8/S53 subfamily protein [Acanthamoeba castellanii str. Neff]
AT1G23205	-2.61667	0.905498	-	-	-	-	-
AT3G15630	2.02082	0.905396	-	-	-	-	-
AT3G26840	2.95984	0.905026	-	-	-	-	-
AT1G57630	2.49074	0.904957	-	-	-	-	-
AT1G21550	2.24162	0.904759	K02183|1|3e-12|72.8|mdo:100015722|calmodulin;K05865|3|6e-12|71.6|cin:100175754|troponin C, slow skeletal and cardiac muscles	-	-	-	gi|260796137|ref|XP_002593061.1|/6.66221e-15/hypothetical protein BRAFLDRAFT_58139 [Branchiostoma floridae]
AT2G39400	2.15849	0.904684	K01054|1|1e-10|51.6|nve:NEMVE_v1g195674|acylglycerol lipase [EC:3.1.1.23]	-	-	-	gi|470246078|ref|XP_004357110.1|/2.76963e-12/putative phospholipase [Dictyostelium fasciculatum]
AT2G34500	2.9491	0.904615	K07437|1|3e-24|114|bfo:BRAFLDRAFT_87630|cytochrome P450, family 26, subfamily A;K12664|2|1e-21|105|bfo:BRAFLDRAFT_87629|cytochrome P450, family 26, subfamily B	-	-	GO:0048513//organ development	gi|470517645|ref|XP_004353227.1|/6.951e-105/sterol C22 desaturase -like, putative [Acanthamoeba castellanii str. Neff]
AT4G18010	2.23208	0.904554	K01099|1|6e-25|54.3|mmu:16330|phosphatidylinositol-bisphosphatase [EC:3.1.3.36]	GO:0005737//cytoplasm	-	-	gi|357623798|gb|EHJ74820.1|/2.27453e-26/hypothetical protein KGM_06457 [Danaus plexippus]
AT3G60140	2.4468	0.904478	K01229|1|3e-35|84.0|bfo:BRAFLDRAFT_105101|lactase-phlorizin hydrolase [EC:3.2.1.108 3.2.1.62]	-	-	-	gi|403367902|gb|EJY83778.1|/9.70539e-43/Glycosyl hydrolase family protein [Oxytricha trifallax]
AT1G27770	2.21857	0.904403	K05850|1|3e-150|432|nve:NEMVE_v1g166011|Ca2+ transporting ATPase, plasma membrane [EC:3.6.3.8]	GO:0016020//membrane	GO:0003824//catalytic activity	GO:0009987//cellular process;GO:0006812//cation transport	gi|281205249|gb|EFA79442.1|/5.41675e-163/hypothetical protein PPL_07860 [Polysphondylium pallidum PN500]
AT3G63310	2.02768	0.904239	K06890|1|7e-21|65.9|gga:771874|	-	GO:0005488//binding	-	gi|118082393|ref|XP_001235093.1|/5.43029e-20/PREDICTED: transmembrane BAX inhibitor motif-containing protein 4 [Gallus gallus]
AT5G05110	2.12651	0.90404	K01373|1|9e-06|52.4|phu:Phum_PHUM345820|cathepsin F [EC:3.4.22.41]	-	-	-	-
AT5G37540	2.31432	0.904033	-	-	-	-	-
AT1G62510	2.04944	0.904013	-	-	-	-	-
AT2G35930	2.34025	0.903938	K09561|1|7e-07|56.2|cbr:CBG12551|STIP1 homology and U-box containing protein 1 [EC:6.3.2.19]	-	-	-	gi|390346890|ref|XP_003726652.1|/1.36105e-10/PREDICTED: WD repeat, SAM and U-box domain-containing protein 1-like [Strongylocentrotus purpuratus]
AT5G47220	1.99998	0.903739	-	-	-	-	-
AT4G17230	2.10467	0.903684	-	-	-	-	-
AT1G29930	-1.95365	0.903568	-	-	-	-	gi|31753114|gb|AAH53854.1|/3.44849e-125/Unknown (protein for IMAGE:5194336), partial [Homo sapiens]
AT2G23810	2.0436	0.903547	-	-	-	-	-
AT3G01500	-1.9522	0.90354	-	-	-	-	-
AT5G25090	-3.31643	0.90326	-	-	-	-	-
AT3G28340	2.57388	0.903143	K09668|1|2e-07|58.2|nve:NEMVE_v1g159012|glycosyltransferase-like protein LARGE	-	-	-	gi|470295889|ref|XP_004345179.1|/3.89257e-26/glycosyltransferase 8 domain-containing protein [Capsaspora owczarzaki ATCC 30864]
AT1G65481	3.41621	0.903054	-	-	-	-	-
AT4G13390	5.32022	0.902972	-	-	-	-	-
AT3G12740	2.01021	0.902965	-	-	-	-	gi|24642529|ref|NP_573128.2|/1.79982e-37/CG9947 [Drosophila melanogaster]
AT3G26910	2.53044	0.902938	-	-	-	-	-
AT5G33370	-3.07895	0.902856	-	-	-	-	-
AT3G53190	-3.86182	0.902829	-	-	-	-	-
AT5G14200	-2.08892	0.902808	K00030|1|3e-16|88.2|cel:F43G9.1|isocitrate dehydrogenase (NAD+) [EC:1.1.1.41]	-	GO:0005488//binding	-	gi|301629809|ref|XP_002944026.1|/1.30761e-40/PREDICTED: 3-isopropylmalate dehydrogenase-like [Xenopus (Silurana) tropicalis]
AT5G58310	-2.45406	0.902787	-	-	-	-	-
AT4G02380	1.94485	0.902781	-	-	-	-	-
AT1G33760	5.41081	0.90274	-	-	-	-	-
AT2G15960	1.93	0.902712	-	-	-	-	-
AT1G13520	3.61708	0.902644	-	-	-	-	-
AT4G38770	-1.93489	0.902562	-	-	-	-	-
AT5G48657	2.64116	0.902507	-	-	-	-	-
AT1G59590	2.40701	0.902466	-	-	-	-	-
AT4G19370	2.99606	0.902356	-	-	-	-	-
AT1G04680	-3.07981	0.902329	-	-	-	-	-
AT2G15390	2.1873	0.902308	-	-	-	-	-
AT3G26500	2.69449	0.902274	K12796|1|6e-22|106|ame:410256|erbb2-interacting protein	GO:0044424//intracellular part	-	GO:0000003//reproduction;GO:0007165//signal transduction;GO:0007275//multicellular organismal development	gi|341886752|gb|EGT42687.1|/2.4877e-27/CBN-LET-413 protein [Caenorhabditis brenneri]
AT4G34760	-2.49369	0.902199	-	-	-	-	-
AT1G22930	1.97665	0.902089	-	-	-	-	gi|403261642|ref|XP_003923224.1|/3.19273e-06/PREDICTED: T-complex protein 11 homolog [Saimiri boliviensis boliviensis]
AT2G44080	2.02097	0.902062	-	-	-	-	-
AT3G26220	2.05016	0.90187	K07412|1|1e-28|76.6|rno:292728|cytochrome P450, family 2, subfamily B [EC:1.14.14.1];K07413|3|2e-28|85.1|mmu:13096|cytochrome P450, family 2, subfamily C [EC:1.14.14.1]	-	-	-	gi|156399559|ref|XP_001638569.1|/2.43575e-42/predicted protein [Nematostella vectensis]
AT5G55730	-3.02553	0.901856	-	-	-	-	-
AT1G80130	2.5503	0.901822	-	-	-	-	-
AT2G39330	-2.13092	0.901631	-	-	-	-	-
AT1G73260	2.0706	0.901521	-	-	-	-	-
AT3G13470	-2.14034	0.901302	K04077|1|9e-74|109|cin:100186337|chaperonin GroEL	-	-	-	gi|350421909|ref|XP_003492996.1|/4.66002e-90/PREDICTED: 60 kDa chaperonin-like [Bombus impatiens]
AT3G45650	3.14849	0.901295	K14638|1|1e-17|92.4|nve:NEMVE_v1g173993|solute carrier family 15 (peptide/histidine transporter), member 3/4	-	-	-	gi|74011495|ref|XP_548544.2|/1.16297e-40/PREDICTED: probable peptide/nitrate transporter At5g13400-like [Canis lupus familiaris]
AT4G17900	2.03115	0.901056	-	-	-	-	-
AT3G02140	2.19332	0.900932	-	-	-	-	-
AT4G11280	2.04307	0.900837	K00814|1|1e-11|72.4|ssc:100524618|alanine transaminase [EC:2.6.1.2]	-	-	-	gi|50732479|ref|XP_418654.1|/9.10123e-47/PREDICTED: 1-aminocyclopropane-1-carboxylate synthase homolog-like [Gallus gallus]
AT1G32460	2.10683	0.900816	-	-	-	-	-
AT5G55970	2.4466	0.900802	K15706|1|7e-09|63.5|aml:100476742|E3 ubiquitin-protein ligase RNF167 [EC:6.3.2.19];K15704|3|5e-08|60.8|oaa:100081951|E3 ubiquitin-protein ligase RNF149 [EC:6.3.2.19]	-	GO:0046914//transition metal ion binding	-	gi|345480478|ref|XP_003424157.1|/3.59682e-10/PREDICTED: hypothetical protein LOC100678661 [Nasonia vitripennis]
AT5G10625	2.31731	0.900665	-	-	-	-	-
AT4G20860	2.03088	0.900645	-	-	-	-	gi|330841399|ref|XP_003292686.1|/7.68648e-21/hypothetical protein DICPUDRAFT_6436 [Dictyostelium purpureum]
AT5G64250	1.99131	0.900645	-	-	-	-	gi|294941057|ref|XP_002782991.1|/1.43181e-13/conserved hypothetical protein [Perkinsus marinus ATCC 50983]
AT5G46180	2.05648	0.900453	K00819|1|3e-88|134|cqu:CpipJ_CPIJ004401|ornithine--oxo-acid transaminase [EC:2.6.1.13]	-	-	-	gi|330846899|ref|XP_003295226.1|/4.69624e-95/ornithine-oxo-acid transaminase [Dictyostelium purpureum]
AT2G18700	2.0243	0.900426	K16055|1|2e-63|245|aag:AaeL_AAEL006446|trehalose 6-phosphate synthase/phosphatase [EC:2.4.1.15 3.1.3.12]	-	GO:0003824//catalytic activity	-	gi|281210081|gb|EFA84249.1|/5.69242e-120/glycosyltransferase [Polysphondylium pallidum PN500]
AT3G29030	-3.18212	0.900398	-	-	-	-	gi|470424274|ref|XP_004337680.1|/4.98312e-08/betaexpansin 1 precursor, putative [Acanthamoeba castellanii str. Neff]
AT5G60670	-1.99133	0.900248	K02870|1|4e-65|248|phu:Phum_PHUM202250|large subunit ribosomal protein L12e	GO:0030529//ribonucleoprotein complex	GO:0005198//structural molecule activity	GO:0010467//gene expression	gi|340730320|ref|XP_003403428.1|/2.24198e-66/PREDICTED: 60S ribosomal protein L12-like [Bombus terrestris]
AT1G70800	2.76235	0.900207	-	-	-	-	-
AT5G45110	2.0718	0.900159	-	-	-	-	gi|123484386|ref|XP_001324252.1|/1.6337e-06/ankyrin repeat protein [Trichomonas vaginalis G3]
AT3G22210	-2.04782	0.900131	-	-	-	-	-
AT5G23010	-1.98228	0.900118	K01649|1|2e-12|55.1|nve:NEMVE_v1g157060|2-isopropylmalate synthase [EC:2.3.3.13]	-	-	-	gi|156308387|ref|XP_001617659.1|/1.62767e-11/hypothetical protein NEMVEDRAFT_v1g157060 [Nematostella vectensis]
AT3G49790	2.0873	0.900036	-	-	-	-	-
AT1G36060	2.86469	0.899967	-	-	-	-	-
AT5G03380	1.90984	0.89983	-	-	-	-	-
AT3G63380	2.55618	0.899755	K05850|1|3e-167|590|ptr:457646|Ca2+ transporting ATPase, plasma membrane [EC:3.6.3.8]	-	GO:0022857//transmembrane transporter activity;GO:0016787//hydrolase activity	GO:0006811//ion transport	gi|470515960|ref|XP_004353003.1|/0/calciumtranslocating P-type ATPase, PMCA-type, putative [Acanthamoeba castellanii str. Neff]
AT5G61790	-1.92845	0.899741	K08054|1|1e-86|322|xla:379102|calnexin	-	-	-	gi|147901151|ref|NP_001079415.1|/1.07161e-85/calnexin precursor [Xenopus laevis]
AT1G74070	-2.08859	0.899734	K03768|1|1e-10|68.9|tad:TRIADDRAFT_37364|peptidyl-prolyl cis-trans isomerase B (cyclophilin B) [EC:5.2.1.8];K09565|2|4e-10|67.0|dpo:Dpse_GA22120|peptidyl-prolyl isomerase F (cyclophilin D) [EC:5.2.1.8]	-	-	-	gi|401415056|ref|XP_003872024.1|/1.70159e-12/cyclophilin [Leishmania mexicana MHOM/GT/2001/U1103]
AT4G05070	1.85325	0.899734	-	-	-	-	-
AT2G30600	2.17092	0.899734	-	-	-	-	gi|470440423|ref|XP_004339299.1|/9.96598e-08/BTB/POZ domain containing protein [Acanthamoeba castellanii str. Neff]
AT5G47910	2.10142	0.899604	K13411|1|1e-44|183|cfa:403720|dual oxidase [EC:1.6.3.1 1.11.1.-]	-	GO:0005488//binding	-	gi|66807327|ref|XP_637386.1|/7.32374e-58/superoxide-generating NADPH oxidase flavocytochrome [Dictyostelium discoideum AX4]
AT5G19120	1.84921	0.899337	-	-	-	-	-
AT4G39070	3.35303	0.899255	-	-	-	-	-
AT5G38420	-1.82118	0.899077	-	-	-	-	gi|32307566|gb|AAP79188.1|/1.80909e-23/ribulose-1,5-bisphosphate carboxylase/oxygenase small subunit 1 [Bigelowiella natans]
AT1G14520	3.07037	0.899036	K00469|1|4e-54|100|dmo:Dmoj_GI14990|inositol oxygenase [EC:1.13.99.1]	-	-	-	gi|195130911|ref|XP_002009894.1|/3.04008e-53/GI14990 [Drosophila mojavensis]
AT4G18970	-2.67794	0.898988	-	-	-	-	-
AT5G40450	1.92151	0.898735	K00907|1|2e-39|167|dme:Dmel_CG18255|myosin-light-chain kinase [EC:2.7.11.18]	-	-	-	gi|123424142|ref|XP_001306517.1|/1.04641e-39/variable membrane protein precursor [Trichomonas vaginalis G3]
AT1G74360	2.85715	0.898673	K04730|1|1e-25|120|oaa:100077683|interleukin-1 receptor-associated kinase 1 [EC:2.7.11.1];K04733|2|3e-24|115|isc:IscW_ISCW007160|interleukin-1 receptor-associated kinase 4 [EC:2.7.11.1]	-	-	-	gi|470444402|ref|XP_004339746.1|/1.09862e-33/Fbox domain containing protein [Acanthamoeba castellanii str. Neff]
AT3G54150	3.1834	0.89866	-	-	-	-	gi|66806427|ref|XP_636936.1|/1.11491e-13/methyltransferase type 11 domain-containing protein [Dictyostelium discoideum AX4]
AT3G62150	2.60161	0.898653	K05658|1|0.0|248|cin:100184484|ATP-binding cassette, subfamily B (MDR/TAP), member 1	GO:0016020//membrane	GO:0005488//binding;GO:0016787//hydrolase activity	GO:0051234//establishment of localization	gi|443710135|gb|ELU04466.1|/0/hypothetical protein CAPTEDRAFT_135774, partial [Capitella teleta]
AT2G27402	-3.34388	0.898632	-	-	-	-	-
AT1G73805	2.83657	0.898495	-	-	-	-	-
AT4G22710	4.59249	0.898386	K00512|1|3e-45|183|xla:100036774|cytochrome P450, family 17, subfamily A (steroid 17alpha-monooxygenase) [EC:1.14.99.9]	-	-	-	gi|291221671|ref|XP_002730851.1|/3.88556e-46/PREDICTED: steroid 17-alpha-hydroxylase/17,20 lyase-like [Saccoglossus kowalevskii]
AT4G38470	2.04051	0.898365	K14958|1|8e-12|52.4|dre:100150814|kinase suppressor of Ras 1;K07363|5|2e-11|72.8|tgu:100224812|IL2-inducible T-cell kinase [EC:2.7.10.2]	-	GO:0016301//kinase activity	-	gi|281202136|gb|EFA76341.1|/1.06142e-16/protein kinase [Polysphondylium pallidum PN500]
AT2G41640	2.10382	0.898352	-	-	-	-	gi|449278758|gb|EMC86527.1|/2.34931e-13/Putative glycosyltransferase AER61 [Columba livia]
AT1G80920	1.80715	0.898256	-	-	-	-	-
AT4G00165	-1.81767	0.898174	-	-	-	-	-
AT2G42220	-1.9835	0.898146	-	-	-	-	-
AT3G12870	-3.526	0.898064	-	-	-	-	-
AT1G62480	1.79512	0.897989	-	-	-	-	-
AT5G56550	1.88886	0.897955	-	-	-	-	-
AT2G39850	-2.13083	0.897927	-	-	-	-	-
AT1G21440	-2.17992	0.897838	-	-	-	-	gi|290986175|ref|XP_002675800.1|/2.2626e-13/hypothetical protein NAEGRDRAFT_69085 [Naegleria gruberi]
AT3G22930	3.3228	0.897742	K02183|1|8e-32|113|ptr:738819|calmodulin	-	GO:0046872//metal ion binding	GO:0006464//cellular protein modification process	gi|449673225|ref|XP_004207897.1|/2.7122e-31/PREDICTED: uncharacterized protein LOC100214022 [Hydra magnipapillata]
AT1G09310	-1.78501	0.897715	-	-	-	-	-
AT5G18660	-1.90528	0.897688	-	-	-	-	gi|308447455|ref|XP_003087435.1|/9.94836e-10/hypothetical protein CRE_11651 [Caenorhabditis remanei]
AT2G45570	2.6903	0.897619	K07422|1|6e-33|143|dre:556280|cytochrome P450, family 2, subfamily U;K07408|3|1e-32|142|mdo:100029871|cytochrome P450, family 1, subfamily A, polypeptide 1 [EC:1.14.14.1];K00512|4|2e-32|141|mmu:13074|cytochrome P450, family 17, subfamily A (steroid 17alpha-monooxygenase) [EC:1.14.99.9]	GO:0043231//intracellular membrane-bounded organelle	GO:0004497//monooxygenase activity	GO:0006694//steroid biosynthetic process	gi|432846979|ref|XP_004065947.1|/3.3165e-34/PREDICTED: cytochrome P450 2U1-like [Oryzias latipes]
AT3G10985	1.79905	0.897619	-	-	-	-	-
AT3G22060	1.96424	0.897612	-	-	-	-	-
AT1G78850	1.87129	0.897605	-	-	-	-	-
AT1G53580	1.99093	0.897551	-	GO:0043231//intracellular membrane-bounded organelle	-	-	gi|260800293|ref|XP_002595068.1|/9.79887e-30/hypothetical protein BRAFLDRAFT_90177 [Branchiostoma floridae]
AT3G10080	-2.35794	0.897359	-	-	-	-	gi|470486369|ref|XP_004344598.1|/8.73505e-15/spherulin, putative [Acanthamoeba castellanii str. Neff]
AT3G53460	-1.77651	0.897345	K13195|1|2e-08|62.4|bfo:BRAFLDRAFT_71461|cold-inducible RNA-binding protein;K14407|2|3e-08|61.6|bmy:Bm1_06205|cleavage stimulation factor subunit 2;K13091|3|5e-08|60.8|cqu:CpipJ_CPIJ014704|RNA-binding protein 39	-	-	-	gi|470446905|ref|XP_004340009.1|/1.74971e-12/RNA recognition motif domain containing protein [Acanthamoeba castellanii str. Neff]
AT4G34131	2.03843	0.897345	K00699|1|5e-09|63.5|tad:TRIADDRAFT_54725|glucuronosyltransferase [EC:2.4.1.17]	-	-	-	gi|188501454|gb|ACD54587.1|/1.33197e-14/UDP-glucosyl transferase-like protein [Adineta vaga]
AT1G70370	-2.00045	0.897222	-	-	-	-	gi|74896924|sp|Q54IV3.1|DDX42_DICDI/1.84638e-07/RecName: Full=Probable ATP-dependent RNA helicase ddx42; AltName: Full=DEAD box protein 42
AT1G26420	3.00974	0.897181	-	-	-	-	gi|330841399|ref|XP_003292686.1|/1.10492e-21/hypothetical protein DICPUDRAFT_6436 [Dictyostelium purpureum]
AT3G55970	2.55263	0.89716	K06892|1|2e-07|59.3|spu:760899|	-	-	-	gi|65306319|gb|AAY41736.1|/2.24937e-16/ACC synthase [Limnodynastes tasmaniensis]
AT4G33610	3.68969	0.897154	-	-	-	-	-
AT5G05580	-2.2363	0.897092	K10256|1|8e-15|60.8|nve:NEMVE_v1g186588|omega-6 fatty acid desaturase (delta-12 desaturase) [EC:1.14.19.-];K10257|4|2e-14|60.1|cbr:CBG01790|omega-3 fatty acid desaturase (delta-15 desaturase) [EC:1.14.19.-]	-	-	-	gi|326431238|gb|EGD76808.1|/3.75246e-20/delta-12 fatty acid desaturase [Salpingoeca sp. ATCC 50818]
AT1G59910	2.13213	0.897003	K05741|1|3e-22|108|nve:NEMVE_v1g171940|diaphanous 2;K05745|2|6e-22|107|tgu:100229149|diaphanous 3;K05740|4|2e-21|105|aml:100478130|diaphanous 1	-	-	-	gi|281202408|gb|EFA76611.1|/1.67873e-21/formin domain-containing protein [Polysphondylium pallidum PN500]
AT1G17147	2.48471	0.896989	-	-	-	-	-
AT5G04720	1.94746	0.896983	-	-	GO:0003824//catalytic activity	-	gi|260788644|ref|XP_002589359.1|/4.86427e-08/hypothetical protein BRAFLDRAFT_77808 [Branchiostoma floridae]
AT1G20340	-1.76144	0.896962	-	-	-	-	-
AT5G52750	1.95641	0.896866	-	-	-	-	-
AT5G61440	1.85186	0.896859	-	-	-	-	-
AT4G12720	2.0971	0.896839	-	-	-	-	gi|470527880|ref|XP_004367825.1|/1.30009e-09/MutT domain protein-like family protein [Acanthamoeba castellanii str. Neff]
AT5G54710	2.23138	0.896818	K15503|1|5e-08|43.5|aag:AaeL_AAEL014668|serine/threonine-protein phosphatase 6 regulatory ankyrin repeat subunit B	-	-	-	gi|123413741|ref|XP_001304339.1|/6.27391e-09/ankyrin repeat protein [Trichomonas vaginalis G3]
AT3G04290	-2.54248	0.896592	-	-	-	-	-
AT4G31700	-1.80615	0.896579	K02991|1|4e-24|90.5|tad:TRIADDRAFT_63768|small subunit ribosomal protein S6e	GO:0043231//intracellular membrane-bounded organelle;GO:0015935//small ribosomal subunit	-	GO:0042254//ribosome biogenesis;GO:0010467//gene expression;GO:0033500//carbohydrate homeostasis	gi|38512083|gb|AAH61437.1|/1.94086e-23/40S ribosomal protein S6 [Xenopus (Silurana) tropicalis]
AT4G17390	-1.864	0.896462	K02877|1|2e-44|131|hmg:100204269|large subunit ribosomal protein L15e	GO:0030529//ribonucleoprotein complex	GO:0016772//transferase activity, transferring phosphorus-containing groups;GO:0005198//structural molecule activity	GO:0010467//gene expression;GO:0044238//primary metabolic process	gi|14585879|gb|AAK67641.1|/1.69558e-54/ribosomal protein L15 [Homo sapiens]
AT2G39730	-1.74778	0.896428	-	-	-	-	gi|116283512|gb|AAH29790.1|/3.52304e-168/Unknown (protein for MGC:35458) [Homo sapiens]
AT3G52380	-1.80441	0.896407	K11294|1|4e-09|47.4|bfo:BRAFLDRAFT_268603|nucleolin;K13195|4|1e-08|62.0|bfo:BRAFLDRAFT_71461|cold-inducible RNA-binding protein	-	GO:0005488//binding	-	gi|294897114|ref|XP_002775830.1|/1.25625e-08/conserved hypothetical protein [Perkinsus marinus ATCC 50983]
AT1G52400	-1.89674	0.896305	K01229|1|2e-30|101|cin:100186561|lactase-phlorizin hydrolase [EC:3.2.1.108 3.2.1.62]	-	GO:0003824//catalytic activity	-	gi|72163648|ref|XP_794150.1|/7.27865e-30/PREDICTED: lactase-phlorizin hydrolase-like [Strongylocentrotus purpuratus]
AT2G36870	-3.74464	0.896236	-	-	-	-	-
AT4G13770	-1.822	0.896195	K07413|1|1e-39|98.6|acs:100561903|cytochrome P450, family 2, subfamily C [EC:1.14.14.1];K07422|3|9e-36|105|xtr:100127656|cytochrome P450, family 2, subfamily U;K07412|5|2e-34|94.7|mcc:678687|cytochrome P450, family 2, subfamily B [EC:1.14.14.1]	-	-	-	gi|260836044|ref|XP_002613017.1|/1.5341e-45/hypothetical protein BRAFLDRAFT_114225 [Branchiostoma floridae]
AT3G56200	2.111	0.896188	K14996|1|1e-12|75.9|dgr:Dgri_GH21245|solute carrier family 38 (sodium-coupled neutral amino acid transporter), member 10	-	-	-	gi|313246547|emb|CBY35444.1|/3.2242e-12/unnamed protein product [Oikopleura dioica]
AT4G18880	2.04398	0.896004	K09418|1|2e-11|55.8|nvi:100116399|heat shock transcription factor, invertebrate	-	-	-	gi|392514578|gb|AFM77715.1|/5.9834e-12/heat shock transcription factor 1 [Carassius auratus]
AT5G63180	-2.27285	0.895935	-	-	-	-	-
AT5G07100	1.95283	0.895771	-	-	-	-	gi|281206030|gb|EFA80219.1|/1.76373e-15/putative WRKY transcription factor [Polysphondylium pallidum PN500]
AT5G20700	-1.74882	0.895771	-	-	-	-	-
AT4G39955	2.06089	0.895709	-	-	-	-	gi|281208660|gb|EFA82836.1|/7.56538e-07/hypothetical protein PPL_04531 [Polysphondylium pallidum PN500]
AT2G37660	-1.78428	0.895696	-	-	-	-	-
AT2G40475	-2.67235	0.895627	-	-	-	-	-
AT3G54810	1.95519	0.895613	-	-	-	-	gi|470386055|ref|XP_004334176.1|/1.38113e-07/GATA zinc finger domain containing protein [Acanthamoeba castellanii str. Neff]
AT3G56400	1.76841	0.895607	-	-	-	-	-
AT2G21330	-1.73613	0.895545	K01623|1|1e-52|105|rno:24189|fructose-bisphosphate aldolase, class I [EC:4.1.2.13]	GO:0043231//intracellular membrane-bounded organelle	GO:0016832//aldehyde-lyase activity;GO:0005515//protein binding	GO:0006007//glucose catabolic process;GO:0065008;GO:0048545//response to steroid hormone stimulus;GO:0051260//protein homooligomerization;GO:0014070//response to organic cyclic compound;GO:0002237//response to molecule of bacterial origin;GO:0006000//fructose metabolic process;GO:0006950//response to stress	gi|66820548|ref|XP_643874.1|/6.92049e-56/fructose-bisphosphate aldolase [Dictyostelium discoideum AX4]
AT1G52890	1.94508	0.895456	-	-	-	-	-
AT5G42800	2.24495	0.895456	-	-	GO:0003824//catalytic activity	GO:0008152//metabolic process	gi|196015487|ref|XP_002117600.1|/1.02464e-21/hypothetical protein TRIADDRAFT_32781 [Trichoplax adhaerens]
AT5G42050	1.74646	0.895415	-	-	-	-	-
AT1G70810	1.90235	0.895401	-	-	-	-	-
AT3G46090	2.30926	0.895326	-	-	-	-	gi|390347741|ref|XP_003726857.1|/6.39391e-06/PREDICTED: zinc finger protein 91-like [Strongylocentrotus purpuratus]
AT1G20840	1.87351	0.895319	K08150|1|3e-28|128|xla:734373|MFS transporter, SP family, solute carrier family 2 (myo-inositol transporter), member 13	-	-	-	gi|348523383|ref|XP_003449203.1|/1.42239e-31/PREDICTED: proton myo-inositol cotransporter-like [Oreochromis niloticus]
AT1G54100	1.88574	0.895182	K14085|1|4e-56|143|xla:447522|aldehyde dehydrogenase family 7 member A1 [EC:1.2.1.31 1.2.1.8 1.2.1.3]	-	-	-	gi|167526746|ref|XP_001747706.1|/2.36547e-84/hypothetical protein [Monosiga brevicollis MX1]
AT4G33920	1.97747	0.895175	K01102|1|2e-07|58.5|mcc:694851|pyruvate dehydrogenase phosphatase [EC:3.1.3.43]	GO:0044464//cell part	-	GO:0006090//pyruvate metabolic process	gi|296231289|ref|XP_002761100.1|/4.88447e-07/PREDICTED: [Pyruvate dehydrogenase [acetyl-transferring]]-phosphatase 2, mitochondrial isoform 1 [Callithrix jacchus]
AT5G66210	2.03749	0.895114	K08794|1|1e-24|76.6|bmy:Bm1_31570|calcium/calmodulin-dependent protein kinase I [EC:2.7.11.17];K05869|5|2e-24|76.3|tgu:100219262|calcium/calmodulin-dependent protein kinase IV [EC:2.7.11.17]	-	GO:0016740//transferase activity	-	gi|66362790|ref|XP_628361.1|/3.71577e-30/calcium/calmodulin-dependent protein kinase with a kinase domain and 4 calmodulin like EF hands [Cryptosporidium parvum Iowa II]
AT1G44000	-2.07503	0.895079	-	-	-	-	-
AT2G36380	2.00891	0.895052	K05680|1|5e-29|82.0|rno:300664|ATP-binding cassette, subfamily G (WHITE), member 4	-	-	-	gi|326436879|gb|EGD82449.1|/2.96843e-58/ABC transporter [Salpingoeca sp. ATCC 50818]
AT2G17500	1.91459	0.894977	-	-	-	-	-
AT4G36670	2.14993	0.894949	K08145|1|6e-50|199|tad:TRIADDRAFT_38377|MFS transporter, SP family, solute carrier family 2 (facilitated glucose transporter), member 8;K14258|2|9e-48|192|tca:655737|facilitated trehalose transporter;K07593|3|3e-47|190|cfa:488165|MFS transporter, SP family, solute carrier family 2 (facilitated glucose transporter), member 2	-	-	-	gi|167521355|ref|XP_001745016.1|/1.00868e-80/hypothetical protein [Monosiga brevicollis MX1]
AT5G40950	-1.74486	0.894915	-	GO:0043231//intracellular membrane-bounded organelle;GO:0044444//cytoplasmic part;GO:0030529//ribonucleoprotein complex	GO:0005198//structural molecule activity	GO:0010467//gene expression	gi|462269909|gb|AGH24495.1|/9.3758e-09/ribosomal protein L27 (mitochondrion) [Seculamonas ecuadoriensis]
AT5G27280	1.80171	0.894908	-	-	-	-	gi|309318860|dbj|BAJ23062.1|/9.24525e-08/hypothetical protein [Pseudocentrotus depressus]
AT2G23450	2.01066	0.894901	K04730|1|4e-38|160|acs:100563977|interleukin-1 receptor-associated kinase 1 [EC:2.7.11.1];K04733|2|2e-35|152|tgu:100227974|interleukin-1 receptor-associated kinase 4 [EC:2.7.11.1];K08286|4|7e-35|150|dme:Dmel_CG5974|protein-serine/threonine kinase [EC:2.7.11.-]	-	GO:0016301//kinase activity	-	gi|340380494|ref|XP_003388757.1|/8.3232e-39/PREDICTED: interleukin-1 receptor-associated kinase 4-like [Amphimedon queenslandica]
AT3G02020	-2.04021	0.894867	-	-	-	-	gi|221486587|gb|EEE24848.1|/7.15698e-31/aspartate kinase, putative [Toxoplasma gondii GT1]
AT1G78170	-2.4229	0.894785	-	-	-	-	-
AT3G59700	2.49222	0.89471	K04733|1|1e-35|152|rno:300177|interleukin-1 receptor-associated kinase 4 [EC:2.7.11.1];K04730|2|2e-35|151|xtr:448357|interleukin-1 receptor-associated kinase 1 [EC:2.7.11.1]	-	-	-	gi|470293351|ref|XP_004343872.1|/1.37341e-40/conserved hypothetical protein [Capsaspora owczarzaki ATCC 30864]
AT5G63310	-1.90537	0.894648	K00940|1|2e-16|49.7|tca:655847|nucleoside-diphosphate kinase [EC:2.7.4.6]	GO:0044424//intracellular part	GO:0016776//phosphotransferase activity, phosphate group as acceptor;GO:0032559	GO:0009209;GO:0006796//phosphate-containing compound metabolic process;GO:0009206;GO:0009132//nucleoside diphosphate metabolic process	gi|153791847|ref|NP_001093284.1|/1.13e-16/abnormal wing disc-like protein [Bombyx mori]
AT5G53420	1.86127	0.894587	-	-	-	-	-
AT1G07320	-1.72849	0.894511	-	-	-	-	gi|32307492|gb|AAP79151.1|/9.78415e-31/ribosomal protein rpL4 [Bigelowiella natans]
AT3G49530	2.01479	0.894457	-	-	-	-	-
AT1G53240	-1.80369	0.894415	K00026|1|4e-29|55.8|api:100145825|malate dehydrogenase [EC:1.1.1.37]	-	GO:0016615//malate dehydrogenase activity	GO:0005975//carbohydrate metabolic process;GO:0044237//cellular metabolic process;GO:0055114//oxidation-reduction process	gi|187111146|ref|NP_001119675.1|/3.19446e-28/mitochondrial malate dehydrogenase [Acyrthosiphon pisum]
AT3G03780	-1.99939	0.894368	K00549|1|5e-72|152|nve:NEMVE_v1g148225|5-methyltetrahydropteroyltriglutamate--homocysteine methyltransferase [EC:2.1.1.14]	-	GO:0008168//methyltransferase activity	GO:0008652//cellular amino acid biosynthetic process	gi|290975779|ref|XP_002670619.1|/8.53386e-100/predicted protein [Naegleria gruberi]
AT2G05765	-3.20796	0.894347	-	-	-	-	-
AT3G55430	1.89508	0.894101	-	-	-	-	gi|449674789|ref|XP_002165086.2|/7.85656e-09/PREDICTED: glucan endo-1,3-beta-glucosidase-like [Hydra magnipapillata]
AT5G58250	-1.74823	0.894087	-	-	-	-	-
AT2G42890	2.2214	0.894066	-	-	GO:0005488//binding	-	gi|470529678|ref|XP_004368111.1|/1.04376e-46/RNA recognition motifdomain containing protein [Acanthamoeba castellanii str. Neff]
AT5G12340	3.65782	0.893998	-	-	-	-	-
AT4G20260	1.72411	0.893888	-	-	-	-	-
AT4G28350	2.74323	0.893834	K04733|1|4e-38|160|bta:533692|interleukin-1 receptor-associated kinase 4 [EC:2.7.11.1];K04730|3|1e-36|155|xtr:448357|interleukin-1 receptor-associated kinase 1 [EC:2.7.11.1]	-	GO:0005488//binding	-	gi|341881266|gb|EGT37201.1|/4.61248e-38/hypothetical protein CAEBREN_04446 [Caenorhabditis brenneri]
AT5G24780	-1.73685	0.893779	-	-	-	-	-
AT4G21980	2.0359	0.89371	K08341|1|8e-25|60.1|hmg:100215460|GABA(A) receptor-associated protein (autophagy-related protein 8)	-	-	-	gi|470292237|ref|XP_004343574.1|/8.54624e-29/microtubule associated protein [Capsaspora owczarzaki ATCC 30864]
AT1G27730	1.68621	0.893662	-	-	-	-	-
AT1G12900	-1.67374	0.893608	K00134|1|3e-59|188|cin:100186457|glyceraldehyde 3-phosphate dehydrogenase [EC:1.2.1.12]	-	GO:0003824//catalytic activity	-	gi|340385968|ref|XP_003391480.1|/3.74501e-70/PREDICTED: glyceraldehyde-3-phosphate dehydrogenase, chromosomal-like [Amphimedon queenslandica]
AT1G09500	1.90307	0.893608	-	-	GO:0003824//catalytic activity	GO:0008152//metabolic process	gi|326434946|gb|EGD80516.1|/1.37783e-28/cinnamyl-alcohol dehydrogenase family/CAD family [Salpingoeca sp. ATCC 50818]
AT4G12320	-1.80118	0.893594	K00512|1|1e-36|155|xla:100036774|cytochrome P450, family 17, subfamily A (steroid 17alpha-monooxygenase) [EC:1.14.99.9]	-	-	-	gi|432846979|ref|XP_004065947.1|/8.74401e-36/PREDICTED: cytochrome P450 2U1-like [Oryzias latipes]
AT1G42990	1.88958	0.89358	-	-	-	-	-
AT4G22880	2.31199	0.89356	K06892|1|1e-07|58.5|spu:760899|	-	-	-	gi|389593701|ref|XP_003722099.1|/1.05428e-19/putative thymine-7-hydroxylase [Leishmania major strain Friedlin]
AT3G55880	2.19721	0.893553	-	-	-	-	-
AT3G61190	2.16851	0.893498	-	-	-	-	-
AT1G21500	-1.80577	0.893395	-	-	-	-	-
AT1G80300	1.73768	0.893389	-	-	-	-	gi|196018506|ref|XP_002118821.1|/3.90771e-22/hypothetical protein TRIADDRAFT_9522 [Trichoplax adhaerens]
AT3G22200	1.81982	0.893313	-	-	-	-	gi|340382239|ref|XP_003389628.1|/3.14055e-30/PREDICTED: uncharacterized aminotransferase y4uB-like [Amphimedon queenslandica]
AT4G18480	-1.69418	0.893279	-	-	GO:0051003;GO:0016462//pyrophosphatase activity;GO:0032559	GO:0006779//porphyrin-containing compound biosynthetic process	gi|115443543|ref|YP_778562.1|/2.1848e-105/Mg-protoporphyrin IX [Bigelowiella natans]
AT3G60245	-1.75467	0.893272	K02921|1|2e-15|57.4|bmy:Bm1_52705|large subunit ribosomal protein L37Ae	-	-	-	gi|158187808|gb|ABW23193.1|/1.11339e-15/ribosomal protein rpl37a [Arenicola marina]
AT1G75690	-1.83875	0.893272	-	-	-	-	-
AT5G61420	-1.96331	0.893238	K09421|1|1e-08|47.0|spu:592751|myb-related protein	-	-	-	gi|471232934|ref|XP_004037526.1|/1.43425e-13/myb-like DNA-binding domain protein, partial [Ichthyophthirius multifiliis]
AT4G01250	2.34261	0.893101	-	-	-	-	gi|281206030|gb|EFA80219.1|/7.12641e-07/putative WRKY transcription factor [Polysphondylium pallidum PN500]
AT2G37940	2.03143	0.893012	-	-	-	-	-
AT4G14365	2.18543	0.892985	K01931|1|3e-08|61.2|cel:F10D7.5|protein neuralized [EC:6.3.2.19];K15688|2|1e-07|59.7|cqu:CpipJ_CPIJ008958|E3 ubiquitin-protein ligase MUL1 [EC:6.3.2.19];K10641|5|2e-07|58.5|cin:778885|E3 ubiquitin-protein ligase LRSAM1 [EC:6.3.2.19]	-	GO:0046872//metal ion binding;GO:0003824//catalytic activity	-	gi|470442021|ref|XP_004339483.1|/3.3558e-08/zinc finger, C3HC4 type (RING finger) domain containing protein [Acanthamoeba castellanii str. Neff]
AT5G58650	1.99837	0.892957	-	-	-	-	-
AT5G47230	1.8543	0.89293	-	-	-	-	-
AT1G21120	4.00405	0.89293	K00543|1|9e-07|55.8|xtr:496888|acetylserotonin N-methyltransferase [EC:2.1.1.4]	-	-	-	gi|66820378|ref|XP_643812.1|/9.85858e-11/O-methyltransferase family 2 protein [Dictyostelium discoideum AX4]
AT1G02930	1.71458	0.892868	-	-	-	-	gi|470323642|ref|XP_004349545.1|/1.74851e-24/glutathione transferase [Capsaspora owczarzaki ATCC 30864]
AT1G67090	-1.64182	0.892862	-	-	-	-	gi|32307566|gb|AAP79188.1|/4.55232e-24/ribulose-1,5-bisphosphate carboxylase/oxygenase small subunit 1 [Bigelowiella natans]
AT3G62030	-1.68503	0.892848	K09565|1|4e-39|89.7|nve:NEMVE_v1g237586|peptidyl-prolyl isomerase F (cyclophilin D) [EC:5.2.1.8]	-	-	-	gi|389601495|ref|XP_001565584.2|/8.46177e-39/cyclophilin a [Leishmania braziliensis MHOM/BR/75/M2904]
AT1G19180	1.74317	0.892793	-	-	-	-	-
AT3G29035	1.9145	0.892745	-	-	-	-	-
AT2G22300	2.05632	0.892697	-	-	GO:0005488//binding	-	gi|195402435|ref|XP_002059811.1|/6.31334e-11/GJ15050 [Drosophila virilis]
AT2G02710	1.92608	0.892684	K04904|1|7e-07|57.0|spu:582440|potassium voltage-gated channel Eag-related subfamily H member 1	-	-	-	gi|470465084|ref|XP_004341578.1|/6.17432e-10/SAM domain (Sterile alpha motif) domain containing protein [Acanthamoeba castellanii str. Neff]
AT1G18390	2.96858	0.892629	K04733|1|2e-39|122|ssc:100127166|interleukin-1 receptor-associated kinase 4 [EC:2.7.11.1]	-	GO:0005488//binding	-	gi|162951817|ref|NP_001106163.1|/1.97085e-38/interleukin-1 receptor-associated kinase 4 [Sus scrofa]
AT1G09970	1.66523	0.892485	K04733|1|7e-30|134|xtr:733738|interleukin-1 receptor-associated kinase 4 [EC:2.7.11.1];K04730|3|2e-29|132|xtr:448357|interleukin-1 receptor-associated kinase 1 [EC:2.7.11.1]	-	-	-	gi|389600592|ref|XP_001563125.2|/3.66371e-41/putative surface antigen protein [Leishmania braziliensis MHOM/BR/75/M2904]
AT3G23230	4.37972	0.892471	-	-	-	-	-
AT1G51890	3.325	0.892396	K04733|1|3e-21|81.6|hsa:51135|interleukin-1 receptor-associated kinase 4 [EC:2.7.11.1]	-	GO:0005488//binding	GO:0002224//toll-like receptor signaling pathway	gi|403301716|ref|XP_003941529.1|/9.84878e-21/PREDICTED: interleukin-1 receptor-associated kinase 4 isoform 1 [Saimiri boliviensis boliviensis]
AT1G28380	1.83971	0.892369	-	-	-	-	-
AT4G11320	-2.17098	0.892334	K01365|1|2e-30|134|spu:575142|cathepsin L [EC:3.4.22.15]	-	-	-	gi|326430490|gb|EGD76060.1|/1.83291e-35/cysteine proteinase [Salpingoeca sp. ATCC 50818]
AT1G54570	2.20817	0.892307	-	-	-	-	-
AT1G32920	1.63395	0.892287	-	-	-	-	-
AT5G10695	1.87753	0.892211	-	-	-	-	-
AT5G33290	2.18389	0.892211	K02366|1|8e-13|77.4|hmg:100208615|glucuronyl/N-acetylglucosaminyl transferase EXT1 [EC:2.4.1.224 2.4.1.225];K02367|2|4e-11|71.6|aga:AgaP_AGAP000081|glucuronyl/N-acetylglucosaminyl transferase EXT2 [EC:2.4.1.224 2.4.1.225]	GO:0043231//intracellular membrane-bounded organelle;GO:0044444//cytoplasmic part;GO:0016020//membrane	GO:0016758//transferase activity, transferring hexosyl groups;GO:0005515//protein binding;GO:0008194//UDP-glycosyltransferase activity	GO:0034645//cellular macromolecule biosynthetic process;GO:0000271//polysaccharide biosynthetic process	gi|470297047|ref|XP_004345505.1|/1.17616e-24/conserved hypothetical protein [Capsaspora owczarzaki ATCC 30864]
AT5G57785	-2.47275	0.892136	-	-	-	-	-
AT4G28310	-2.77203	0.892122	-	-	-	-	-
AT1G78970	-3.19189	0.892088	K01852|1|3e-20|80.5|dre:795400|lanosterol synthase [EC:5.4.99.7]	-	-	GO:0006694//steroid biosynthetic process	gi|281207023|gb|EFA81207.1|/1.15113e-46/cycloartenol synthase [Polysphondylium pallidum PN500]
AT1G59870	1.63247	0.89191	K05681|1|3e-37|159|spu:584842|ATP-binding cassette, subfamily G (WHITE), member 2;K05679|5|2e-36|156|dre:556979|ATP-binding cassette, subfamily G (WHITE), member 1	-	-	-	gi|470299716|ref|XP_004346692.1|/3.7551e-74/ABC transporter [Capsaspora owczarzaki ATCC 30864]
AT1G09200	-1.72401	0.89191	K11253|1|2e-55|215|oaa:100093340|histone H3	GO:0000785//chromatin;GO:0043231//intracellular membrane-bounded organelle	GO:0003676//nucleic acid binding	GO:0034728//nucleosome organization	gi|397465423|ref|XP_003804496.1|/5.72465e-54/PREDICTED: uncharacterized protein LOC100985450 [Pan paniscus]
AT3G13080	1.85817	0.891896	K05666|1|1e-180|344|mdo:100020524|ATP-binding cassette, subfamily C (CFTR/MRP), member 2;K05669|5|8e-158|320|acs:100566640|ATP-binding cassette, subfamily C (CFTR/MRP), member 6	-	GO:0003824//catalytic activity	-	gi|471359003|ref|XP_004370081.1|/0/PREDICTED: canalicular multispecific organic anion transporter 1 [Trichechus manatus latirostris]
AT3G50825	-2.54737	0.891876	-	-	-	-	-
AT4G29190	1.80473	0.891848	-	-	-	-	gi|470296201|ref|XP_004345270.1|/6.58034e-14/zinc finger CCCH domain-containing protein 37 [Capsaspora owczarzaki ATCC 30864]
AT4G08850	1.79108	0.891828	K04733|1|2e-27|126|aml:100469127|interleukin-1 receptor-associated kinase 4 [EC:2.7.11.1];K05401|4|1e-26|123|dme:Dmel_CG5195|toll-like receptor 3	-	-	-	gi|157865941|ref|XP_001681677.1|/1.29562e-64/putative surface antigen protein [Leishmania major strain Friedlin]
AT5G47560	1.67622	0.891807	K14445|1|2e-59|231|xla:445825|solute carrier family 13 (sodium-dependent dicarboxylate transporter), member 2/3/5	GO:0016020//membrane	GO:0017153//sodium:dicarboxylate symporter activity	GO:0055085//transmembrane transport;GO:0015711//organic anion transport;GO:0006835//dicarboxylic acid transport	gi|410924994|ref|XP_003975966.1|/2.64328e-59/PREDICTED: solute carrier family 13 member 5-like [Takifugu rubripes]
AT1G32170	2.55153	0.891746	-	-	-	-	-
AT2G28410	-2.66666	0.89167	-	-	-	-	-
AT1G63800	1.79784	0.891623	K10576|1|1e-27|87.0|spu:578542|ubiquitin-conjugating enzyme E2 H [EC:6.3.2.19]	-	-	-	gi|470246578|ref|XP_004366442.1|/1.32066e-30/Putative E2 [Dictyostelium fasciculatum]
AT4G31355	2.58988	0.891568	-	-	-	-	-
AT1G68560	-1.73988	0.891465	K01187|1|4e-117|424|tad:TRIADDRAFT_21692|alpha-glucosidase [EC:3.2.1.20];K12316|3|1e-114|415|mcc:712054|lysosomal alpha-glucosidase [EC:3.2.1.20]	GO:0000323//lytic vacuole	GO:0015926//glucosidase activity	GO:0003007//heart morphogenesis;GO:0006941//striated muscle contraction;GO:0009888//tissue development;GO:0065008;GO:0007517//muscle organ development;GO:0005977//glycogen metabolic process;GO:0060047//heart contraction;GO:0050905//neuromuscular process	gi|340371115|ref|XP_003384091.1|/3.05902e-121/PREDICTED: probable alpha-glucosidase Os06g0675700-like [Amphimedon queenslandica]
AT1G69840	1.86377	0.891424	-	-	-	-	gi|294880437|ref|XP_002769015.1|/4.56187e-51/Protein PPLZ12, putative [Perkinsus marinus ATCC 50983]
AT3G18130	-1.98937	0.891403	K14753|1|4e-115|415|oaa:100080420|guanine nucleotide-binding protein subunit beta-2-like 1 protein	GO:0044297//cell body;GO:0044424//intracellular part;GO:0016020//membrane	GO:0008172;GO:0019902//phosphatase binding;GO:0019901//protein kinase binding	GO:0006259//DNA metabolic process;GO:0007186//G-protein coupled receptor signaling pathway	gi|345329725|ref|XP_001511303.2|/1.35937e-113/PREDICTED: guanine nucleotide-binding protein subunit beta-2-like 1-like [Ornithorhynchus anatinus]
AT4G15680	-3.23774	0.891397	K03676|1|5e-13|74.7|ecb:100630466|glutaredoxin 3	-	-	-	gi|470634903|ref|XP_004322987.1|/8.6289e-14/PREDICTED: glutaredoxin-2, mitochondrial isoform 1 [Tursiops truncatus]
AT5G22690	2.74316	0.891342	-	-	-	-	gi|343420998|emb|CCD18943.1|/2.74623e-08/leucine-rich repeat protein, putative [Trypanosoma vivax Y486]
AT1G77940	-1.80053	0.891342	K02908|1|4e-19|62.0|bmy:Bm1_33220|large subunit ribosomal protein L30e	GO:0030529//ribonucleoprotein complex	GO:0005198//structural molecule activity	GO:0010467//gene expression	gi|470442907|ref|XP_004339588.1|/2.68694e-21/60S ribosomal protein, putative [Acanthamoeba castellanii str. Neff]
AT3G59080	2.30083	0.891239	-	-	-	-	gi|330794218|ref|XP_003285177.1|/7.388e-12/hypothetical protein DICPUDRAFT_96947 [Dictyostelium purpureum]
AT5G49700	2.07519	0.891225	-	-	-	-	-
AT1G14370	2.1834	0.891205	K04733|1|2e-27|52.4|mcc:700568|interleukin-1 receptor-associated kinase 4 [EC:2.7.11.1]	GO:0044444//cytoplasmic part;GO:0031090//organelle membrane	GO:0005488//binding;GO:0004672//protein kinase activity	GO:0002224//toll-like receptor signaling pathway;GO:0007166//cell surface receptor signaling pathway	gi|395841547|ref|XP_003793596.1|/1.27856e-27/PREDICTED: interleukin-1 receptor-associated kinase 4 [Otolemur garnettii]
AT1G68450	3.4962	0.891198	-	-	-	-	-
AT1G55330	-1.70617	0.891054	-	-	-	-	-
AT1G64640	-2.32077	0.891047	-	-	-	-	-
AT4G13340	1.69388	0.890972	K12796|1|1e-13|79.3|bta:512866|erbb2-interacting protein	-	-	-	gi|157869034|ref|XP_001683069.1|/1.01501e-18/surface antigen-like protein [Leishmania major strain Friedlin]
AT5G10760	-2.12868	0.890863	K06002|1|2e-08|62.0|gga:395691|pepsin A [EC:3.4.23.1];K01377|2|2e-08|61.6|mdo:100027327|gastricsin [EC:3.4.23.3]	-	-	-	gi|66815065|ref|XP_641634.1|/3.74935e-15/hypothetical protein DDB_G0279453 [Dictyostelium discoideum AX4]
AT1G61820	3.48595	0.890774	K05350|1|1e-22|81.3|ecb:100067990|beta-glucosidase [EC:3.2.1.21]	-	-	-	gi|290987285|ref|XP_002676353.1|/1.40119e-27/glycosyl hydrolase family protein [Naegleria gruberi]
AT2G39530	3.79463	0.890746	-	-	-	-	-
AT5G38410	-1.62041	0.890719	-	-	-	-	gi|32307566|gb|AAP79188.1|/2.19631e-23/ribulose-1,5-bisphosphate carboxylase/oxygenase small subunit 1 [Bigelowiella natans]
AT1G75500	-1.80065	0.890644	-	-	-	-	-
AT1G50010	-1.74972	0.890637	K07374|1|0.0|372|bta:504244|tubulin alpha	GO:0032991//macromolecular complex;GO:0015630//microtubule cytoskeleton	GO:0017111//nucleoside-triphosphatase activity;GO:0032561//guanyl ribonucleotide binding	GO:0043623//cellular protein complex assembly;GO:0009207;GO:0007017//microtubule-based process	gi|403362780|gb|EJY81124.1|/0/Alpha tubulin,putative [Oxytricha trifallax]
AT2G18050	1.7227	0.890575	-	-	-	-	-
AT1G55490	-1.65927	0.890466	K04077|1|5e-73|109|cin:100186337|chaperonin GroEL	GO:0016020//membrane;GO:0044429//mitochondrial part	GO:0005488//binding	GO:0033334//fin morphogenesis;GO:0044260;GO:0009888//tissue development;GO:0045321//leukocyte activation;GO:0006955//immune response;GO:0001819//positive regulation of cytokine production;GO:0044238//primary metabolic process;GO:0050794//regulation of cellular process;GO:0006950//response to stress;GO:0002684//positive regulation of immune system process	gi|459176844|ref|XP_002132071.2|/4.52945e-72/PREDICTED: 60 kDa heat shock protein, mitochondrial-like [Ciona intestinalis]
AT5G47240	1.88341	0.890411	-	-	-	-	gi|340381882|ref|XP_003389450.1|/5.54646e-31/PREDICTED: nudix hydrolase 8-like [Amphimedon queenslandica]
AT4G22780	2.1894	0.890329	-	-	-	-	-
AT1G21326	3.01886	0.890329	-	-	-	-	-
AT5G19230	1.9625	0.89024	-	-	-	-	-
AT1G69870	1.6667	0.890075	K14638|1|1e-17|93.6|nve:NEMVE_v1g173993|solute carrier family 15 (peptide/histidine transporter), member 3/4;K14639|4|2e-12|76.3|bfo:BRAFLDRAFT_131838|solute carrier family 15, member 5	-	-	-	gi|74011495|ref|XP_548544.2|/6.51012e-55/PREDICTED: probable peptide/nitrate transporter At5g13400-like [Canis lupus familiaris]
AT2G48010	2.16428	0.890041	K04733|1|3e-40|167|cfa:486601|interleukin-1 receptor-associated kinase 4 [EC:2.7.11.1]	-	GO:0005488//binding	-	gi|431901425|gb|ELK08451.1|/1.94866e-39/Interleukin-1 receptor-associated kinase 4 [Pteropus alecto]
AT3G22240	2.37286	0.890034	-	-	-	-	-
AT5G35740	-2.59786	0.889993	-	-	-	-	-
AT4G11211	-1.79435	0.889932	-	-	-	-	-
AT3G27060	-1.94753	0.889877	K10808|1|5e-118|242|dre:30733|ribonucleoside-diphosphate reductase subunit M2 [EC:1.17.4.1]	-	GO:0046872//metal ion binding;GO:0016728	GO:0051262//protein tetramerization;GO:0008283//cell proliferation;GO:0009165//nucleotide biosynthetic process	gi|294950175|ref|XP_002786498.1|/1.04906e-118/ribonucleotide reductase small subunit, putative [Perkinsus marinus ATCC 50983]
AT3G50930	1.9343	0.889856	K08900|1|7e-28|126|tca:660477|mitochondrial chaperone BCS1	-	-	-	gi|403343309|gb|EJY70980.1|/2.83918e-31/hypothetical protein OXYTRI_08152 [Oxytricha trifallax]
AT2G23150	1.93532	0.889747	K12347|1|3e-60|212|xla:494699|natural resistance-associated macrophage protein	-	-	-	gi|470493053|ref|XP_004346469.1|/9.62045e-74/hypothetical protein ACA1_225890 [Acanthamoeba castellanii str. Neff]
AT1G19150	-1.65776	0.889747	-	-	-	-	gi|32307466|gb|AAP79138.1|/7.60374e-24/chlorophyll a/b-binding protein II 2 [Bigelowiella natans]
AT4G28490	1.89333	0.88963	K04733|1|6e-30|134|bta:533692|interleukin-1 receptor-associated kinase 4 [EC:2.7.11.1];K04730|3|9e-29|130|oaa:100077683|interleukin-1 receptor-associated kinase 1 [EC:2.7.11.1]	-	-	-	gi|389600592|ref|XP_001563125.2|/1.41802e-42/putative surface antigen protein [Leishmania braziliensis MHOM/BR/75/M2904]
AT5G59870	-1.8228	0.889562	K11251|1|4e-41|168|spu:373337|histone H2A	GO:0043229//intracellular organelle	-	-	gi|291243887|ref|XP_002741829.1|/1.81444e-40/PREDICTED: histone cluster 1, H2ag-like isoform 2 [Saccoglossus kowalevskii]
AT5G05960	-2.54296	0.889514	-	-	-	-	-
AT1G70210	-3.24697	0.889473	-	-	-	-	-
AT5G66440	1.96358	0.889418	-	-	-	-	-
AT4G09650	-1.60666	0.889357	K02137|1|1e-09|64.3|nve:NEMVE_v1g94346|F-type H+-transporting ATPase oligomycin sensitivity conferral protein [EC:3.6.3.14]	-	-	-	gi|32307522|gb|AAP79166.1|/1.40734e-21/ATP synthase delta subunit [Bigelowiella natans]
AT2G32190	2.75951	0.889295	-	-	-	-	-
AT3G48730	-1.76246	0.88924	K14286|1|4e-12|70.1|cbr:CBG18478|alanine-glyoxylate aminotransferase 2-like [EC:2.6.1.-];K00819|3|3e-11|58.2|mmu:18242|ornithine--oxo-acid transaminase [EC:2.6.1.13]	-	-	-	gi|32307578|gb|AAP79194.1|/2.97689e-163/glutamate 1-semialdehyde 2,1-aminomutase [Bigelowiella natans]
AT1G09340	-1.61624	0.889199	-	-	-	-	gi|32307602|gb|AAP79206.1|/9.78126e-08/mRNA binding protein [Bigelowiella natans]
AT3G04210	1.64882	0.889186	-	-	-	-	-
AT5G47700	-1.76103	0.889172	-	-	-	-	-
AT2G45210	2.00412	0.889117	-	-	-	-	-
AT3G21055	-1.60372	0.889083	-	-	-	-	-
AT3G03470	1.64675	0.889083	K00512|1|1e-27|108|bfo:BRAFLDRAFT_94132|cytochrome P450, family 17, subfamily A (steroid 17alpha-monooxygenase) [EC:1.14.99.9];K07413|3|1e-20|102|xla:379297|cytochrome P450, family 2, subfamily C [EC:1.14.14.1];K07423|4|1e-19|99.0|tgu:100224214|cytochrome P450, family 2, subfamily W;K07409|5|2e-19|98.6|ssc:100152910|cytochrome P450, family 1, subfamily A, polypeptide 2 [EC:1.14.14.1]	-	-	-	gi|260834091|ref|XP_002612045.1|/1.078e-26/hypothetical protein BRAFLDRAFT_94132 [Branchiostoma floridae]
AT4G09010	-1.64597	0.889001	-	-	-	-	-
AT1G07000	2.05686	0.888973	K07195|1|2e-14|81.6|bmy:Bm1_55460|exocyst complex component 7	GO:0044464//cell part	-	-	gi|402592238|gb|EJW86167.1|/2.59006e-15/hypothetical protein WUBG_02919, partial [Wuchereria bancrofti]
AT2G26530	1.6399	0.888768	-	-	-	-	-
AT1G22530	1.72882	0.888761	K03163|1|1e-06|56.2|dvi:Dvir_GJ16891|DNA topoisomerase I [EC:5.99.1.2]	-	-	-	gi|470266391|ref|XP_004361743.1|/6.37868e-19/cellular retinaldehyde-binding/triple function domain-containing protein [Dictyostelium fasciculatum]
AT2G02390	1.83471	0.88872	-	-	-	-	-
AT5G20960	2.12856	0.888645	K00106|1|2e-132|174|tgu:100222890|xanthine dehydrogenase/oxidase [EC:1.17.1.4 1.17.3.2]	GO:0005737//cytoplasm	GO:0005488//binding;GO:0016491//oxidoreductase activity	GO:0032501//multicellular organismal process;GO:0065007//biological regulation	gi|449496377|ref|XP_002194980.2|/3.63978e-131/PREDICTED: xanthine dehydrogenase/oxidase [Taeniopygia guttata]
AT5G58430	1.73001	0.888624	K07195|1|2e-19|98.2|ssc:100623170|exocyst complex component 7	GO:0044444//cytoplasmic part	-	-	gi|395825898|ref|XP_003786157.1|/3.16296e-19/PREDICTED: exocyst complex component 7 isoform 3 [Otolemur garnettii]
AT5G18080	-3.43521	0.888569	-	-	-	-	-
AT1G51760	1.75969	0.888549	-	-	-	-	gi|350426957|ref|XP_003494597.1|/5.81413e-38/PREDICTED: thermostable carboxypeptidase 1-like [Bombus impatiens]
AT2G20960	1.66116	0.888446	K06115|1|5e-08|61.2|dre:569585|spectrin beta;K09228|3|3e-06|55.5|mmu:233890|KRAB domain-containing zinc finger protein	-	-	-	gi|426386501|ref|XP_004059722.1|/2.44061e-12/PREDICTED: uncharacterized protein LOC101128349 [Gorilla gorilla gorilla]
AT1G65860	-3.42283	0.888433	K00485|1|3e-16|89.0|dme:Dmel_CG3174|dimethylaniline monooxygenase (N-oxide forming) [EC:1.14.13.8]	-	-	-	gi|170055662|ref|XP_001863681.1|/3.93679e-25/dimethylaniline monooxygenase [Culex quinquefasciatus]
AT1G51060	-1.89816	0.888405	K11251|1|5e-38|110|xla:446610|histone H2A	GO:0043231//intracellular membrane-bounded organelle;GO:0000785//chromatin	GO:0003676//nucleic acid binding	GO:0006259//DNA metabolic process;GO:0033554//cellular response to stress;GO:0022403;GO:0034728//nucleosome organization	gi|348518790|ref|XP_003446914.1|/4.94527e-38/PREDICTED: histone H2A.x-like [Oreochromis niloticus]
AT1G55265	1.64806	0.888378	-	-	-	-	-
AT1G28400	-1.70509	0.888371	-	-	-	-	-
AT1G27100	1.74346	0.888316	-	-	-	-	-
AT5G56870	2.02071	0.888275	K12309|1|2e-10|70.1|rno:316033|beta-galactosidase [EC:3.2.1.23]	-	GO:0016798//hydrolase activity, acting on glycosyl bonds	GO:0008152//metabolic process	gi|470299131|ref|XP_004346362.1|/4.74959e-34/beta-galactosidase [Capsaspora owczarzaki ATCC 30864]
AT4G23010	1.98012	0.888255	K15277|1|3e-16|88.2|isc:IscW_ISCW020964|solute carrier family 35 (adenosine 3'-phospho 5'-phosphosulfate transporter), member B3	-	-	-	gi|444731396|gb|ELW71750.1|/6.97189e-16/Adenosine 3'-phospho 5'-phosphosulfate transporter 2 [Tupaia chinensis]
AT4G02800	-3.80697	0.888255	-	-	-	-	-
AT3G09830	2.18357	0.888227	K04730|1|2e-31|78.6|oaa:100077683|interleukin-1 receptor-associated kinase 1 [EC:2.7.11.1];K04733|4|1e-30|69.7|cfa:486601|interleukin-1 receptor-associated kinase 4 [EC:2.7.11.1]	-	GO:0016772//transferase activity, transferring phosphorus-containing groups;GO:0005488//binding	GO:0007165//signal transduction	gi|344254108|gb|EGW10212.1|/6.07794e-31/Interleukin-1 receptor-associated kinase 4 [Cricetulus griseus]
ATCG00210	-2.39361	0.888124	-	-	-	-	-
AT1G07040	1.69911	0.888118	-	-	-	-	-
AT2G01150	-2.4479	0.888097	K11982|1|1e-07|57.4|cbr:CBG04193|E3 ubiquitin-protein ligase RNF115/126 [EC:6.3.2.19];K15706|2|2e-07|57.0|pon:100459963|E3 ubiquitin-protein ligase RNF167 [EC:6.3.2.19];K15692|3|2e-07|56.6|tca:657770|E3 ubiquitin-protein ligase RNF13 [EC:6.3.2.19]	-	-	-	gi|118403784|ref|NP_001072864.1|/1.43064e-08/E3 ubiquitin-protein ligase ZNRF3 precursor [Xenopus (Silurana) tropicalis]
AT3G10185	-4.04776	0.88807	-	-	-	-	-
AT5G10390	-2.06971	0.888035	K11253|1|6e-60|230|cqu:CpipJ_CPIJ012429|histone H3	GO:0000785//chromatin;GO:0043231//intracellular membrane-bounded organelle	GO:0003676//nucleic acid binding	GO:0034728//nucleosome organization	gi|170053505|ref|XP_001862705.1|/4.7996e-59/histone H3.2 [Culex quinquefasciatus]
AT2G28630	1.75638	0.887988	-	-	-	-	gi|470242390|ref|XP_004354844.1|/5.19096e-76/fatty acid elongase 3-ketoacyl-CoA synthase [Dictyostelium fasciculatum]
AT4G17250	1.87189	0.887926	-	-	-	-	-
AT3G13310	1.66893	0.887899	K09503|1|6e-10|65.1|cfa:478143|DnaJ homolog subfamily A member 2;K09505|3|5e-09|62.0|mgp:100548966|DnaJ homolog subfamily A member 4;K09504|5|7e-09|61.6|aga:AgaP_AGAP007565|DnaJ homolog subfamily A member 3	-	GO:0005488//binding	-	gi|363737883|ref|XP_413746.3|/1.6452e-09/PREDICTED: dnaJ homolog subfamily A member 4 [Gallus gallus]
AT1G23440	1.94148	0.887899	-	-	-	-	gi|66827449|ref|XP_647079.1|/4.79295e-11/hypothetical protein DDB_G0267498 [Dictyostelium discoideum AX4]
AT1G43910	1.98307	0.887858	K08900|1|5e-12|73.6|xtr:549619|mitochondrial chaperone BCS1	-	-	-	gi|290999146|ref|XP_002682141.1|/8.36863e-17/predicted protein [Naegleria gruberi]
AT1G73500	1.69045	0.887604	K04368|1|8e-47|188|dya:Dyak_GE17784|mitogen-activated protein kinase kinase 1 [EC:2.7.12.2]	-	GO:0004672//protein kinase activity	GO:0007297//ovarian follicle cell migration;GO:0002376//immune system process;GO:0007275//multicellular organismal development;GO:0007166//cell surface receptor signaling pathway	gi|325053944|pdb|3ORN|A/1.83842e-48/Chain A, Mitogen-Activated Protein Kinase Kinase 1 (Mek1) In Complex With Ch4987655 And Mgamp-Pnp
AT1G03740	1.87645	0.887549	K08819|1|1e-56|141|bmy:Bm1_46210|cyclin-dependent kinase 12/13 [EC:2.7.11.22 2.7.11.23]	-	GO:0016301//kinase activity	-	gi|281206427|gb|EFA80614.1|/8.35894e-65/putative protein serine/threonine kinase [Polysphondylium pallidum PN500]
AT5G55180	-2.83368	0.887515	-	-	-	-	gi|449674789|ref|XP_002165086.2|/1.00127e-10/PREDICTED: glucan endo-1,3-beta-glucosidase-like [Hydra magnipapillata]
AT5G24590	1.87201	0.887447	-	-	-	-	-
AT3G19010	1.67711	0.887399	-	-	-	-	gi|261327904|emb|CBH10881.1|/7.28823e-16/iron/ascorbate oxidoreductase family protein,putative [Trypanosoma brucei gambiense DAL972]
AT1G72120	2.31519	0.887344	K14638|1|3e-41|170|bfo:BRAFLDRAFT_165143|solute carrier family 15 (peptide/histidine transporter), member 3/4	-	GO:0005215//transporter activity	GO:0006810//transport	gi|74011495|ref|XP_548544.2|/7.60915e-48/PREDICTED: probable peptide/nitrate transporter At5g13400-like [Canis lupus familiaris]
AT5G54960	1.62017	0.887289	K12261|1|2e-16|88.2|mmu:56794|2-hydroxyacyl-CoA lyase 1 [EC:4.1.-.-];K01652|2|4e-15|84.0|hmg:100199687|acetolactate synthase I/II/III large subunit [EC:2.2.1.6]	-	GO:0003824//catalytic activity	GO:0008152//metabolic process	gi|470395277|ref|XP_004335057.1|/1.5394e-81/hypothetical protein ACA1_097280 [Acanthamoeba castellanii str. Neff]
AT4G33040	1.68975	0.887241	K03676|1|9e-08|57.8|mdo:100009967|glutaredoxin 3	GO:0043231//intracellular membrane-bounded organelle;GO:0044444//cytoplasmic part	GO:0015037//peptide disulfide oxidoreductase activity;GO:0005515//protein binding	GO:0044237//cellular metabolic process	gi|395825650|ref|XP_003786037.1|/2.95064e-07/PREDICTED: glutaredoxin-1 [Otolemur garnettii]
AT3G14610	2.31343	0.887241	K07424|1|5e-27|94.4|xtr:100487665|cytochrome P450, family 3, subfamily A [EC:1.14.14.1]	-	GO:0046872//metal ion binding;GO:0016491//oxidoreductase activity	-	gi|470399138|ref|XP_004335382.1|/7.11799e-28/cytochrome p450 superfamily protein, partial [Acanthamoeba castellanii str. Neff]
AT1G27020	1.65529	0.887077	-	-	-	-	-
AT1G06360	-3.04902	0.886981	K00507|1|8e-16|69.3|aga:AgaP_AGAP003418|stearoyl-CoA desaturase (delta-9 desaturase) [EC:1.14.19.1]	-	-	-	gi|387175135|gb|AFJ66832.1|/1.61924e-16/delta 12 acylCoA desaturase/acetylenase [Chauliognathus lugubris]
AT3G09260	-1.83894	0.886892	K01229|1|3e-38|73.6|bfo:BRAFLDRAFT_105101|lactase-phlorizin hydrolase [EC:3.2.1.108 3.2.1.62]	-	-	-	gi|260826394|ref|XP_002608150.1|/2.10246e-37/hypothetical protein BRAFLDRAFT_90436 [Branchiostoma floridae]
AT3G28900	-1.84394	0.886885	K02915|1|8e-06|44.7|phu:Phum_PHUM127220|large subunit ribosomal protein L34e	-	-	-	gi|225714318|gb|ACO13005.1|/1.60516e-07/60S ribosomal protein L34 [Lepeophtheirus salmonis]
AT4G26230	-1.6163	0.886879	K02910|1|7e-19|95.1|ame:413875|large subunit ribosomal protein L31e	-	-	-	gi|307200206|gb|EFN80500.1|/1.91214e-18/60S ribosomal protein L31 [Harpegnathos saltator]
AT1G78630	-1.58504	0.886851	K02871|1|4e-06|53.9|tad:TRIADDRAFT_58258|large subunit ribosomal protein L13	-	-	-	gi|350422209|ref|XP_003493091.1|/3.8318e-11/PREDICTED: 50S ribosomal protein L13-like [Bombus impatiens]
AT3G29810	2.57788	0.886769	-	-	-	-	-
AT4G30210	1.65583	0.886755	K00327|1|2e-47|105|tad:TRIADDRAFT_63169|NADPH-ferrihemoprotein reductase [EC:1.6.2.4]	-	-	-	gi|195997295|ref|XP_002108516.1|/1.78576e-46/hypothetical protein TRIADDRAFT_63169 [Trichoplax adhaerens]
AT3G22370	1.6482	0.886605	-	-	-	-	gi|330790445|ref|XP_003283307.1|/1.3509e-47/hypothetical protein DICPUDRAFT_44721 [Dictyostelium purpureum]
AT3G51730	1.59329	0.886488	-	-	-	-	-
AT3G52800	1.60281	0.88642	K12163|1|5e-15|83.2|mdo:100618075|AN1-type zinc finger and ubiquitin domain-containing protein 1	-	GO:0046872//metal ion binding	-	gi|345329391|ref|XP_003431372.1|/7.5815e-20/PREDICTED: AN1-type zinc finger protein 6-like [Ornithorhynchus anatinus]
AT3G46600	1.58191	0.886393	-	-	-	-	-
AT3G55750	-1.72578	0.886379	K02917|1|2e-20|100|tad:TRIADDRAFT_35944|large subunit ribosomal protein L35Ae	GO:0005622//intracellular	-	-	gi|403222835|dbj|BAM40966.1|/1.37575e-25/60S ribosomal protein L35a [Theileria orientalis strain Shintoku]
AT4G34390	2.06188	0.886338	K04630|1|1e-07|60.5|cbr:CBG13491|guanine nucleotide-binding protein G(i) subunit alpha;K04640|2|3e-07|58.9|bmy:Bm1_40550|guanine nucleotide-binding protein subunit alpha, other	-	-	-	gi|470392697|ref|XP_004334793.1|/6.60063e-07/guanine nucleotidebinding protein g(i), alpha-1 subunit [Acanthamoeba castellanii str. Neff]
AT4G21280	-1.57177	0.88618	-	-	-	-	-
AT2G47610	-1.60741	0.886146	K02936|1|1e-46|166|nve:NEMVE_v1g236492|large subunit ribosomal protein L7Ae	GO:0005840//ribosome	-	GO:0007052//mitotic spindle organization	gi|470308540|ref|XP_004363841.1|/1.5152e-46/60S ribosomal protein L7a [Capsaspora owczarzaki ATCC 30864]
AT3G20250	1.89344	0.886091	K03006|1|5e-06|55.1|aga:AgaP_AGAP007810|DNA-directed RNA polymerase II subunit RPB1 [EC:2.7.7.6]	-	-	-	gi|328698838|ref|XP_003240745.1|/1.37361e-82/PREDICTED: pumilio homolog 2-like isoform 2 [Acyrthosiphon pisum]
AT5G06290	-1.62122	0.886016	K03386|1|7e-25|77.0|rno:29338|peroxiredoxin (alkyl hydroperoxide reductase subunit C) [EC:1.11.1.15]	GO:0043231//intracellular membrane-bounded organelle;GO:0044444//cytoplasmic part	GO:0004601//peroxidase activity;GO:0005488//binding	GO:0042592//homeostatic process;GO:0002832;GO:0042743//hydrogen peroxide metabolic process;GO:0043433//negative regulation of sequence-specific DNA binding transcription factor activity;GO:0007596//blood coagulation;GO:0002532//production of molecular mediator involved in inflammatory response;GO:0045580//regulation of T cell differentiation;GO:0006801//superoxide metabolic process;GO:0002237//re…	gi|206598262|gb|ACI16063.1|/4.08427e-25/tryparedoxin peroxidase [Bodo saltans]
AT3G24420	1.96709	0.885982	-	-	-	-	-
AT4G19860	1.6356	0.885934	-	-	-	-	-
AT2G20920	1.57729	0.88592	-	-	-	-	-
AT4G39670	2.75095	0.885865	-	-	-	-	gi|470288396|ref|XP_004342488.1|/9.19355e-13/predicted protein [Capsaspora owczarzaki ATCC 30864]
AT3G09020	2.21575	0.885797	K01988|1|3e-25|116|ptr:470230|lactosylceramide 4-alpha-galactosyltransferase [EC:2.4.1.228]	GO:0044464//cell part	GO:0016758//transferase activity, transferring hexosyl groups	-	gi|296238759|ref|XP_002764295.1|/2.14264e-24/PREDICTED: lactosylceramide 4-alpha-galactosyltransferase [Callithrix jacchus]
AT5G59550	1.6802	0.885783	K11982|1|6e-17|89.7|dre:100009648|E3 ubiquitin-protein ligase RNF115/126 [EC:6.3.2.19]	-	-	-	gi|281207371|gb|EFA81554.1|/6.97418e-17/hypothetical protein PPL_05543 [Polysphondylium pallidum PN500]
AT4G32250	1.95186	0.885722	K06631|1|4e-09|65.1|api:100168700|polo-like kinase 1 [EC:2.7.11.21];K08886|2|8e-09|63.9|xtr:100124754|tyrosine kinase, non-receptor, 2 [EC:2.7.10.1];K08792|3|1e-08|63.5|tad:TRIADDRAFT_27989|serum/glucocorticoid-regulated kinase, invertebrate [EC:2.7.11.1];K13302|4|1e-08|63.5|dre:324140|serum/glucocorticoid-regulated kinase 1 [EC:2.7.11.1]	-	GO:0016740//transferase activity	-	gi|146185419|ref|XP_001031767.2|/1.6713e-11/Protein kinase domain containing protein [Tetrahymena thermophila]
AT2G03730	1.9493	0.885687	-	-	-	-	-
AT2G39710	2.27113	0.885687	-	-	-	-	gi|470265930|ref|XP_004361629.1|/6.83325e-07/putative aspartyl protease [Dictyostelium fasciculatum]
AT4G34290	-1.76966	0.885612	-	-	-	-	-
AT1G52190	-2.32166	0.885612	K14638|1|3e-21|105|nve:NEMVE_v1g173993|solute carrier family 15 (peptide/histidine transporter), member 3/4	GO:0044464//cell part	GO:0022804	GO:0006810//transport	gi|74011495|ref|XP_548544.2|/2.93829e-38/PREDICTED: probable peptide/nitrate transporter At5g13400-like [Canis lupus familiaris]
AT1G76520	1.59918	0.885592	-	-	-	-	gi|470303826|ref|XP_004347980.1|/4.93865e-07/hypothetical protein CAOG_04155 [Capsaspora owczarzaki ATCC 30864]
AT3G20340	1.58176	0.885578	-	-	-	-	-
AT2G26190	1.82229	0.885523	-	-	-	-	-
AT3G07780	1.63737	0.885489	-	-	-	-	-
AT3G46940	-2.07979	0.885475	K01520|1|8e-41|167|nvi:100120364|dUTP pyrophosphatase [EC:3.6.1.23]	-	GO:0047429//nucleoside-triphosphate diphosphatase activity	-	gi|330819021|ref|XP_003291564.1|/2.41866e-46/hypothetical protein DICPUDRAFT_39209 [Dictyostelium purpureum]
AT5G36220	1.80476	0.885304	K07408|1|7e-33|123|xla:100036775|cytochrome P450, family 1, subfamily A, polypeptide 1 [EC:1.14.14.1]	-	-	-	gi|260781928|ref|XP_002586047.1|/8.36664e-34/hypothetical protein BRAFLDRAFT_145601 [Branchiostoma floridae]
AT2G18300	-2.28545	0.88529	-	-	-	-	-
AT3G09820	-1.70639	0.885229	K00856|1|4e-41|69.7|ssc:100154626|adenosine kinase [EC:2.7.1.20]	-	-	-	gi|466025548|ref|XP_004273134.1|/1.9739e-40/PREDICTED: adenosine kinase isoform 1 [Orcinus orca]
AT2G46500	1.65167	0.885126	K08770|1|2e-18|95.5|api:100165459|ubiquitin C	-	-	-	gi|330796787|ref|XP_003286446.1|/5.22283e-39/hypothetical protein DICPUDRAFT_91707 [Dictyostelium purpureum]
AT4G28660	-1.5931	0.885058	-	-	-	-	-
AT4G36500	1.56709	0.885003	-	-	-	-	-
AT5G10430	-2.10619	0.884948	-	-	-	-	-
AT1G24145	1.77229	0.884599	-	-	-	-	-
AT3G53980	-2.07248	0.884599	-	-	-	-	-
AT1G44575	-1.54586	0.88451	-	-	-	-	-
AT4G17460	1.93744	0.884483	-	-	-	-	-
AT1G01300	-1.74872	0.884455	K01377|1|1e-09|65.5|pon:100271706|gastricsin [EC:3.4.23.3];K06002|5|4e-06|53.9|acs:100567277|pepsin A [EC:3.4.23.1]	-	-	-	gi|470265930|ref|XP_004361629.1|/4.44063e-13/putative aspartyl protease [Dictyostelium fasciculatum]
AT3G03820	-8.81976	0.884428	-	-	-	-	-
AT3G13120	-1.5582	0.884373	K02969|1|7e-07|56.6|dgr:Dgri_GH15938|small subunit ribosomal protein S20e	GO:0044444//cytoplasmic part;GO:0043229//intracellular organelle;GO:0030529//ribonucleoprotein complex	-	-	gi|380018718|ref|XP_003693270.1|/4.07118e-25/PREDICTED: 30S ribosomal protein S10-like [Apis florea]
AT1G60730	1.65217	0.884305	-	-	-	-	gi|471227403|ref|XP_004034615.1|/4.1871e-35/hypothetical protein IMG5_117220 [Ichthyophthirius multifiliis]
AT3G11630	-1.55009	0.884079	K03386|1|9e-43|60.5|bta:286793|peroxiredoxin (alkyl hydroperoxide reductase subunit C) [EC:1.11.1.15]	GO:0043231//intracellular membrane-bounded organelle;GO:0044444//cytoplasmic part	GO:0016705//oxidoreductase activity, acting on paired donors, with incorporation or reduction of molecular oxygen;GO:0004601//peroxidase activity;GO:0005488//binding	GO:0042592//homeostatic process;GO:0002832;GO:0042743//hydrogen peroxide metabolic process;GO:0043433//negative regulation of sequence-specific DNA binding transcription factor activity;GO:0007596//blood coagulation;GO:0002532//production of molecular mediator involved in inflammatory response;GO:0045580//regulation of T cell differentiation;GO:0006801//superoxide metabolic process;GO:0002237//re…	gi|27807469|ref|NP_777188.1|/7.06617e-42/peroxiredoxin-2 [Bos taurus]
AT3G17000	1.75243	0.883956	K10578|1|4e-26|80.1|tsp:Tsp_11642|ubiquitin-conjugating enzyme E2 J1 [EC:6.3.2.19]	-	GO:0019787//small conjugating protein ligase activity	GO:0032446//protein modification by small protein conjugation	gi|340378591|ref|XP_003387811.1|/2.57457e-27/PREDICTED: hypothetical protein LOC100636035 [Amphimedon queenslandica]
AT5G18670	1.81101	0.88388	-	-	-	-	gi|470433733|ref|XP_004338606.1|/3.51957e-63/betaamylase [Acanthamoeba castellanii str. Neff]
AT5G02890	-2.43066	0.88388	-	-	-	-	-
AT1G07620	2.96921	0.883764	-	-	-	-	-
AT1G05340	2.16912	0.883716	-	-	-	-	-
AT2G47880	-2.19584	0.883682	K03676|1|6e-10|64.3|tgu:100229615|glutaredoxin 3	-	GO:0005488//binding;GO:0016667//oxidoreductase activity, acting on a sulfur group of donors	-	gi|242006318|ref|XP_002423998.1|/6.52274e-11/thioredoxin reductase, putative [Pediculus humanus corporis]
AT1G68238	-2.73895	0.883586	-	-	-	-	-
AT4G02940	1.66884	0.883565	-	-	-	-	-
AT5G23820	-1.86349	0.883559	-	-	-	-	-
AT3G51890	1.72673	0.883517	-	-	-	-	-
AT4G11360	1.58035	0.883456	K15692|1|2e-10|66.2|dya:Dyak_GE10219|E3 ubiquitin-protein ligase RNF13 [EC:6.3.2.19]	GO:0044464//cell part	GO:0005488//binding	GO:0044260;GO:0044238//primary metabolic process	gi|426236501|ref|XP_004012206.1|/7.86237e-10/PREDICTED: E3 ubiquitin-protein ligase RNF6 [Ovis aries]
AT5G44610	3.25196	0.883422	-	-	-	-	-
AT5G66675	1.70333	0.883422	-	-	-	-	-
AT1G06160	1.7923	0.883394	-	-	-	-	-
AT2G18328	-2.02723	0.883326	-	-	-	-	-
AT3G18890	-1.77863	0.88312	-	-	-	-	-
AT3G07110	-1.61914	0.883107	K02872|1|3e-29|130|nve:NEMVE_v1g188032|large subunit ribosomal protein L13Ae	GO:0030529//ribonucleoprotein complex	GO:0005198//structural molecule activity	GO:0010467//gene expression	gi|318169635|ref|NP_001187674.1|/2.2615e-28/60S ribosomal protein l13a [Ictalurus punctatus]
AT3G25130	-3.76652	0.8831	-	-	-	-	-
AT5G28540	-1.57924	0.883079	K09490|1|2e-132|474|bfo:BRAFLDRAFT_113824|heat shock 70kDa protein 5	-	GO:0000166//nucleotide binding	-	gi|390356140|ref|XP_003728714.1|/2.32989e-134/PREDICTED: LOW QUALITY PROTEIN: 78 kDa glucose-regulated protein-like [Strongylocentrotus purpuratus]
AT3G62770	1.83356	0.883045	-	-	-	-	gi|281210981|gb|EFA85147.1|/3.44933e-57/WD repeat domain phosphoinositide-interacting protein 3 [Polysphondylium pallidum PN500]
AT3G50800	1.79306	0.883011	-	-	-	-	-
AT1G07370	-2.96385	0.882751	K04802|1|5e-42|94.7|tca:664086|proliferating cell nuclear antigen	GO:0043234//protein complex;GO:0043231//intracellular membrane-bounded organelle	GO:0003676//nucleic acid binding;GO:0030234//enzyme regulator activity	GO:0006260//DNA replication	gi|91087121|ref|XP_975196.1|/3.88892e-41/PREDICTED: similar to proliferating cell nuclear antigen [Tribolium castaneum]
AT1G77920	2.03186	0.882751	-	-	-	-	gi|195424892|ref|XP_002060952.1|/2.60688e-20/GK23580 [Drosophila willistoni]
AT3G62590	2.51717	0.882717	-	-	-	-	-
AT2G01520	-2.08372	0.882634	-	-	-	-	-
AT1G52200	1.93857	0.882573	-	-	-	-	-
AT1G72940	1.71658	0.882498	-	-	-	-	-
AT5G60490	-2.76743	0.882456	-	-	-	-	gi|405960572|gb|EKC26486.1|/2.88397e-06/Transforming growth factor-beta-induced protein ig-h3 [Crassostrea gigas]
AT1G19770	1.54937	0.882395	-	-	-	-	-
AT3G51440	2.33764	0.882354	K01774|1|2e-16|56.6|dme:Dmel_CG3373|[EC:4.-.-.-];K01757|4|1e-08|40.8|dme:Dmel_CG11833|strictosidine synthase [EC:4.3.3.2]	-	-	-	gi|307210789|gb|EFN87172.1|/2.58533e-26/Adipocyte plasma membrane-associated protein [Harpegnathos saltator]
AT4G00355	1.60691	0.882326	-	-	-	-	-
AT3G17810	1.64285	0.882278	K00207|1|1e-23|79.0|nve:NEMVE_v1g190441|dihydropyrimidine dehydrogenase (NADP+) [EC:1.3.1.2]	GO:0044444//cytoplasmic part	GO:0016628//oxidoreductase activity, acting on the CH-CH group of donors, NAD or NADP as acceptor;GO:0042802//identical protein binding;GO:0000166//nucleotide binding	GO:0006144//purine nucleobase metabolic process;GO:0031667//response to nutrient levels;GO:0048511//rhythmic process;GO:0031960//response to corticosteroid stimulus;GO:0046104//thymidine metabolic process;GO:0006208//pyrimidine nucleobase catabolic process	gi|156369958|ref|XP_001628240.1|/1.13861e-22/predicted protein [Nematostella vectensis]
AT1G30755	2.57478	0.882217	-	-	-	-	-
AT5G59850	-1.60351	0.882217	K02957|1|6e-48|92.4|hmg:100215738|small subunit ribosomal protein S15Ae	GO:0015935//small ribosomal subunit	GO:0005198//structural molecule activity	GO:0007052//mitotic spindle organization;GO:0010467//gene expression	gi|449676019|ref|XP_004208537.1|/4.87078e-47/PREDICTED: 40S ribosomal protein S15a-like isoform 2 [Hydra magnipapillata]
AT1G56150	1.91492	0.882203	-	-	-	-	-
AT1G22890	1.59851	0.882189	-	-	-	-	-
AT1G62422	1.65881	0.882162	-	-	-	-	-
AT2G31090	1.6184	0.882087	-	-	-	-	-
AT1G55210	-1.63446	0.882005	-	-	-	-	-
AT1G27980	2.17882	0.882005	K01634|1|4e-23|72.4|nve:NEMVE_v1g159899|sphinganine-1-phosphate aldolase [EC:4.1.2.27]	-	GO:0003824//catalytic activity	-	gi|156403049|ref|XP_001639902.1|/3.17818e-22/predicted protein [Nematostella vectensis]
AT1G10640	-2.91187	0.881984	-	-	-	-	gi|167522467|ref|XP_001745571.1|/2.83483e-32/hypothetical protein [Monosiga brevicollis MX1]
AT1G32700	1.61285	0.881977	-	-	-	-	-
AT2G23790	1.75884	0.88197	-	-	-	-	gi|281206949|gb|EFA81133.1|/1.94327e-18/severin kinase [Polysphondylium pallidum PN500]
AT1G10470	-1.70121	0.881957	-	-	-	-	-
AT3G45300	2.13152	0.88182	K00253|1|5e-24|86.3|mgp:100546033|isovaleryl-CoA dehydrogenase [EC:1.3.8.4]	-	GO:0016491//oxidoreductase activity	-	gi|405964767|gb|EKC30216.1|/4.96677e-34/Isovaleryl-CoA dehydrogenase, mitochondrial [Crassostrea gigas]
AT5G08280	-1.54768	0.881724	K01749|1|2e-34|99.8|nvi:100121374|hydroxymethylbilane synthase [EC:2.5.1.61]	GO:0009536//plastid	-	-	gi|349801481|gb|AEQ18820.1|/8.15005e-39/porphobilinogen deaminase [Chromera velia]
AT4G38560	2.88068	0.881649	-	-	-	-	-
AT1G66760	1.79793	0.881642	K03327|1|5e-21|103|mgp:100538956|multidrug resistance protein, MATE family	-	-	-	gi|449266054|gb|EMC77181.1|/4.15754e-20/Multidrug and toxin extrusion protein 1, partial [Columba livia]
AT1G76470	4.29648	0.881614	-	-	GO:0005488//binding;GO:0003824//catalytic activity	GO:0008152//metabolic process	gi|167523505|ref|XP_001746089.1|/2.01381e-18/hypothetical protein [Monosiga brevicollis MX1]
AT3G50650	1.81085	0.881525	-	-	-	-	-
AT3G13430	2.04687	0.881512	K11982|1|9e-19|95.9|tca:656150|E3 ubiquitin-protein ligase RNF115/126 [EC:6.3.2.19]	-	-	-	gi|281207371|gb|EFA81554.1|/1.95428e-23/hypothetical protein PPL_05543 [Polysphondylium pallidum PN500]
AT5G10400	-1.69142	0.881498	K11253|1|4e-60|231|cqu:CpipJ_CPIJ015009|histone H3	GO:0000785//chromatin;GO:0043231//intracellular membrane-bounded organelle	GO:0003676//nucleic acid binding	GO:0034728//nucleosome organization	gi|410932775|ref|XP_003979768.1|/2.4687e-59/PREDICTED: histone H3.2-like, partial [Takifugu rubripes]
AT3G08760	1.75286	0.881471	K04733|1|2e-20|64.3|cfa:486601|interleukin-1 receptor-associated kinase 4 [EC:2.7.11.1]	-	GO:0016772//transferase activity, transferring phosphorus-containing groups;GO:0005126//cytokine receptor binding	GO:0007166//cell surface receptor signaling pathway	gi|344254108|gb|EGW10212.1|/7.85829e-20/Interleukin-1 receptor-associated kinase 4 [Cricetulus griseus]
AT1G61890	1.8917	0.88145	K03327|1|2e-24|115|dre:560089|multidrug resistance protein, MATE family	-	-	-	gi|470491454|ref|XP_004345894.1|/2.19857e-25/MATE efflux family subfamily protein [Acanthamoeba castellanii str. Neff]
AT5G65110	1.60007	0.88145	K00232|1|1e-68|262|dre:406421|acyl-CoA oxidase [EC:1.3.3.6]	-	-	-	gi|470446476|ref|XP_004339964.1|/1.24504e-116/acylCoA dehydrogenase, middle domain containing protein [Acanthamoeba castellanii str. Neff]
AT1G60610	2.18068	0.881436	-	-	-	-	-
AT3G43230	1.71822	0.881436	K05721|1|2e-08|62.0|ptr:471995|FYVE, RhoGEF and PH domain containing 2;K12478|4|4e-08|61.2|ssc:100153403|early endosome antigen 1	-	-	-	gi|345321693|ref|XP_001516879.2|/1.5729e-19/PREDICTED: SH3 domain-containing YSC84-like protein 1-like [Ornithorhynchus anatinus]
AT1G71030	1.61996	0.881416	K09421|1|7e-11|45.1|dre:445390|myb-related protein	-	-	-	gi|348541423|ref|XP_003458186.1|/2.71814e-10/PREDICTED: hypothetical protein LOC100693304 [Oreochromis niloticus]
AT2G40490	-1.62134	0.881361	K01599|1|2e-36|122|dre:30617|uroporphyrinogen decarboxylase [EC:4.1.1.37]	-	GO:0016831//carboxy-lyase activity	GO:0033013//tetrapyrrole metabolic process	gi|297573435|gb|ADI46568.1|/4.72618e-77/uroporphyrinogen decarboxylase [Elysia chlorotica]
AT5G54720	1.96974	0.881354	-	-	-	-	-
AT3G54400	-1.80181	0.88132	-	-	-	-	-
AT1G20510	1.63295	0.88132	K01904|1|9e-31|136|cel:ZK1127.2|4-coumarate--CoA ligase [EC:6.2.1.12];K00666|3|1e-29|108|acs:100561027|fatty-acyl-CoA synthase [EC:6.2.1.-]	-	-	-	gi|196004929|ref|XP_002112331.1|/5.72125e-65/hypothetical protein TRIADDRAFT_56240 [Trichoplax adhaerens]
AT5G27520	1.93812	0.881176	-	-	-	-	-
AT4G14630	2.73742	0.881122	-	-	-	-	gi|134858|sp|P09350.1|SR1A_PHYPO/1.20256e-12/RecName: Full=Spherulin-1A; Flags: Precursor
AT3G14240	-1.65533	0.881039	-	-	-	-	gi|470512053|ref|XP_004352093.1|/5.14331e-16/peptidase, S8/S53 subfamily protein [Acanthamoeba castellanii str. Neff]
AT1G27300	1.63556	0.881039	-	-	-	-	-
AT4G34860	2.60621	0.881033	-	-	-	-	-
AT4G08685	-1.91368	0.880991	-	-	-	-	-
AT3G07430	-1.55348	0.880964	-	-	-	-	-
AT5G52760	2.08792	0.880937	-	-	-	-	-
AT5G47590	2.60762	0.880779	-	-	-	-	-
AT5G57780	-2.85032	0.880752	-	-	-	-	-
AT1G44970	-3.83117	0.880636	-	-	-	-	gi|144952784|gb|ABP04046.1|/4.40884e-27/glutathione peroxidase-like protein [Crassostrea ariakensis]
AT1G64660	1.65779	0.880615	K01758|1|5e-31|100|aag:AaeL_AAEL004059|cystathionine gamma-lyase [EC:4.4.1.1]	-	GO:0003824//catalytic activity	-	gi|15826191|pdb|1E5E|A/3.21927e-36/Chain A, Methionine Gamma-Lyase (Mgl) From Trichomonas Vaginalis In Complex With Propargylglycine
AT2G29980	-1.84466	0.880615	K10256|1|3e-10|65.9|nve:NEMVE_v1g186588|omega-6 fatty acid desaturase (delta-12 desaturase) [EC:1.14.19.-];K10257|3|1e-06|57.0|cbr:CBG01791|omega-3 fatty acid desaturase (delta-15 desaturase) [EC:1.14.19.-]	-	-	-	gi|281212527|gb|EFA86687.1|/2.67412e-13/hypothetical protein PPL_00489 [Polysphondylium pallidum PN500]
AT1G72970	-2.23137	0.880615	K00108|1|8e-12|73.9|dme:Dmel_CG9517|choline dehydrogenase [EC:1.1.99.1]	-	-	-	gi|307206062|gb|EFN84155.1|/1.62591e-19/Glucose dehydrogenase [acceptor] [Harpegnathos saltator]
AT3G26200	1.89227	0.880533	K00512|1|2e-32|141|xla:100036774|cytochrome P450, family 17, subfamily A (steroid 17alpha-monooxygenase) [EC:1.14.99.9];K07422|2|3e-31|137|mdo:100011915|cytochrome P450, family 2, subfamily U;K07417|4|4e-30|133|dre:100000156|cytochrome P450, family 2, subfamily G;K07418|5|3e-29|130|mmu:13110|cytochrome P450, family 2, subfamily J [EC:1.14.14.1]	-	-	-	gi|449674057|ref|XP_004208101.1|/1.40169e-33/PREDICTED: uncharacterized protein LOC100198129, partial [Hydra magnipapillata]
AT4G01310	-1.52206	0.880519	-	GO:0030529//ribonucleoprotein complex;GO:0009536//plastid	GO:0003723//RNA binding	-	gi|340384917|ref|XP_003390957.1|/3.92018e-31/PREDICTED: 50S ribosomal protein L5-like [Amphimedon queenslandica]
AT4G06746	2.08244	0.880512	-	-	-	-	-
AT1G50900	-1.57966	0.88043	-	-	-	-	-
AT1G76690	1.68803	0.88041	-	-	-	-	gi|290980759|ref|XP_002673099.1|/7.64593e-71/predicted protein [Naegleria gruberi]
AT5G17630	-1.6976	0.880341	K15283|1|7e-34|145|dse:Dsec_GM11727|solute carrier family 35, member E1	-	-	-	gi|156105473|gb|ABU49222.1|/2.39847e-47/apicoplast triosephosphate translocator [Toxoplasma gondii]
AT4G34710	1.51377	0.880238	-	-	-	-	gi|443709041|gb|ELU03882.1|/4.99472e-28/hypothetical protein CAPTEDRAFT_103484, partial [Capitella teleta]
AT3G18280	-1.64012	0.880122	-	-	-	-	-
AT4G13420	3.51539	0.880095	-	-	-	-	gi|470417375|ref|XP_004336984.1|/3.36797e-37/potassium transporter subfamily protein [Acanthamoeba castellanii str. Neff]
AT2G44490	1.53785	0.880088	K01229|1|8e-45|72.4|bfo:BRAFLDRAFT_105101|lactase-phlorizin hydrolase [EC:3.2.1.108 3.2.1.62]	-	GO:0016787//hydrolase activity	-	gi|301617979|ref|XP_002938408.1|/3.26899e-44/PREDICTED: lactase-like protein-like [Xenopus (Silurana) tropicalis]
AT3G16720	1.59898	0.88004	K13201|1|3e-10|67.4|bfo:BRAFLDRAFT_124262|nucleolysin TIA-1/TIAR;K11982|2|1e-09|65.5|tsp:Tsp_02330|E3 ubiquitin-protein ligase RNF115/126 [EC:6.3.2.19];K15692|3|2e-09|64.7|xla:399073|E3 ubiquitin-protein ligase RNF13 [EC:6.3.2.19];K15701|4|3e-09|63.9|dre:553950|E3 ubiquitin-protein ligase RNF130 [EC:6.3.2.19]	-	-	GO:0008306//associative learning	gi|357625903|gb|EHJ76189.1|/2.25233e-11/eIF2B-beta protein [Danaus plexippus]
AT2G38240	3.86975	0.879985	-	-	-	-	gi|65306321|gb|AAV31091.2|/1.35083e-14/ACC synthase [Limnodynastes tasmaniensis]
AT2G17880	1.77691	0.879951	K09525|1|2e-10|67.0|rno:366567|DnaJ homolog subfamily C member 5;K09531|3|1e-09|64.3|bfo:BRAFLDRAFT_283992|DnaJ homolog subfamily C member 11;K09507|4|2e-09|63.9|xtr:493474|DnaJ homolog subfamily B member 1	-	GO:0005488//binding	-	gi|401421601|ref|XP_003875289.1|/4.25475e-10/putative DnaJ protein [Leishmania mexicana MHOM/GT/2001/U1103]
AT4G29780	1.72741	0.879876	-	-	-	-	gi|340382901|ref|XP_003389956.1|/1.92903e-57/PREDICTED: putative nuclease HARBI1-like [Amphimedon queenslandica]
AT4G01010	2.45083	0.879759	K04950|1|5e-10|48.1|gga:396144|cyclic nucleotide gated channel alpha 3	GO:0044464//cell part	GO:0005488//binding;GO:0022892	GO:0009987//cellular process;GO:0050896//response to stimulus;GO:0006810//transport	gi|260833000|ref|XP_002611445.1|/1.10939e-10/hypothetical protein BRAFLDRAFT_63923 [Branchiostoma floridae]
AT1G72800	1.98164	0.879684	-	-	-	-	gi|71666350|ref|XP_820135.1|/1.04017e-07/trans-sialidase [Trypanosoma cruzi strain CL Brener]
AT5G62865	2.02394	0.879568	-	-	-	-	-
AT5G05440	1.69601	0.879533	-	-	-	-	-
AT3G18250	1.83354	0.879465	-	-	-	-	-
AT5G60270	1.98267	0.879328	K04733|1|3e-33|144|bfo:BRAFLDRAFT_215403|interleukin-1 receptor-associated kinase 4 [EC:2.7.11.1];K04730|3|2e-30|135|xtr:448357|interleukin-1 receptor-associated kinase 1 [EC:2.7.11.1]	-	-	-	gi|340381372|ref|XP_003389195.1|/3.798e-36/PREDICTED: interleukin-1 receptor-associated kinase 4-like [Amphimedon queenslandica]
AT3G13450	1.88272	0.87928	K00167|1|3e-80|66.6|tad:TRIADDRAFT_25751|2-oxoisovalerate dehydrogenase E1 component, beta subunit [EC:1.2.4.4]	-	-	-	gi|390335810|ref|XP_003724225.1|/7.08092e-82/PREDICTED: 2-oxoisovalerate dehydrogenase subunit beta, mitochondrial-like isoform 1 [Strongylocentrotus purpuratus]
AT1G02730	-2.75234	0.87926	-	-	-	-	-
AT4G23270	1.73297	0.879246	K04733|1|1e-27|71.2|xtr:733738|interleukin-1 receptor-associated kinase 4 [EC:2.7.11.1]	GO:0044444//cytoplasmic part;GO:0031090//organelle membrane	GO:0005488//binding;GO:0004672//protein kinase activity	GO:0002224//toll-like receptor signaling pathway;GO:0007166//cell surface receptor signaling pathway	gi|183986653|ref|NP_001116877.1|/1.09988e-26/interleukin-1 receptor-associated kinase 4 [Xenopus (Silurana) tropicalis]
AT3G26170	1.58506	0.879239	K07418|1|2e-39|102|rno:502969|cytochrome P450, family 2, subfamily J [EC:1.14.14.1]	-	GO:0004497//monooxygenase activity;GO:0016705//oxidoreductase activity, acting on paired donors, with incorporation or reduction of molecular oxygen	GO:0008152//metabolic process	gi|40647363|gb|AAR88432.1|/1.57864e-41/P450c17 [Anguilla japonica]
AT1G08560	-2.30334	0.879205	K04560|1|1e-20|101|dpe:Dper_GL24148|syntaxin 1A	GO:0043005//neuron projection;GO:0044425//membrane part;GO:0005886//plasma membrane	GO:0005488//binding	GO:0051641//cellular localization;GO:0007275//multicellular organismal development;GO:0016192//vesicle-mediated transport;GO:0048856//anatomical structure development;GO:0007165//signal transduction;GO:0001505//regulation of neurotransmitter levels	gi|281207556|gb|EFA81739.1|/4.04361e-20/t-SNARE family protein [Polysphondylium pallidum PN500]
AT3G06420	2.26044	0.879205	K08341|1|2e-11|49.7|nve:NEMVE_v1g181063|GABA(A) receptor-associated protein (autophagy-related protein 8)	GO:0043229//intracellular organelle	-	-	gi|156397998|ref|XP_001637976.1|/1.71007e-10/predicted protein [Nematostella vectensis]
AT2G20500	1.8637	0.879143	-	-	-	-	-
AT3G06850	1.77837	0.879109	K09699|1|2e-54|120|ssc:100156530|2-oxoisovalerate dehydrogenase E2 component (dihydrolipoyl transacylase) [EC:2.3.1.168]	GO:0005856//cytoskeleton;GO:0005759//mitochondrial matrix	GO:0005488//binding	GO:0034641//cellular nitrogen compound metabolic process	gi|290997039|ref|XP_002681089.1|/1.49785e-55/dihydrolipoamide branched chain transacylase E2 [Naegleria gruberi]
AT1G15820	-1.50299	0.879102	-	-	-	-	gi|32307466|gb|AAP79138.1|/1.5165e-15/chlorophyll a/b-binding protein II 2 [Bigelowiella natans]
AT1G68590	-1.4901	0.879095	-	-	-	-	gi|32307518|gb|AAP79164.1|/1.51539e-15/plastid protein ycf65 [Bigelowiella natans]
AT5G66650	1.86006	0.879088	-	-	-	-	gi|470246632|ref|XP_004366469.1|/6.66241e-16/hypothetical protein DFA_04059 [Dictyostelium fasciculatum]
AT3G21500	3.62888	0.879082	K00162|1|8e-10|54.7|aag:AaeL_AAEL004338|pyruvate dehydrogenase E1 component subunit beta [EC:1.2.4.1]	-	GO:0016740//transferase activity	GO:0008152//metabolic process	gi|171363673|dbj|BAG14385.1|/1.53997e-132/1-deoxyxylulose-5-phosphate synthase [Perkinsus marinus]
AT1G79850	-1.46529	0.878924	-	-	-	-	gi|632231|pir||JC2275/3.28392e-07/ribosomal protein S17 - pea aphid symbiont bacterium
AT3G26060	-1.50411	0.878883	K03386|1|2e-11|49.7|xla:443911|peroxiredoxin (alkyl hydroperoxide reductase subunit C) [EC:1.11.1.15];K13279|3|5e-11|49.3|xtr:496551|peroxiredoxin 1 [EC:1.11.1.15]	-	-	-	gi|330819002|ref|XP_003291555.1|/1.14347e-31/hypothetical protein DICPUDRAFT_92705 [Dictyostelium purpureum]
AT1G28330	1.48239	0.878883	-	-	-	-	-
AT5G44380	2.25666	0.878876	-	-	-	-	-
AT3G25920	-1.4994	0.878787	-	GO:0030529//ribonucleoprotein complex	-	-	gi|32307618|gb|AAP79214.1|/5.19849e-15/ribosomal protein rpL15 [Bigelowiella natans]
AT3G08860	1.95396	0.878691	K00827|1|2e-53|176|phu:Phum_PHUM292860|alanine-glyoxylate transaminase / (R)-3-amino-2-methylpropionate-pyruvate transaminase [EC:2.6.1.44 2.6.1.40]	-	GO:0003824//catalytic activity	-	gi|470517204|ref|XP_004353177.1|/1.249e-61/alanineglyoxylate aminotransferase [Acanthamoeba castellanii str. Neff]
AT5G45890	5.0413	0.878691	K01365|1|9e-43|175|cqu:CpipJ_CPIJ006471|cathepsin L [EC:3.4.22.15]	-	-	-	gi|167526493|ref|XP_001747580.1|/7.98231e-46/hypothetical protein [Monosiga brevicollis MX1]
AT2G26740	1.50329	0.878657	K08726|1|1e-35|129|pon:100172736|soluble epoxide hydrolase [EC:3.3.2.10]	GO:0031981//nuclear lumen;GO:0005924//cell-substrate adherens junction;GO:0044444//cytoplasmic part	GO:0016803	GO:0050896//response to stimulus;GO:0065008;GO:0044237//cellular metabolic process	gi|291385851|ref|XP_002709497.1|/3.74369e-35/PREDICTED: epoxide hydrolase 2, cytoplasmic [Oryctolagus cuniculus]
AT2G43030	-1.46673	0.878644	-	GO:0044444//cytoplasmic part;GO:0043229//intracellular organelle	-	-	gi|42559212|sp|Q7XYP4.1|RK3_BIGNA/2.08174e-58/RecName: Full=50S ribosomal protein L3, chloroplastic; Flags: Precursor
AT5G13510	-1.47308	0.878452	-	-	-	-	gi|32307548|gb|AAP79179.1|/1.74174e-19/ribosomal protein rpL10 [Bigelowiella natans]
AT1G70600	-1.50829	0.878445	K02900|1|1e-55|216|hmg:100215276|large subunit ribosomal protein L27Ae	GO:0030529//ribonucleoprotein complex	GO:0005198//structural molecule activity	GO:0010467//gene expression	gi|399217930|emb|CCF74817.1|/6.18304e-60/unnamed protein product [Babesia microti strain RI]
AT2G15830	1.52735	0.878253	-	-	-	-	-
AT5G22880	-1.50935	0.878219	K11252|1|6e-38|157|rno:291157|histone H2B;K11254|2|8e-38|157|nve:NEMVE_v1g118965|histone H4	GO:0000785//chromatin;GO:0043231//intracellular membrane-bounded organelle	GO:0003676//nucleic acid binding	GO:0034728//nucleosome organization	gi|392354344|ref|XP_003751747.1|/3.46884e-37/PREDICTED: uncharacterized protein LOC679994 [Rattus norvegicus]
AT3G27160	-1.49547	0.878205	-	-	-	-	-
AT1G75750	1.49474	0.878157	-	-	-	-	-
AT1G68320	2.95623	0.878096	K09421|1|3e-16|51.2|spu:592751|myb-related protein	-	-	-	gi|118388312|ref|XP_001027254.1|/2.10614e-15/Myb-like DNA-binding domain containing protein [Tetrahymena thermophila]
AT3G06780	1.70076	0.878048	-	-	-	-	-
AT2G38530	-1.98063	0.878	-	-	-	-	gi|33772604|gb|AAQ54611.1|/3.14307e-12/Gly d Mal d 3-like protein [Glycyphagus domesticus]
AT1G28480	2.27844	0.877911	-	-	-	-	-
AT3G04000	1.59264	0.87789	K11147|1|1e-19|97.8|dse:Dsec_GM13930|dehydrogenase/reductase SDR family member 4 [EC:1.1.-.-]	-	-	-	gi|470309447|ref|XP_004364091.1|/9.04608e-24/3-oxoacyl-(acyl-carrier-protein) reductase [Capsaspora owczarzaki ATCC 30864]
AT2G03760	1.54209	0.877808	K01025|1|3e-26|120|hsa:442038|[EC:2.8.2.-]	-	GO:0008146//sulfotransferase activity	-	gi|348510233|ref|XP_003442650.1|/2.47821e-28/PREDICTED: amine sulfotransferase-like [Oreochromis niloticus]
AT5G51720	-1.73346	0.877802	-	-	-	-	gi|72038841|ref|XP_791538.1|/2.8669e-07/PREDICTED: CDGSH iron-sulfur domain-containing protein 2 homolog A-like isoform 2 [Strongylocentrotus purpuratus]
AT4G11890	2.32127	0.87776	K04730|1|1e-18|69.3|oaa:100077683|interleukin-1 receptor-associated kinase 1 [EC:2.7.11.1]	-	-	-	gi|395538920|ref|XP_003771422.1|/4.51907e-22/PREDICTED: interleukin-1 receptor-associated kinase 4 [Sarcophilus harrisii]
AT5G23940	-2.1084	0.877665	-	-	-	-	-
AT2G14660	-2.08404	0.877651	-	-	-	-	gi|340383393|ref|XP_003390202.1|/8.34705e-15/PREDICTED: thymocyte nuclear protein 1-like [Amphimedon queenslandica]
AT1G61380	2.01275	0.87761	K04730|1|3e-18|60.1|acs:100563977|interleukin-1 receptor-associated kinase 1 [EC:2.7.11.1]	-	-	-	gi|340380494|ref|XP_003388757.1|/8.74724e-25/PREDICTED: interleukin-1 receptor-associated kinase 4-like [Amphimedon queenslandica]
AT3G50740	1.54737	0.877569	K00699|1|2e-12|75.1|tad:TRIADDRAFT_54724|glucuronosyltransferase [EC:2.4.1.17]	-	-	-	gi|188501474|gb|ACD54606.1|/8.93635e-24/UDP-glucosyl transferase-like protein [Adineta vaga]
AT2G17290	1.92923	0.877473	K08794|1|6e-39|139|pon:100432476|calcium/calmodulin-dependent protein kinase I [EC:2.7.11.17]	-	GO:0016740//transferase activity	-	gi|294935599|ref|XP_002781466.1|/1.95688e-62/Calcium-dependent protein kinase, putative [Perkinsus marinus ATCC 50983]
AT4G27450	1.55464	0.877473	-	-	-	-	-
AT5G11670	1.52795	0.877439	K00029|1|1e-60|184|mgp:100125332|malate dehydrogenase (oxaloacetate-decarboxylating)(NADP+) [EC:1.1.1.40]	-	-	-	gi|242011898|ref|XP_002426680.1|/1.52845e-69/NADP-dependent malic enzyme, putative [Pediculus humanus corporis]
AT3G48650	1.91102	0.877425	-	-	-	-	-
AT1G48630	-1.72591	0.877404	K14753|1|5e-113|408|xla:446289|guanine nucleotide-binding protein subunit beta-2-like 1 protein	GO:0044297//cell body;GO:0044424//intracellular part;GO:0016020//membrane	GO:0008172;GO:0019902//phosphatase binding;GO:0019901//protein kinase binding	GO:0006259//DNA metabolic process;GO:0007186//G-protein coupled receptor signaling pathway	gi|148231875|ref|NP_001086465.1|/4.46698e-112/uncharacterized protein LOC446289 [Xenopus laevis]
AT5G62020	1.89682	0.877377	K09418|1|1e-15|80.1|dwi:Dwil_GK19495|heat shock transcription factor, invertebrate	GO:0043231//intracellular membrane-bounded organelle	GO:0003677//DNA binding;GO:0001071//nucleic acid binding transcription factor activity	GO:0006351//transcription, DNA-dependent;GO:0050896//response to stimulus	gi|145550782|ref|XP_001461069.1|/3.81848e-15/hypothetical protein [Paramecium tetraurelia strain d4-2]
AT3G25610	2.14174	0.877315	K01530|1|1e-159|288|cfa:487549|phospholipid-translocating ATPase [EC:3.6.3.1]	-	GO:0003824//catalytic activity	-	gi|281200327|gb|EFA74548.1|/8.61092e-175/P-type ATPase [Polysphondylium pallidum PN500]
AT5G13190	1.78548	0.877247	-	-	-	-	-
AT4G38660	-2.59633	0.877144	-	-	-	GO:0006950//response to stress	gi|429327033|gb|AFZ78845.1|/1.6081e-59/thaumatin-like protein 3 [Coptotermes formosanus]
AT5G56670	-1.49415	0.877117	K02983|1|1e-09|64.3|smm:Smp_014650|small subunit ribosomal protein S30e	-	-	-	gi|256073239|ref|XP_002572939.1|/8.38721e-09/40S ribosomal protein S30 [Schistosoma mansoni]
AT1G35680	-1.50965	0.877076	-	-	-	-	-
AT3G50060	1.5845	0.877076	K09421|1|2e-31|137|bfo:BRAFLDRAFT_123541|myb-related protein;K09420|2|2e-31|137|xla:398039|myb proto-oncogene protein	-	-	GO:0030097//hemopoiesis;GO:0007423//sensory organ development	gi|145491853|ref|XP_001431925.1|/4.28427e-31/hypothetical protein [Paramecium tetraurelia strain d4-2]
AT4G39675	2.65827	0.877049	-	-	-	-	-
AT4G27300	1.78652	0.877021	K04733|1|1e-26|120|xtr:733738|interleukin-1 receptor-associated kinase 4 [EC:2.7.11.1]	-	-	-	gi|126340173|ref|XP_001367252.1|/3.41713e-25/PREDICTED: interleukin-1 receptor-associated kinase 4 [Monodelphis domestica]
AT2G27510	1.61243	0.876877	-	GO:0009536//plastid	GO:0016491//oxidoreductase activity;GO:0051536//iron-sulfur cluster binding	GO:0044237//cellular metabolic process	gi|32307474|gb|AAP79142.1|/6.3419e-30/ferredoxin 1 [Bigelowiella natans]
AT1G72370	-1.48398	0.876809	K02998|1|4e-52|129|nvi:100116902|small subunit ribosomal protein SAe	GO:0030529//ribonucleoprotein complex	GO:0005198//structural molecule activity	GO:0010467//gene expression	gi|311334528|emb|CBN08645.1|/1.38246e-54/small nucleolar RNA, H/ACA box 62 [Microcosmus squamiger]
AT2G39570	1.45871	0.876782	-	-	-	-	-
AT5G64430	1.5401	0.87674	-	-	-	-	-
AT3G04790	-1.50088	0.876727	K01807|1|1e-28|128|cel:B0280.3|ribose 5-phosphate isomerase A [EC:5.3.1.6]	-	-	-	gi|457871897|ref|XP_004222868.1|/7.56559e-43/ribose 5-phosphate epimerase [Plasmodium cynomolgi strain B]
AT5G07700	-6.24104	0.876679	K09421|1|7e-12|48.5|xla:397697|myb-related protein	-	-	-	gi|123450002|ref|XP_001313698.1|/5.20476e-14/Myb-like DNA-binding domain containing protein [Trichomonas vaginalis G3]
AT1G02205	-2.04686	0.876665	-	-	-	-	-
AT4G16140	-2.15223	0.876665	-	-	-	-	-
AT2G29670	1.63868	0.876631	-	-	-	-	-
AT3G44990	-2.37629	0.876631	-	-	-	-	-
AT5G53350	1.55413	0.876617	K03544|1|2e-20|58.2|tsp:Tsp_10271|ATP-dependent Clp protease ATP-binding subunit ClpX	-	GO:0005488//binding	-	gi|308446478|ref|XP_003087188.1|/3.58517e-22/hypothetical protein CRE_23295 [Caenorhabditis remanei]
AT3G16860	2.5367	0.87661	-	-	-	-	-
AT3G44890	-1.53783	0.876562	-	-	-	-	-
AT1G09070	1.44496	0.876556	-	-	-	-	-
AT1G56250	4.47031	0.876508	-	-	-	-	-
AT4G11370	2.24403	0.876487	K15692|1|2e-10|66.6|dya:Dyak_GE10219|E3 ubiquitin-protein ligase RNF13 [EC:6.3.2.19]	-	-	-	gi|402594007|gb|EJW87934.1|/7.62374e-12/hypothetical protein WUBG_01157 [Wuchereria bancrofti]
AT4G17600	-1.48061	0.876467	-	-	-	-	-
AT2G28000	-1.45702	0.876364	K04077|1|2e-70|174|dre:282676|chaperonin GroEL	-	GO:0000166//nucleotide binding	GO:0044267//cellular protein metabolic process	gi|301632219|ref|XP_002945187.1|/3.26739e-115/PREDICTED: 60 kDa chaperonin-like [Xenopus (Silurana) tropicalis]
AT2G36620	-1.54942	0.87633	K02896|1|2e-14|43.1|mdo:100016347|large subunit ribosomal protein L24e	-	-	-	gi|470361256|ref|XP_004365052.1|/2.48528e-14/ribosomal protein L24 [Capsaspora owczarzaki ATCC 30864]
AT1G31130	1.49961	0.876309	-	-	-	-	-
AT5G48380	1.51993	0.876227	K04730|1|1e-31|139|acs:100563977|interleukin-1 receptor-associated kinase 1 [EC:2.7.11.1];K04733|2|3e-30|134|bfo:BRAFLDRAFT_215403|interleukin-1 receptor-associated kinase 4 [EC:2.7.11.1]	-	GO:0005488//binding;GO:0016301//kinase activity	-	gi|242021687|ref|XP_002431275.1|/8.4422e-31/conserved hypothetical protein [Pediculus humanus corporis]
AT5G05140	1.84171	0.876193	-	-	-	-	-
AT5G23060	-1.47261	0.876083	-	-	-	-	-
AT3G15440	3.53031	0.876042	-	-	-	-	-
AT5G61170	-1.59189	0.875946	K02966|1|6e-22|105|ame:410024|small subunit ribosomal protein S19e	-	-	-	gi|291230752|ref|XP_002735329.1|/1.21074e-22/PREDICTED: ribosomal protein S19-like [Saccoglossus kowalevskii]
AT3G16780	-1.64873	0.875926	K02885|1|5e-50|153|bfo:BRAFLDRAFT_120900|large subunit ribosomal protein L19e	GO:0030529//ribonucleoprotein complex	GO:0005198//structural molecule activity	GO:0007052//mitotic spindle organization;GO:0010467//gene expression	gi|61654652|gb|AAX48852.1|/1.68392e-49/L19 [Suberites domuncula]
AT5G47500	-2.39946	0.875789	-	-	-	-	-
AT3G04840	-1.45709	0.875673	K02984|1|4e-33|99.8|phu:Phum_PHUM365680|small subunit ribosomal protein S3Ae	GO:0030529//ribonucleoprotein complex	GO:0005198//structural molecule activity	GO:0010467//gene expression	gi|308487814|ref|XP_003106102.1|/2.72771e-39/CRE-RPS-1 protein [Caenorhabditis remanei]
AT4G37240	1.67553	0.875638	-	-	-	-	-
AT5G14640	1.82177	0.875618	K03083|1|1e-101|137|xtr:100489648|glycogen synthase kinase 3 beta [EC:2.7.11.26]	GO:0030427//site of polarized growth;GO:0031981//nuclear lumen;GO:0043234//protein complex;GO:0044425//membrane part;GO:0030425//dendrite;GO:0044444//cytoplasmic part;GO:0044297//cell body	GO:0004672//protein kinase activity;GO:0051018//protein kinase A binding;GO:0008134//transcription factor binding;GO:0019900//kinase binding;GO:0032559;GO:0008092//cytoskeletal protein binding;GO:0035254//glutamate receptor binding	GO:0006461//protein complex assembly;GO:0001952//regulation of cell-matrix adhesion;GO:0032321//positive regulation of Rho GTPase activity;GO:0043405//regulation of MAP kinase activity;GO:0048017//inositol lipid-mediated signaling;GO:0048167//regulation of synaptic plasticity;GO:0007169//transmembrane receptor protein tyrosine kinase signaling pathway;GO:0048870//cell motility;GO:0021987//cerebra…	gi|301623442|ref|XP_002941025.1|/1.17976e-100/PREDICTED: glycogen synthase kinase-3 beta-like [Xenopus (Silurana) tropicalis]
AT1G60950	-1.39186	0.875611	-	GO:0044444//cytoplasmic part;GO:0043229//intracellular organelle	-	-	gi|32307474|gb|AAP79142.1|/6.3958e-22/ferredoxin 1 [Bigelowiella natans]
AT1G08315	1.67673	0.87557	K02105|1|7e-07|55.8|cbr:CBG19745|catenin beta 1	-	-	-	gi|308470972|ref|XP_003097718.1|/2.34342e-06/CRE-HMP-2 protein [Caenorhabditis remanei]
AT1G51850	3.01845	0.875406	K04733|1|9e-28|73.9|ssc:100127166|interleukin-1 receptor-associated kinase 4 [EC:2.7.11.1]	-	GO:0016740//transferase activity;GO:0005488//binding	GO:0007165//signal transduction	gi|395538920|ref|XP_003771422.1|/4.27638e-27/PREDICTED: interleukin-1 receptor-associated kinase 4 [Sarcophilus harrisii]
AT4G23180	1.56685	0.87531	K04733|1|3e-20|65.5|xtr:733738|interleukin-1 receptor-associated kinase 4 [EC:2.7.11.1]	-	GO:0016740//transferase activity	-	gi|155968498|emb|CAL36106.1|/5.68748e-24/IRAK4-like protein [Suberites domuncula]
AT2G41820	-2.33264	0.875296	K12796|1|2e-20|102|xtr:780049|erbb2-interacting protein	-	-	-	gi|157865941|ref|XP_001681677.1|/4.29179e-39/putative surface antigen protein [Leishmania major strain Friedlin]
AT3G08920	-1.74234	0.875276	-	-	-	-	-
AT3G59980	-1.81754	0.875255	K01866|1|7e-25|72.0|phu:Phum_PHUM584030|tyrosyl-tRNA synthetase [EC:6.1.1.1];K15437|5|1e-20|63.2|cqu:CpipJ_CPIJ005868|aminoacyl tRNA synthase complex-interacting multifunctional protein 1	-	-	-	gi|242024038|ref|XP_002432437.1|/5.35246e-24/tyrosyl-tRNA synthetase, cytoplasmic, putative [Pediculus humanus corporis]
AT1G09210	-1.60669	0.875234	K08057|1|3e-61|135|dre:30248|calreticulin	-	GO:0005488//binding	-	gi|46329655|gb|AAH68336.1|/6.18045e-61/Calr protein [Danio rerio]
AT1G16510	2.21328	0.8752	-	-	-	-	-
AT3G56340	-1.50521	0.875173	K02976|1|2e-16|49.3|bfo:BRAFLDRAFT_118317|small subunit ribosomal protein S26e	-	-	-	gi|260807465|ref|XP_002598529.1|/1.54348e-15/hypothetical protein BRAFLDRAFT_118317 [Branchiostoma floridae]
AT2G40113	3.82099	0.875166	-	-	-	-	-
AT5G17380	1.46998	0.875159	K12261|1|9e-120|376|aml:100483076|2-hydroxyacyl-CoA lyase 1 [EC:4.1.-.-]	GO:0042579//microbody	GO:0019842//vitamin binding;GO:0016829//lyase activity	GO:0009062//fatty acid catabolic process	gi|470448810|ref|XP_004340197.1|/3.83772e-120/2hydroxyacyl-CoA lyase 1, putative [Acanthamoeba castellanii str. Neff]
AT4G16110	2.17675	0.875084	-	-	-	-	gi|403374229|gb|EJY87054.1|/5.95063e-07/Protein kinase domain containing protein [Oxytricha trifallax]
AT3G52150	-1.45504	0.875043	K13126|1|2e-08|49.7|ptr:452494|polyadenylate-binding protein	-	GO:0003723//RNA binding	-	gi|395742091|ref|XP_003777693.1|/4.15546e-08/PREDICTED: nucleolysin TIAR [Pongo abelii]
AT1G48350	-1.45066	0.874961	-	-	-	-	gi|632219|pir||JC2282/4.0244e-13/ribosomal protein L18 - pea aphid symbiont bacterium
AT2G36880	-1.48408	0.874954	K00789|1|2e-131|470|ssc:100312974|S-adenosylmethionine synthetase [EC:2.5.1.6]	-	GO:0046872//metal ion binding;GO:0016740//transferase activity;GO:0000166//nucleotide binding	GO:0044237//cellular metabolic process	gi|281209907|gb|EFA84075.1|/1.34441e-146/S-adenosylmethionine synthetase [Polysphondylium pallidum PN500]
AT3G49580	1.77679	0.874947	-	-	-	-	-
AT5G11090	1.43669	0.874742	-	-	-	-	-
AT4G35630	1.46362	0.874742	K00831|1|9e-101|368|acs:100565357|phosphoserine aminotransferase [EC:2.6.1.52]	-	GO:0016740//transferase activity	GO:0008152//metabolic process	gi|327263427|ref|XP_003216521.1|/7.29827e-100/PREDICTED: phosphoserine aminotransferase-like [Anolis carolinensis]
AT1G29690	1.92309	0.874707	-	-	-	-	-
AT2G31200	1.58079	0.874646	K05765|1|1e-18|75.1|dgr:Dgri_GH20162|cofilin	-	-	-	gi|470320822|ref|XP_004348877.1|/4.48355e-24/actin-depolymerizing factor ADF6 [Capsaspora owczarzaki ATCC 30864]
AT2G36830	-1.3869	0.874605	K09863|1|3e-34|97.1|mcc:712901|aquaporin-0	GO:0016020//membrane	-	-	gi|355564367|gb|EHH20867.1|/7.51696e-34/Aquaporin-0 [Macaca mulatta]
AT2G20450	-1.6809	0.874536	K02875|1|3e-10|58.5|nve:NEMVE_v1g244001|large subunit ribosomal protein L14e	-	-	-	gi|470464750|ref|XP_004341554.1|/2.095e-10/ribosomal protein L14, putative [Acanthamoeba castellanii str. Neff]
AT3G27850	-1.3813	0.874523	-	-	-	-	gi|401401883|ref|XP_003881117.1|/8.03805e-10/unnamed protein product [Neospora caninum Liverpool]
AT3G25520	-1.4276	0.874509	K02932|1|3e-40|110|bfo:BRAFLDRAFT_113823|large subunit ribosomal protein L5e	GO:0030529//ribonucleoprotein complex	GO:0019843//rRNA binding	-	gi|122050162|sp|Q4KTI3.1|RL5_SUBDO/1.83279e-41/RecName: Full=60S ribosomal protein L5
AT2G33450	-1.40356	0.874427	-	GO:0009536//plastid	-	-	gi|32307506|gb|AAP79158.1|/1.38822e-13/ribosomal protein rpL28 [Bigelowiella natans]
AT1G41880	-1.51981	0.874358	K02917|1|2e-20|101|tad:TRIADDRAFT_35944|large subunit ribosomal protein L35Ae	GO:0005622//intracellular	-	-	gi|403222835|dbj|BAM40966.1|/1.05625e-25/60S ribosomal protein L35a [Theileria orientalis strain Shintoku]
AT1G76960	1.4943	0.874351	-	-	-	-	-
AT2G32660	2.98378	0.874317	K04309|1|5e-15|84.0|tgu:100227176|leucine-rich repeat-containing G protein-coupled receptor 4;K05401|2|7e-15|83.6|dme:Dmel_CG5195|toll-like receptor 3	-	-	-	gi|198437403|ref|XP_002124871.1|/1.21747e-29/PREDICTED: leucine-rich repeat and death domain-containing protein 1-like [Ciona intestinalis]
AT3G55470	2.22349	0.874303	-	-	-	-	-
AT4G24220	1.40497	0.874269	-	-	-	-	-
AT1G28260	1.65846	0.874262	K11124|1|7e-14|80.9|dre:100334020|protein SMG6 [EC:3.1.-.-]	-	-	-	gi|432896578|ref|XP_004076329.1|/5.31335e-14/PREDICTED: LOW QUALITY PROTEIN: telomerase-binding protein EST1A-like [Oryzias latipes]
AT1G62500	-1.97214	0.874242	-	-	-	-	-
AT3G54470	-1.65781	0.874228	K13421|1|2e-64|231|pon:100173867|uridine monophosphate synthetase [EC:2.4.2.10 4.1.1.23]	GO:0043231//intracellular membrane-bounded organelle;GO:0005737//cytoplasm	GO:0016763//transferase activity, transferring pentosyl groups;GO:0016831//carboxy-lyase activity	GO:0006213//pyrimidine nucleoside metabolic process;GO:0009174;GO:0009112	gi|197097876|ref|NP_001126858.1|/1.23971e-63/uridine 5'-monophosphate synthase [Pongo abelii]
AT1G55020	2.02536	0.874119	K00461|1|2e-33|104|acs:100556313|arachidonate 5-lipoxygenase [EC:1.13.11.34]	-	GO:0003824//catalytic activity	-	gi|348541087|ref|XP_003458018.1|/1.94984e-35/PREDICTED: epidermis-type lipoxygenase 3-like [Oreochromis niloticus]
AT3G10420	1.63581	0.874098	-	-	GO:0000166//nucleotide binding	-	gi|470427535|ref|XP_004338002.1|/1.59894e-42/R3H domain containing protein [Acanthamoeba castellanii str. Neff]
AT3G14090	1.73777	0.87405	K07195|1|4e-25|117|tad:TRIADDRAFT_53055|exocyst complex component 7	-	-	-	gi|326437501|gb|EGD83071.1|/3.37762e-24/hypothetical protein PTSG_03709 [Salpingoeca sp. ATCC 50818]
AT1G13260	1.48404	0.874043	-	-	-	-	-
AT5G52780	-1.41664	0.874002	-	-	-	-	-
AT4G13530	1.4536	0.873995	-	-	-	-	-
AT5G03090	-8.68437	0.873989	-	-	-	-	-
AT1G25550	1.45782	0.87392	-	-	-	-	-
AT5G44260	1.59158	0.8739	-	-	-	-	gi|470296201|ref|XP_004345270.1|/2.36105e-15/zinc finger CCCH domain-containing protein 37 [Capsaspora owczarzaki ATCC 30864]
AT1G80280	-2.75598	0.873845	-	-	-	-	gi|294918416|ref|XP_002778481.1|/5.48194e-09/alpha/beta hydrolase, putative [Perkinsus marinus ATCC 50983]
AT4G11850	1.87015	0.873763	K01115|1|1e-07|60.5|cin:100182057|phospholipase D [EC:3.1.4.4]	-	GO:0005543//phospholipid binding;GO:0004620//phospholipase activity	GO:0009987//cellular process	gi|290972478|ref|XP_002668979.1|/7.89531e-21/predicted protein [Naegleria gruberi]
AT1G69450	1.88245	0.873749	-	-	-	-	gi|470295180|ref|XP_004344991.1|/3.08555e-20/conserved hypothetical protein [Capsaspora owczarzaki ATCC 30864]
AT5G18690	-1.95675	0.873728	-	-	-	-	-
AT4G18670	-1.72604	0.873612	K12796|1|3e-14|82.0|cfa:100856182|erbb2-interacting protein	-	-	-	gi|330802512|ref|XP_003289260.1|/8.66161e-23/hypothetical protein DICPUDRAFT_80038 [Dictyostelium purpureum]
AT5G24210	1.42964	0.873598	-	-	-	-	-
AT4G01360	3.74618	0.873564	-	-	-	-	-
AT2G15890	1.38198	0.873537	-	-	-	-	-
AT1G35350	2.2458	0.873427	-	-	-	-	gi|449663859|ref|XP_004205822.1|/4.57781e-21/PREDICTED: xenotropic and polytropic retrovirus receptor 1-like [Hydra magnipapillata]
AT1G29070	-1.41196	0.873427	-	-	-	-	-
AT5G12860	-1.39613	0.873318	-	-	-	-	gi|350427174|ref|XP_003494676.1|/3.47043e-50/PREDICTED: putative malate transporter yflS-like [Bombus impatiens]
AT5G18630	1.8105	0.873311	-	-	-	-	gi|470288259|ref|XP_004342453.1|/3.92519e-19/lipase [Capsaspora owczarzaki ATCC 30864]
AT1G14345	-1.39478	0.873188	-	-	-	-	-
AT3G56370	-2.41255	0.873153	K04733|1|5e-34|147|mgp:100538968|interleukin-1 receptor-associated kinase 4 [EC:2.7.11.1];K04730|4|6e-33|144|oaa:100077683|interleukin-1 receptor-associated kinase 1 [EC:2.7.11.1]	-	-	-	gi|157865941|ref|XP_001681677.1|/1.17377e-35/putative surface antigen protein [Leishmania major strain Friedlin]
AT5G01520	2.24888	0.873153	-	-	-	-	-
AT2G22470	1.61314	0.873106	-	-	-	-	-
AT3G12345	-1.43452	0.873085	-	-	-	-	-
AT4G19120	-1.93198	0.873078	-	-	-	-	-
AT1G32060	-1.3562	0.873051	-	-	GO:0016301//kinase activity;GO:0032559	GO:0044238//primary metabolic process;GO:0006796//phosphate-containing compound metabolic process	gi|60101686|gb|AAX13967.1|/1.04138e-31/chloroplast phosphoribulokinase, partial [Bigelowiella natans]
AT5G13140	-1.51762	0.873044	-	-	-	-	-
AT2G39980	1.85371	0.873037	-	-	-	-	-
AT2G19810	1.7358	0.873003	-	-	-	-	gi|470296201|ref|XP_004345270.1|/3.27428e-14/zinc finger CCCH domain-containing protein 37 [Capsaspora owczarzaki ATCC 30864]
AT3G47370	-1.62279	0.872982	K02969|1|1e-26|121|phu:Phum_PHUM551140|small subunit ribosomal protein S20e	-	-	-	gi|291223257|ref|XP_002731626.1|/5.58521e-27/PREDICTED: ribosomal protein S20-like [Saccoglossus kowalevskii]
AT3G51910	2.14137	0.872975	K09417|1|2e-13|77.4|mgp:100541311|heat shock transcription factor 4;K09414|5|9e-13|75.5|dre:58123|heat shock transcription factor 1	-	GO:0003677//DNA binding	GO:0006351//transcription, DNA-dependent;GO:0006950//response to stress;GO:0043010//camera-type eye development	gi|145551149|ref|XP_001461252.1|/2.94103e-13/hypothetical protein [Paramecium tetraurelia strain d4-2]
AT4G24000	2.2032	0.872832	-	-	-	-	-
AT1G54090	1.60006	0.872777	K07195|1|4e-20|100|nve:NEMVE_v1g83918|exocyst complex component 7	-	-	-	gi|156404274|ref|XP_001640332.1|/3.287e-19/predicted protein [Nematostella vectensis]
AT2G34620	-1.70789	0.872695	-	-	-	-	-
AT3G11170	-1.38671	0.872681	K10256|1|2e-14|82.4|nve:NEMVE_v1g186588|omega-6 fatty acid desaturase (delta-12 desaturase) [EC:1.14.19.-];K10257|2|5e-08|60.8|cel:Y67H2A.8|omega-3 fatty acid desaturase (delta-15 desaturase) [EC:1.14.19.-]	-	GO:0016705//oxidoreductase activity, acting on paired donors, with incorporation or reduction of molecular oxygen	GO:0006629//lipid metabolic process	gi|470362270|ref|XP_004365310.1|/8.23366e-14/stearoyl-CoA 9-desaturase [Capsaspora owczarzaki ATCC 30864]
AT3G15518	2.3225	0.87264	-	-	-	-	-
AT1G52300	-1.40776	0.872606	K02922|1|2e-14|80.9|bmy:Bm1_15745|large subunit ribosomal protein L37e	GO:0030529//ribonucleoprotein complex	GO:0043169//cation binding;GO:0003723//RNA binding;GO:0005198//structural molecule activity	GO:0010467//gene expression	gi|402585730|gb|EJW79669.1|/1.7411e-13/ribosomal protein L37 [Wuchereria bancrofti]
AT4G22505	-1.53461	0.872572	K06568|1|5e-06|53.5|cfa:448784|mucin 1, transmembrane	-	-	-	gi|6012073|gb|AAB82017.2|/4.0673e-11/microfilarial sheath protein SHP3 [Litomosoides sigmodontis]
AT5G61210	1.55355	0.87251	-	-	-	-	-
AT1G69480	3.52751	0.872407	-	-	-	-	gi|470236916|ref|XP_004350411.1|/1.18753e-21/SPX domain-containing protein [Dictyostelium fasciculatum]
AT1G11310	1.43999	0.87238	-	-	-	-	-
AT5G52650	-1.47448	0.872353	K02947|1|2e-26|120|tsp:Tsp_02456|small subunit ribosomal protein S10e	-	-	-	gi|469664479|gb|AGH70194.1|/8.35112e-26/40S ribosomal protein S10 [Placozoa sp. H4]
AT5G60390	-1.34639	0.872346	K03231|1|0.0|431|dre:336334|elongation factor 1-alpha	GO:0044424//intracellular part	GO:0017111//nucleoside-triphosphatase activity;GO:0008135//translation factor activity, nucleic acid binding;GO:0032561//guanyl ribonucleotide binding	GO:0006412//translation;GO:0009207	gi|226347407|gb|ACO50114.1|/0/elongation factor 1 alpha [Malawimonas californiana]
AT4G30190	1.38895	0.872325	K01541|1|1e-26|123|mdo:100022999|H+/K+-exchanging ATPase [EC:3.6.3.10]	-	GO:0016787//hydrolase activity	-	gi|470293860|ref|XP_004344245.1|/2.896e-83/plasma membrane H+-ATPase 1b [Capsaspora owczarzaki ATCC 30864]
AT3G52720	-2.30282	0.872305	-	-	-	-	-
AT3G22740	-2.77355	0.872277	K00547|1|6e-10|47.0|dwi:Dwil_GK24684|homocysteine S-methyltransferase [EC:2.1.1.10]	-	-	-	gi|328725536|ref|XP_003248519.1|/2.60985e-11/PREDICTED: homocysteine S-methyltransferase-like [Acyrthosiphon pisum]
AT2G39210	1.66268	0.872209	K08189|1|4e-06|54.3|dre:793210|MFS transporter, MCP family, solute carrier family 16 (monocarboxylic acid transporters), member 13;K08190|2|7e-06|53.5|cin:100184819|MFS transporter, MCP family, solute carrier family 16 (monocarboxylic acid transporters), member 14	-	-	-	gi|294947260|ref|XP_002785299.1|/3.13663e-21/conserved hypothetical protein [Perkinsus marinus ATCC 50983]
AT2G39518	2.53709	0.87214	-	-	-	-	-
AT3G54900	-1.44772	0.872106	K07390|1|2e-28|126|dvi:Dvir_GJ17033|monothiol glutaredoxin	-	GO:0015036//disulfide oxidoreductase activity	GO:0019725//cellular homeostasis	gi|195397435|ref|XP_002057334.1|/1.262e-27/GJ17033 [Drosophila virilis]
AT5G01720	1.74876	0.872044	K10268|1|1e-13|80.5|hmg:100200452|F-box and leucine-rich repeat protein 2/20	-	-	-	gi|330799369|ref|XP_003287718.1|/2.45371e-14/hypothetical protein DICPUDRAFT_32869 [Dictyostelium purpureum]
AT1G10960	-1.34387	0.871976	-	GO:0009536//plastid	GO:0005488//binding	-	gi|32307474|gb|AAP79142.1|/3.6157e-23/ferredoxin 1 [Bigelowiella natans]
AT3G44880	1.43321	0.871873	-	-	-	-	-
AT1G23040	1.65867	0.871832	-	-	-	-	-
AT2G05790	-1.56914	0.871819	-	-	-	-	gi|449674789|ref|XP_002165086.2|/2.34247e-30/PREDICTED: glucan endo-1,3-beta-glucosidase-like [Hydra magnipapillata]
AT4G21120	3.53547	0.871791	K13863|1|6e-56|160|mgp:100543815|solute carrier family 7 (cationic amino acid transporter), member 1	-	-	-	gi|470267051|ref|XP_004361933.1|/1.39698e-66/putative cationic amino acid transporter [Dictyostelium fasciculatum]
AT1G30820	1.69017	0.871695	K01937|1|2e-46|117|xla:444477|CTP synthase [EC:6.3.4.2]	-	-	-	gi|148232018|ref|NP_001086048.1|/1.95249e-45/CTP synthase 2 [Xenopus laevis]
AT3G49010	-1.38145	0.871682	K02873|1|1e-26|73.9|hmg:100199467|large subunit ribosomal protein L13e	GO:0030529//ribonucleoprotein complex	GO:0005198//structural molecule activity	GO:0010467//gene expression	gi|221090584|ref|XP_002154424.1|/1.21173e-25/PREDICTED: 60S ribosomal protein L13-like [Hydra magnipapillata]
AT5G16130	-1.43529	0.871661	K02993|1|6e-34|106|acs:100552878|small subunit ribosomal protein S7e	GO:0005840//ribosome;GO:0044446//intracellular organelle part;GO:0005634//nucleus	GO:0005488//binding	GO:0006412//translation;GO:0042254//ribosome biogenesis;GO:0016032//viral reproduction	gi|470308781|ref|XP_004363907.1|/7.73829e-34/ribosomal protein S7 [Capsaspora owczarzaki ATCC 30864]
AT3G26580	1.36798	0.87162	-	-	-	-	-
AT1G03290	1.77405	0.871593	-	-	-	-	-
AT3G08740	-1.4061	0.871579	-	-	-	-	gi|380031050|ref|XP_003699150.1|/1.07573e-07/PREDICTED: elongation factor P 1-like, partial [Apis florea]
AT4G22690	1.38954	0.871552	K00512|1|6e-45|183|xla:100036774|cytochrome P450, family 17, subfamily A (steroid 17alpha-monooxygenase) [EC:1.14.99.9]	GO:0043231//intracellular membrane-bounded organelle	GO:0016491//oxidoreductase activity	GO:0070887//cellular response to chemical stimulus;GO:0006694//steroid biosynthetic process;GO:0042537//benzene-containing compound metabolic process;GO:0048513//organ development;GO:0044281//small molecule metabolic process;GO:0009636//response to toxic substance;GO:0065007//biological regulation;GO:0009725//response to hormone stimulus;GO:0022414//reproductive process	gi|291221671|ref|XP_002730851.1|/4.55482e-45/PREDICTED: steroid 17-alpha-hydroxylase/17,20 lyase-like [Saccoglossus kowalevskii]
AT4G21580	1.46745	0.871545	K10133|1|5e-25|117|bfo:BRAFLDRAFT_57258|tumor protein p53-inducible protein 3 [EC:1.-.-.-]	-	GO:0005488//binding	-	gi|340387213|ref|XP_003392102.1|/7.11604e-39/PREDICTED: quinone oxidoreductase PIG3-like, partial [Amphimedon queenslandica]
AT1G27950	-1.44545	0.871545	-	-	-	-	-
AT1G04820	-1.40383	0.871531	K07374|1|7e-102|372|nve:NEMVE_v1g186216|tubulin alpha	GO:0032991//macromolecular complex;GO:0015630//microtubule cytoskeleton	GO:0017111//nucleoside-triphosphatase activity;GO:0032561//guanyl ribonucleotide binding	GO:0043623//cellular protein complex assembly;GO:0009207;GO:0007017//microtubule-based process	gi|1527172|gb|AAB07728.1|/0/alpha-2 tubulin [Hirudo medicinalis]
AT2G30440	1.38571	0.871476	-	-	-	-	-
AT1G24530	1.75351	0.871469	K10260|1|3e-21|103|bmy:Bm1_12865|F-box and WD-40 domain protein 7	-	-	-	gi|470236080|ref|XP_004349988.1|/6.85388e-22/myosin heavy chain kinase [Dictyostelium fasciculatum]
AT3G06700	-1.3644	0.871435	K02905|1|1e-12|73.6|ame:724631|large subunit ribosomal protein L29e	-	-	-	gi|383855926|ref|XP_003703461.1|/8.6334e-12/PREDICTED: 60S ribosomal protein L29-like [Megachile rotundata]
AT4G28780	-2.60179	0.871408	-	-	-	-	-
AT3G22142	-2.10846	0.871305	-	-	-	-	gi|432096364|gb|ELK27120.1|/1.45401e-29/Mucin-19 [Myotis davidii]
AT3G15850	-1.50666	0.871291	K00507|1|8e-10|66.6|cel:F10D2.9|stearoyl-CoA desaturase (delta-9 desaturase) [EC:1.14.19.1]	-	-	-	gi|470301438|ref|XP_004347347.1|/1.34448e-13/fatty-acid desaturase [Capsaspora owczarzaki ATCC 30864]
AT1G22780	-1.50609	0.871202	K02964|1|9e-22|105|bfo:BRAFLDRAFT_114927|small subunit ribosomal protein S18e	GO:0030529//ribonucleoprotein complex	GO:0003723//RNA binding;GO:0005198//structural molecule activity	GO:0010467//gene expression	gi|149286992|gb|ABR23395.1|/2.59716e-21/ribosomal protein S18 [Ornithodoros parkeri]
AT1G49230	-1.90854	0.871182	K10634|1|1e-09|63.9|xla:414548|E3 ubiquitin-protein ligase Praja2 [EC:6.3.2.19];K15692|2|2e-09|63.5|aag:AaeL_AAEL003009|E3 ubiquitin-protein ligase RNF13 [EC:6.3.2.19];K11982|5|6e-09|62.0|mdo:100012646|E3 ubiquitin-protein ligase RNF115/126 [EC:6.3.2.19]	GO:0043005//neuron projection;GO:0016604//nuclear body	GO:0005515//protein binding;GO:0016874//ligase activity;GO:0003676//nucleic acid binding	GO:0000209//protein polyubiquitination;GO:0006355//regulation of transcription, DNA-dependent;GO:0030308//negative regulation of cell growth;GO:0019941//modification-dependent protein catabolic process	gi|470243054|ref|XP_004355249.1|/3.54047e-10/transmembrane protein [Dictyostelium fasciculatum]
AT2G39460	-1.38752	0.871086	K02893|1|2e-31|102|dre:335539|large subunit ribosomal protein L23Ae	GO:0043231//intracellular membrane-bounded organelle;GO:0043234//protein complex;GO:0015934//large ribosomal subunit	GO:0005488//binding;GO:0005198//structural molecule activity	GO:0006412//translation;GO:0019080;GO:0007049//cell cycle;GO:0031016//pancreas development	gi|402911471|ref|XP_003918349.1|/3.96988e-31/PREDICTED: 60S ribosomal protein L23a-like [Papio anubis]
AT2G25460	2.53456	0.871052	-	-	-	-	-
AT3G18050	-1.52507	0.871031	-	-	-	-	-
AT1G31540	1.66016	0.870956	-	-	-	-	-
AT5G56710	-1.36142	0.870901	K02910|1|4e-15|83.2|dgr:Dgri_GH22931|large subunit ribosomal protein L31e	-	-	-	gi|399217476|emb|CCF74363.1|/4.33946e-15/unnamed protein product [Babesia microti strain RI]
AT5G52300	-4.48011	0.87084	-	-	-	-	-
AT3G57550	1.64292	0.870819	K00942|1|9e-40|115|nve:NEMVE_v1g205628|guanylate kinase [EC:2.7.4.8]	-	GO:0016776//phosphotransferase activity, phosphate group as acceptor;GO:0000166//nucleotide binding	GO:0009117//nucleotide metabolic process;GO:0006796//phosphate-containing compound metabolic process	gi|307184261|gb|EFN70734.1|/1.92953e-40/Guanylate kinase [Camponotus floridanus]
AT2G31790	-1.53173	0.870785	K00699|1|3e-13|77.8|tad:TRIADDRAFT_54725|glucuronosyltransferase [EC:2.4.1.17];K04628|3|4e-11|70.9|tad:TRIADDRAFT_2420|2-hydroxyacylsphingosine 1-beta-galactosyltransferase [EC:2.4.1.45]	-	-	-	gi|188501474|gb|ACD54606.1|/2.5336e-18/UDP-glucosyl transferase-like protein [Adineta vaga]
AT4G13930	-1.54073	0.870758	K00600|1|6e-85|316|isc:IscW_ISCW004246|glycine hydroxymethyltransferase [EC:2.1.2.1]	-	GO:0016740//transferase activity	GO:0044237//cellular metabolic process;GO:0044281//small molecule metabolic process	gi|470508817|ref|XP_004349634.1|/1.15336e-91/serine hydroxymethyltransferase [Acanthamoeba castellanii str. Neff]
AT3G51000	1.49409	0.87071	K08726|1|1e-35|112|bta:511716|soluble epoxide hydrolase [EC:3.3.2.10]	-	-	-	gi|440899831|gb|ELR51080.1|/6.27233e-35/Epoxide hydrolase 2 [Bos grunniens mutus]
AT1G33590	1.352	0.870703	K13023|1|2e-11|71.6|ssc:100627569|carboxypeptidase N regulatory subunit;K05401|4|2e-10|67.8|dme:Dmel_CG5195|toll-like receptor 3;K01768|5|3e-10|67.4|dpo:Dpse_GA10197|adenylate cyclase [EC:4.6.1.1]	-	-	-	gi|157865941|ref|XP_001681677.1|/1.68085e-24/putative surface antigen protein [Leishmania major strain Friedlin]
AT2G27830	1.37486	0.870703	-	-	-	-	-
AT2G43000	3.8397	0.870634	-	-	-	-	-
AT3G50440	-1.56486	0.870621	-	-	-	-	gi|326435001|gb|EGD80571.1|/3.16015e-08/esterase [Salpingoeca sp. ATCC 50818]
AT3G19930	1.48714	0.870525	K08150|1|3e-32|141|mdo:100019357|MFS transporter, SP family, solute carrier family 2 (myo-inositol transporter), member 13;K08142|2|3e-32|113|mmu:20527|MFS transporter, SP family, solute carrier family 2 (facilitated glucose transporter), member 3	GO:0016020//membrane	GO:0048029//monosaccharide binding;GO:0022891//substrate-specific transmembrane transporter activity	GO:0009987//cellular process;GO:0008645//hexose transport	gi|340382663|ref|XP_003389838.1|/1.29628e-41/PREDICTED: probable inositol transporter 2-like [Amphimedon queenslandica]
AT2G23350	-1.53468	0.870504	K13126|1|1e-75|252|nvi:100113726|polyadenylate-binding protein	-	-	-	gi|156554126|ref|XP_001604025.1|/9.52111e-75/PREDICTED: polyadenylate-binding protein 1-like isoform 1 [Nasonia vitripennis]
AT1G52230	-1.325	0.870484	-	-	-	-	-
AT1G62780	-1.49628	0.870477	-	-	-	-	-
AT5G17220	2.23189	0.870463	-	-	-	-	gi|470321470|ref|XP_004349029.1|/4.14124e-23/glutathione transferase [Capsaspora owczarzaki ATCC 30864]
AT5G57910	1.96744	0.870388	-	-	-	-	-
AT1G07520	1.93247	0.870367	-	-	-	-	-
AT5G18490	1.66202	0.870292	-	-	-	-	gi|470508152|ref|XP_004367706.1|/3.76274e-11/RhoGAP domain containing protein [Acanthamoeba castellanii str. Neff]
AT3G07320	-2.32864	0.870285	-	-	-	-	gi|449674789|ref|XP_002165086.2|/1.03664e-13/PREDICTED: glucan endo-1,3-beta-glucosidase-like [Hydra magnipapillata]
AT5G08000	-2.19907	0.870244	-	-	-	-	-
AT3G46740	-1.5461	0.87023	-	-	-	-	gi|161899413|ref|XP_001712933.1|/3.91639e-14/outer plastid envelop protein 75 [Bigelowiella natans]
AT2G14170	1.76634	0.870217	K00140|1|1e-39|98.2|spu:578337|malonate-semialdehyde dehydrogenase (acetylating) / methylmalonate-semialdehyde dehydrogenase [EC:1.2.1.18 1.2.1.27]	GO:0031981//nuclear lumen;GO:0044429//mitochondrial part	GO:0016788//hydrolase activity, acting on ester bonds;GO:0016620//oxidoreductase activity, acting on the aldehyde or oxo group of donors, NAD or NADP as acceptor	GO:0006573//valine metabolic process;GO:0009063//cellular amino acid catabolic process;GO:0006208//pyrimidine nucleobase catabolic process;GO:0045444//fat cell differentiation	gi|281200824|gb|EFA75041.1|/1.832e-42/methylmalonate-semialdehyde dehydrogenase [Polysphondylium pallidum PN500]
AT2G24090	-1.34371	0.870148	-	-	-	-	-
AT4G12600	-1.55837	0.870066	K12845|1|3e-21|103|nve:NEMVE_v1g170685|U4/U6 small nuclear ribonucleoprotein SNU13	GO:0030529//ribonucleoprotein complex;GO:0031981//nuclear lumen	GO:0003676//nucleic acid binding	GO:0022613//ribonucleoprotein complex biogenesis;GO:0006396//RNA processing	gi|470363163|ref|XP_004365533.1|/6.42994e-21/ribosomal protein L7 [Capsaspora owczarzaki ATCC 30864]
AT3G23790	2.55091	0.870018	K01897|1|7e-06|55.1|dre:445175|long-chain acyl-CoA synthetase [EC:6.2.1.3]	-	-	-	gi|242010491|ref|XP_002426001.1|/2.35904e-06/luciferase, putative [Pediculus humanus corporis]
AT1G76100	-1.35405	0.869998	-	-	-	-	-
AT5G36120	-1.4181	0.869998	-	-	-	-	-
AT5G03550	8.63307	0.869936	-	-	-	-	-
AT1G58360	1.57936	0.869916	-	-	-	-	-
AT3G08030	-1.46032	0.869847	-	-	-	-	-
AT4G26120	3.09267	0.869847	-	-	-	-	-
AT3G29034	2.17382	0.86984	-	-	-	-	-
AT2G23290	1.71386	0.869813	K09420|1|4e-33|142|tgu:100228507|myb proto-oncogene protein;K09421|2|1e-32|141|spu:592751|myb-related protein	-	-	-	gi|449497446|ref|XP_002190717.2|/2.96695e-32/PREDICTED: transcriptional activator Myb isoform 2 [Taeniopygia guttata]
AT2G20142	2.72756	0.869813	-	-	-	-	-
AT4G01610	1.43121	0.869779	K01363|1|7e-33|57.8|cin:100176002|cathepsin B [EC:3.4.22.1]	-	-	-	gi|410916585|ref|XP_003971767.1|/3.54011e-33/PREDICTED: cathepsin B-like [Takifugu rubripes]
AT3G44750	-1.85754	0.869772	-	-	-	-	-
AT2G35730	4.47828	0.869744	-	-	-	-	-
AT4G22010	-2.22398	0.869703	-	-	-	-	gi|405968187|gb|EKC33283.1|/1.93896e-15/L-ascorbate oxidase [Crassostrea gigas]
AT1G15740	1.62138	0.86969	-	-	-	-	-
AT3G45660	5.65879	0.869683	K14638|1|1e-20|68.6|mgp:100549691|solute carrier family 15 (peptide/histidine transporter), member 3/4	-	-	-	gi|363739814|ref|XP_415099.3|/8.56921e-20/PREDICTED: solute carrier family 15 member 4 [Gallus gallus]
AT3G19660	1.7343	0.869669	-	-	-	-	-
AT1G18540	-1.33669	0.869662	K02934|1|6e-16|59.3|tad:TRIADDRAFT_37142|large subunit ribosomal protein L6e	GO:0030529//ribonucleoprotein complex	GO:0005198//structural molecule activity	GO:0010467//gene expression	gi|470364926|ref|XP_004365977.1|/1.8769e-18/60S ribosomal protein L6 [Capsaspora owczarzaki ATCC 30864]
AT4G08870	1.52295	0.869662	K01480|1|1e-09|66.2|spu:577889|agmatinase [EC:3.5.3.11]	-	-	-	gi|72041813|ref|XP_783186.1|/8.77463e-09/PREDICTED: agmatinase, mitochondrial-like [Strongylocentrotus purpuratus]
AT2G17240	-1.38286	0.86958	-	-	-	-	-
AT4G19420	1.54947	0.869471	-	-	-	-	gi|340377767|ref|XP_003387400.1|/3.23674e-22/PREDICTED: protein notum homolog [Amphimedon queenslandica]
AT5G50460	-1.60205	0.869471	-	-	-	-	-
AT5G49360	1.36999	0.869423	-	-	-	-	gi|340370208|ref|XP_003383638.1|/1.15158e-53/PREDICTED: probable beta-D-xylosidase 2-like [Amphimedon queenslandica]
AT3G50770	1.39751	0.869368	K02183|1|1e-19|97.1|ecb:100071150|calmodulin	GO:0031981//nuclear lumen;GO:0016020//membrane;GO:0005815//microtubule organizing center;GO:0005819//spindle	GO:0047485//protein N-terminus binding;GO:0008092//cytoskeletal protein binding;GO:0046872//metal ion binding;GO:0019899//enzyme binding	GO:0003012//muscle system process;GO:0051099//positive regulation of binding;GO:0007599//hemostasis;GO:0007267//cell-cell signaling;GO:0032768;GO:0006816//calcium ion transport;GO:0006807//nitrogen compound metabolic process;GO:0005977//glycogen metabolic process;GO:0006887//exocytosis;GO:0010863//positive regulation of phospholipase C activity;GO:0007169//transmembrane receptor protein tyrosine …	gi|443718581|gb|ELU09134.1|/7.68439e-20/hypothetical protein CAPTEDRAFT_228814 [Capitella teleta]
AT5G54870	1.56014	0.869341	-	-	-	-	gi|145500552|ref|XP_001436259.1|/2.20938e-29/hypothetical protein [Paramecium tetraurelia strain d4-2]
AT4G24160	1.68203	0.869299	K13698|1|2e-08|50.1|acs:100555109|abhydrolase domain-containing protein 4;K13699|3|5e-08|56.6|tca:660614|abhydrolase domain-containing protein 5 [EC:2.3.1.51]	-	-	-	gi|470301187|ref|XP_004347287.1|/1.57144e-08/abhydrolase domain-containing protein 5 [Capsaspora owczarzaki ATCC 30864]
AT4G10480	-1.36535	0.869293	K03626|1|4e-27|110|dwi:Dwil_GK17972|nascent polypeptide-associated complex subunit alpha	-	-	-	gi|195442105|ref|XP_002068800.1|/3.26631e-26/GK17972 [Drosophila willistoni]
AT1G24150	2.13859	0.869245	K05741|1|3e-17|76.6|mgp:100539769|diaphanous 2;K05745|3|3e-16|68.9|aml:100475459|diaphanous 3	-	-	-	gi|405973663|gb|EKC38364.1|/4.25187e-18/Inverted formin-2 [Crassostrea gigas]
AT5G09650	-1.39765	0.86919	K11726|1|2e-29|79.0|tca:655413|nucleosome-remodeling factor 38 kDa subunit [EC:3.6.1.1]	-	-	-	gi|470363582|ref|XP_004365653.1|/7.7195e-29/inorganic pyrophosphatase [Capsaspora owczarzaki ATCC 30864]
AT5G64370	1.52787	0.86908	K01431|1|1e-116|366|dya:Dyak_GE25776|beta-ureidopropionase [EC:3.5.1.6]	-	-	-	gi|281206693|gb|EFA80879.1|/2.14433e-118/beta-alanine synthase [Polysphondylium pallidum PN500]
AT1G15930	-1.37398	0.869019	K02951|1|4e-25|92.0|isc:IscW_ISCW017361|small subunit ribosomal protein S12e	GO:0030529//ribonucleoprotein complex	-	-	gi|30025643|gb|AAP04352.1|/8.4442e-25/40S ribosomal protein S12 [Dermacentor variabilis]
AT5G20910	1.7839	0.868964	K11982|1|4e-12|73.9|tca:656150|E3 ubiquitin-protein ligase RNF115/126 [EC:6.3.2.19]	-	-	-	gi|443692085|gb|ELT93759.1|/1.26368e-13/hypothetical protein CAPTEDRAFT_170762 [Capitella teleta]
AT3G18560	1.84219	0.868882	-	-	-	-	-
AT3G49490	1.49252	0.868875	-	-	-	-	-
AT5G02490	1.47784	0.86882	K03283|1|0.0|762|bmy:Bm1_43675|heat shock 70kDa protein 1/8	-	GO:0016628//oxidoreductase activity, acting on the CH-CH group of donors, NAD or NADP as acceptor;GO:0032559	GO:0008152//metabolic process;GO:0050896//response to stimulus	gi|150024110|gb|ABR58855.1|/0/heat shock protein 70 [Trichinella nativa]
AT1G56050	-2.16513	0.868813	K06942|1|1e-15|86.3|cin:100181545|	-	-	-	gi|328725674|ref|XP_003248571.1|/3.12465e-30/PREDICTED: GTP-dependent nucleic acid-binding protein engD-like, partial [Acyrthosiphon pisum]
AT3G10815	2.99038	0.868759	K11982|1|3e-19|97.4|xtr:448402|E3 ubiquitin-protein ligase RNF115/126 [EC:6.3.2.19]	-	-	-	gi|89272868|emb|CAJ81894.1|/2.139e-18/ring finger protein 126 [Xenopus (Silurana) tropicalis]
AT3G55800	-1.31423	0.868752	K03841|1|4e-06|54.3|spu:588688|fructose-1,6-bisphosphatase I [EC:3.1.3.11]	-	-	-	gi|193875828|gb|ACF24550.1|/8.43895e-54/chloroplast sedoheptulose-1,7-bisphosphatase [Gymnochlora stellata]
AT2G33800	-1.30956	0.868718	-	-	-	-	gi|32307554|gb|AAP79182.1|/1.00945e-08/ribosomal protein rpS5 [Bigelowiella natans]
AT1G64510	-1.34224	0.868711	-	-	-	-	-
AT4G38160	-1.56123	0.868683	K15032|1|2e-12|75.1|tad:TRIADDRAFT_51882|mTERF domain-containing protein, mitochondrial	-	-	-	gi|195997641|ref|XP_002108689.1|/1.63673e-11/hypothetical protein TRIADDRAFT_51882 [Trichoplax adhaerens]
AT2G21620	1.37173	0.868601	-	-	-	-	-
AT5G02870	-1.33423	0.86856	K02930|1|1e-124|447|nve:NEMVE_v1g237610|large subunit ribosomal protein L4e	GO:0030529//ribonucleoprotein complex	GO:0005198//structural molecule activity	GO:0010467//gene expression	gi|61654616|gb|AAX48834.1|/1.15405e-123/L4/L1 [Suberites domuncula]
AT4G24120	1.57004	0.86856	-	-	-	-	gi|290995013|ref|XP_002680126.1|/8.89315e-30/predicted protein [Naegleria gruberi]
AT5G49690	3.06444	0.868546	K00699|1|3e-08|60.8|tad:TRIADDRAFT_54724|glucuronosyltransferase [EC:2.4.1.17];K04628|2|1e-07|58.9|tad:TRIADDRAFT_2420|2-hydroxyacylsphingosine 1-beta-galactosyltransferase [EC:2.4.1.45]	-	-	-	gi|188501454|gb|ACD54587.1|/6.06321e-12/UDP-glucosyl transferase-like protein [Adineta vaga]
AT5G53970	1.65324	0.868533	K00815|1|2e-40|168|ssc:100511756|tyrosine aminotransferase [EC:2.6.1.5]	GO:0043231//intracellular membrane-bounded organelle	GO:0016769//transferase activity, transferring nitrogenous groups	GO:0042221//response to chemical stimulus;GO:0009072//aromatic amino acid family metabolic process	gi|350584897|ref|XP_003126932.3|/1.6e-39/PREDICTED: tyrosine aminotransferase [Sus scrofa]
AT1G32940	2.20335	0.868526	-	-	-	-	gi|470512053|ref|XP_004352093.1|/8.89107e-08/peptidase, S8/S53 subfamily protein [Acanthamoeba castellanii str. Neff]
AT3G62110	-2.29062	0.868478	-	-	-	-	gi|470326598|ref|XP_004364733.1|/2.02479e-52/polygalacturonase [Capsaspora owczarzaki ATCC 30864]
ATMG00020	1.34395	0.868368	-	-	-	-	gi|308450159|ref|XP_003088200.1|/3.05535e-32/hypothetical protein CRE_03576 [Caenorhabditis remanei]
AT3G20410	1.56273	0.868286	K05869|1|4e-26|121|gga:427267|calcium/calmodulin-dependent protein kinase IV [EC:2.7.11.17]	-	GO:0016740//transferase activity	-	gi|294909493|ref|XP_002777779.1|/1.43159e-32/Calcium-dependent protein kinase, putative [Perkinsus marinus ATCC 50983]
AT2G41950	-1.96455	0.868266	-	-	-	-	-
AT5G08050	-1.33916	0.868211	-	-	-	-	-
AT3G27830	-1.27899	0.868081	-	-	-	-	gi|32307498|gb|AAP79154.1|/9.74172e-09/ribosomal protein rpL12 [Bigelowiella natans]
AT2G35710	3.51172	0.867882	K00750|1|2e-11|72.8|mcc:720568|glycogenin glucosyltransferase [EC:2.4.1.186]	GO:0044464//cell part	-	GO:0044262//cellular carbohydrate metabolic process	gi|341884498|gb|EGT40433.1|/1.19977e-15/hypothetical protein CAEBREN_07033 [Caenorhabditis brenneri]
AT4G38550	1.63772	0.867882	-	-	-	-	-
AT1G33110	1.56351	0.867841	K03327|1|8e-13|77.4|nve:NEMVE_v1g89285|multidrug resistance protein, MATE family	-	-	-	gi|403366132|gb|EJY82858.1|/1.40472e-12/Na+-driven multidrug efflux pump [Oxytricha trifallax]
AT1G49200	-1.94026	0.867787	K13201|1|4e-10|65.9|bfo:BRAFLDRAFT_124262|nucleolysin TIA-1/TIAR;K11980|2|1e-09|64.3|cel:C01G6.4|E3 ubiquitin-protein ligase RNF11;K15692|3|2e-09|63.5|cqu:CpipJ_CPIJ010613|E3 ubiquitin-protein ligase RNF13 [EC:6.3.2.19];K11982|5|2e-09|63.5|dre:100009648|E3 ubiquitin-protein ligase RNF115/126 [EC:6.3.2.19]	GO:0043005//neuron projection;GO:0016604//nuclear body	GO:0005515//protein binding;GO:0016874//ligase activity;GO:0003676//nucleic acid binding	GO:0000209//protein polyubiquitination;GO:0006355//regulation of transcription, DNA-dependent;GO:0030308//negative regulation of cell growth;GO:0019941//modification-dependent protein catabolic process	gi|470381066|ref|XP_004333751.1|/2.54769e-12/zinc finger, C3HC4 type (RING finger) domain containing protein [Acanthamoeba castellanii str. Neff]
AT2G22660	1.45204	0.86778	-	-	-	-	gi|405954082|gb|EKC21614.1|/2.7395e-39/hypothetical protein CGI_10003620 [Crassostrea gigas]
AT5G41100	1.99584	0.867739	-	-	-	-	-
AT5G35480	-1.54744	0.867718	-	-	-	-	-
AT3G49910	-1.27539	0.867657	K02898|1|2e-41|169|gga:396400|large subunit ribosomal protein L26e	GO:0030529//ribonucleoprotein complex	-	-	gi|159145640|gb|ABW90357.1|/2.68649e-41/putative ribosomal protein L26 [Sipunculus nudus]
AT1G15260	-1.48084	0.867595	-	-	-	-	-
AT5G61640	1.58068	0.867533	K07304|1|5e-21|102|xtr:100145423|peptide-methionine (S)-S-oxide reductase [EC:1.8.4.11]	-	GO:0016671//oxidoreductase activity, acting on a sulfur group of donors, disulfide as acceptor	GO:0043170	gi|330801043|ref|XP_003288540.1|/9.10226e-26/hypothetical protein DICPUDRAFT_47974 [Dictyostelium purpureum]
AT2G32210	2.55443	0.867506	-	-	-	-	-
AT3G49670	-2.13932	0.867499	K04733|1|6e-37|157|bta:533692|interleukin-1 receptor-associated kinase 4 [EC:2.7.11.1]	-	-	-	gi|157865941|ref|XP_001681677.1|/4.14407e-56/putative surface antigen protein [Leishmania major strain Friedlin]
AT1G52030	-1.83835	0.867437	-	-	-	-	-
AT3G17170	-1.48294	0.867417	-	-	-	-	-
AT1G01620	-1.32701	0.867396	K09864|1|1e-27|108|ssc:407773|aquaporin-1	GO:0044446//intracellular organelle part;GO:0031090//organelle membrane;GO:0012505//endomembrane system;GO:0030424//axon;GO:0043231//intracellular membrane-bounded organelle;GO:0044459//plasma membrane part;GO:0031988//membrane-bounded vesicle;GO:0005737//cytoplasm;GO:0044421//extracellular region part	GO:0008324//cation transmembrane transporter activity	GO:0071241//cellular response to inorganic substance;GO:0009628//response to abiotic stimulus;GO:0006996//organelle organization;GO:0030001//metal ion transport;GO:0009653//anatomical structure morphogenesis;GO:0016477//cell migration;GO:0048513//organ development;GO:0007586//digestion;GO:0032940//secretion by cell;GO:0048522//positive regulation of cellular process;GO:0033554//cellular response …	gi|344249088|gb|EGW05192.1|/2.45043e-27/Aquaporin-1 [Cricetulus griseus]
AT4G17560	-1.33468	0.86739	-	-	-	-	-
AT1G25370	2.09097	0.867259	-	-	-	-	-
AT3G50830	1.46629	0.867136	-	-	-	-	-
AT1G72680	1.46963	0.867129	K00121|1|3e-10|65.9|dse:Dsec_GM26140|S-(hydroxymethyl)glutathione dehydrogenase / alcohol dehydrogenase [EC:1.1.1.284 1.1.1.1]	-	GO:0016491//oxidoreductase activity;GO:0005488//binding	-	gi|71425892|ref|XP_813190.1|/1.15467e-44/NADP-dependent alcohol hydrogenase [Trypanosoma cruzi strain CL Brener]
AT1G47580	-1.55673	0.867123	-	-	-	-	gi|470501462|ref|XP_004347152.1|/4.43172e-28/pentatricopeptide (PPR) repeatcontaining protein, partial [Acanthamoeba castellanii str. Neff]
AT1G23870	1.50273	0.867013	K16055|1|1e-68|262|phu:Phum_PHUM612040|trehalose 6-phosphate synthase/phosphatase [EC:2.4.1.15 3.1.3.12]	-	GO:0003824//catalytic activity	-	gi|74852969|sp|Q54K57.1|TPSA_DICDI/3.22477e-126/RecName: Full=Alpha,alpha-trehalose-phosphate synthase [UDP-forming] A; AltName: Full=Trehalose-6-phosphate synthase A; AltName: Full=UDP-glucose-glucosephosphate glucosyltransferase A
AT3G53230	1.74958	0.866945	K13525|1|0.0|850|dre:327197|transitional endoplasmic reticulum ATPase	GO:0031981//nuclear lumen;GO:0043234//protein complex;GO:0044444//cytoplasmic part	GO:0017111//nucleoside-triphosphatase activity;GO:0043130//ubiquitin binding;GO:0032559;GO:0019902//phosphatase binding	GO:0006984//ER-nucleus signaling pathway;GO:0043161//proteasomal ubiquitin-dependent protein catabolic process;GO:0006886//intracellular protein transport;GO:0009207;GO:0051259//protein oligomerization;GO:0070841;GO:0048193//Golgi vesicle transport;GO:0006915//apoptotic process;GO:0031331;GO:0032446//protein modification by small protein conjugation;GO:0006281//DNA repair	gi|330805727|ref|XP_003290830.1|/0/cell division cycle protein 48 [Dictyostelium purpureum]
AT2G36410	1.45139	0.866869	-	-	-	-	-
AT5G42180	-3.71213	0.866856	-	-	-	-	gi|144952784|gb|ABP04046.1|/6.18183e-16/glutathione peroxidase-like protein [Crassostrea ariakensis]
AT5G66070	1.56818	0.866821	K11982|1|7e-08|59.3|tca:656150|E3 ubiquitin-protein ligase RNF115/126 [EC:6.3.2.19]	-	GO:0046872//metal ion binding	-	gi|410921174|ref|XP_003974058.1|/3.35537e-07/PREDICTED: RING finger protein 126-like [Takifugu rubripes]
AT5G07010	2.62088	0.866808	K01025|1|1e-24|115|ssc:100623441|[EC:2.8.2.-]	-	GO:0016782//transferase activity, transferring sulfur-containing groups	-	gi|260815929|ref|XP_002602725.1|/4.22061e-29/hypothetical protein BRAFLDRAFT_210163 [Branchiostoma floridae]
AT5G20720	-1.30341	0.866767	K04078|1|4e-06|54.3|ame:552531|chaperonin GroES	-	-	-	gi|301632221|ref|XP_002945188.1|/1.6906e-08/PREDICTED: 10 kDa chaperonin-like [Xenopus (Silurana) tropicalis]
AT4G20780	1.8395	0.866726	K02183|1|1e-16|87.4|mmu:70405|calmodulin	-	-	-	gi|197245378|ref|NP_001127790.1|/5.95933e-19/calmodulin-like [Nasonia vitripennis]
AT3G23450	-2.3642	0.866705	-	-	-	-	gi|156347587|ref|XP_001621682.1|/4.57791e-15/hypothetical protein NEMVEDRAFT_v1g144035 [Nematostella vectensis]
AT4G16141	-1.69949	0.866643	-	-	-	-	-
AT3G61870	-1.28384	0.866575	-	-	-	-	-
ATCG01120	-1.30126	0.866568	-	GO:0009536//plastid	-	-	gi|187609268|pdb|2ZKQ|OO/5.2887e-10/Chain o, Structure Of A Mammalian Ribosomal 40s Subunit Within An 80s Complex Obtained By Docking Homology Models Of The Rna And Proteins Into An 8.7 A Cryo-Em Map
AT3G57150	-1.42057	0.866561	K11131|1|2e-168|593|tad:TRIADDRAFT_19124|H/ACA ribonucleoprotein complex subunit 4 [EC:5.4.99.-]	GO:0016604//nuclear body;GO:0030529//ribonucleoprotein complex	GO:0003676//nucleic acid binding;GO:0003964//RNA-directed DNA polymerase activity;GO:0016866//intramolecular transferase activity	GO:0009451//RNA modification;GO:0042254//ribosome biogenesis;GO:0010467//gene expression	gi|195996317|ref|XP_002108027.1|/1.37395e-167/hypothetical protein TRIADDRAFT_19124 [Trichoplax adhaerens]
AT1G04040	-2.42201	0.866554	-	-	-	-	-
AT5G45950	-2.41644	0.8665	-	-	-	-	-
AT1G63860	2.37931	0.866465	K02947|1|4e-10|68.9|isc:IscW_ISCW023883|small subunit ribosomal protein S10e	-	-	-	gi|343414400|emb|CCD21001.1|/7.64853e-10/leucine-rich repeat protein [Trypanosoma vivax Y486]
AT5G62350	-1.28378	0.866376	-	-	-	-	-
AT5G65310	-1.44857	0.866376	K09360|1|1e-06|56.2|aga:AgaP_AGAP012428|BarH-like;K08024|2|2e-06|55.8|rno:79237|homeobox protein HEX	-	-	-	gi|470451830|ref|XP_004340549.1|/3.38676e-07/homeobox domain containing protein [Acanthamoeba castellanii str. Neff]
AT2G41430	1.25887	0.86637	-	-	-	-	-
AT3G09580	-1.62118	0.866363	-	-	-	-	-
AT3G46930	2.15798	0.866329	K04424|1|6e-25|117|cin:778976|sterile alpha motif and leucine zipper containing kinase AZK [EC:2.7.11.25];K04422|4|4e-23|110|spu:590385|mitogen-activated protein kinase kinase kinase 13 [EC:2.7.11.25]	-	GO:0016301//kinase activity;GO:0005488//binding	-	gi|330802785|ref|XP_003289394.1|/1.08646e-25/hypothetical protein DICPUDRAFT_94884 [Dictyostelium purpureum]
AT4G38740	-1.27959	0.866233	K01802|1|1e-68|259|cbr:CBG18577|peptidylprolyl isomerase [EC:5.2.1.8];K09565|3|4e-67|254|bmy:Bm1_46745|peptidyl-prolyl isomerase F (cyclophilin D) [EC:5.2.1.8]	-	GO:0016859//cis-trans isomerase activity	GO:0044267//cellular protein metabolic process;GO:0009790//embryo development	gi|1480465|gb|AAC47233.1|/3.30186e-69/cyclophilin Ovcyp-2 [Onchocerca volvulus]
AT1G42970	-1.25651	0.866212	K00134|1|3e-52|122|cin:100186457|glyceraldehyde 3-phosphate dehydrogenase [EC:1.2.1.12];K10705|4|1e-49|115|mcc:709485|glyceraldehyde-3-phosphate dehydrogenase, spermatogenic [EC:1.2.1.12]	GO:0044424//intracellular part	GO:0005488//binding;GO:0016620//oxidoreductase activity, acting on the aldehyde or oxo group of donors, NAD or NADP as acceptor	GO:0006006//glucose metabolic process	gi|156708140|gb|ABU93328.1|/1.3113e-52/glyceraldehyde-3-phosphate dehydrogenase [Monocercomonoides sp. PA]
AT3G12710	-2.04719	0.866171	-	-	GO:0016787//hydrolase activity	GO:0006259//DNA metabolic process	gi|340385994|ref|XP_003391493.1|/9.43483e-34/PREDICTED: DNA-3-methyladenine glycosylase 1-like [Amphimedon queenslandica]
AT5G22270	1.45245	0.866151	-	-	-	-	-
AT1G13245	1.28845	0.866137	-	-	-	-	-
AT5G62840	-1.67102	0.86613	-	-	-	-	-
AT3G17520	-5.85156	0.866103	-	-	-	-	gi|392920132|ref|NP_001256160.1|/1.51845e-06/Protein LEA-1, isoform k [Caenorhabditis elegans]
AT1G32990	-1.29055	0.866055	-	GO:0043231//intracellular membrane-bounded organelle;GO:0044444//cytoplasmic part;GO:0030529//ribonucleoprotein complex	GO:0005198//structural molecule activity	GO:0010467//gene expression	gi|32307496|gb|AAP79153.1|/5.71456e-16/ribosomal protein rpL11 [Bigelowiella natans]
AT3G63160	-1.24983	0.866034	-	-	-	-	-
AT4G13110	1.64152	0.866034	-	-	-	-	gi|465959406|gb|EMP28423.1|/1.48628e-16/BSD domain-containing protein 1 [Chelonia mydas]
AT1G03220	1.34801	0.86602	-	-	-	-	-
AT3G54640	1.45369	0.865986	-	-	GO:0003824//catalytic activity	GO:0006568//tryptophan metabolic process	gi|167525010|ref|XP_001746840.1|/3.85844e-07/hypothetical protein [Monosiga brevicollis MX1]
AT5G02290	1.52113	0.865959	K04730|1|6e-27|62.0|acs:100563977|interleukin-1 receptor-associated kinase 1 [EC:2.7.11.1];K04733|5|4e-24|51.6|xtr:733738|interleukin-1 receptor-associated kinase 4 [EC:2.7.11.1]	-	-	-	gi|327264235|ref|XP_003216920.1|/4.7565e-26/PREDICTED: interleukin-1 receptor-associated kinase 1-like [Anolis carolinensis]
AT2G47000	1.72955	0.865863	K05660|1|0.0|291|xtr:394865|ATP-binding cassette, subfamily B (MDR/TAP), member 5	GO:0044425//membrane part	GO:0017111//nucleoside-triphosphatase activity;GO:0005488//binding;GO:0005215//transporter activity	GO:0051234//establishment of localization	gi|66800421|ref|XP_629136.1|/0/ABC transporter B family protein [Dictyostelium discoideum AX4]
AT1G68670	1.50184	0.865781	-	-	-	-	-
AT1G26761	-1.68066	0.865733	-	-	-	-	-
AT3G46450	1.53604	0.865733	-	-	-	-	-
AT1G77210	2.0821	0.865726	K08150|1|4e-25|117|hmg:100206721|MFS transporter, SP family, solute carrier family 2 (myo-inositol transporter), member 13;K07299|3|4e-22|94.4|dvi:Dvir_GJ13629|MFS transporter, SP family, solute carrier family 2 (facilitated glucose transporter), member 1;K08143|5|5e-22|107|bta:282868|MFS transporter, SP family, solute carrier family 2 (facilitated glucose/fructose transporter), member 5	-	GO:0005215//transporter activity	-	gi|196012373|ref|XP_002116049.1|/3.33468e-25/expressed hypothetical protein [Trichoplax adhaerens]
AT4G24770	-1.25743	0.865712	K13195|1|1e-10|68.9|mdo:100015446|cold-inducible RNA-binding protein	-	-	-	gi|470529270|ref|XP_004368045.1|/1.78266e-10/RNA recognition motif domain containing protein [Acanthamoeba castellanii str. Neff]
AT3G49780	1.39381	0.865706	-	-	-	-	-
AT1G22470	2.30022	0.865658	-	-	-	-	-
AT2G24550	1.39725	0.865623	-	-	-	-	-
AT4G24570	1.291	0.865603	K15104|1|3e-47|189|xtr:595075|solute carrier family 25 (mitochondrial oxoglutarate transporter), member 11	-	-	-	gi|290462969|gb|ADD24532.1|/1.79014e-51/Mitochondrial 2-oxoglutarate/malate carrier protein [Lepeophtheirus salmonis]
AT1G03600	-1.26	0.865562	-	-	-	-	-
AT5G03170	-1.88998	0.865534	-	-	-	-	-
AT1G44770	1.55929	0.865528	-	-	-	-	-
AT2G28110	2.16731	0.865521	K02366|1|1e-08|62.4|cel:F12F6.3|glucuronyl/N-acetylglucosaminyl transferase EXT1 [EC:2.4.1.224 2.4.1.225];K02367|4|2e-06|55.1|phu:Phum_PHUM488440|glucuronyl/N-acetylglucosaminyl transferase EXT2 [EC:2.4.1.224 2.4.1.225]	-	-	GO:0009987//cellular process	gi|167517883|ref|XP_001743282.1|/3.57481e-13/hypothetical protein [Monosiga brevicollis MX1]
AT2G02870	1.45838	0.865363	K10454|1|3e-14|81.3|spu:589994|kelch-like protein 17 (actinfilin);K10442|4|2e-12|75.5|nve:NEMVE_v1g237867|kelch-like protein 1/4/5;K10443|5|4e-12|74.3|dre:568556|kelch-like protein 2/3	-	-	-	gi|390342441|ref|XP_794711.3|/2.70789e-13/PREDICTED: kelch-like protein 17-like [Strongylocentrotus purpuratus]
AT5G24030	2.15726	0.86535	-	-	-	-	gi|470292326|ref|XP_004343597.1|/3.50847e-07/predicted protein [Capsaspora owczarzaki ATCC 30864]
AT5G61480	-1.90654	0.865295	K04733|1|6e-22|107|bfo:BRAFLDRAFT_215403|interleukin-1 receptor-associated kinase 4 [EC:2.7.11.1];K12796|2|2e-20|102|xtr:780049|erbb2-interacting protein;K08846|5|5e-20|101|acs:100557554|receptor-interacting serine/threonine-protein kinase 2 [EC:2.7.11.1]	-	-	-	gi|157865941|ref|XP_001681677.1|/8.2786e-43/putative surface antigen protein [Leishmania major strain Friedlin]
AT2G35960	-1.49424	0.86524	-	-	-	-	-
AT4G27700	-1.36625	0.865213	-	-	-	-	-
AT5G46700	-2.29408	0.865192	-	-	-	-	-
AT5G50200	1.65917	0.865076	-	-	-	-	-
AT3G11120	-1.2925	0.865014	-	-	-	-	-
AT3G05390	3.58277	0.864898	-	-	-	-	-
AT5G67340	2.52403	0.864877	-	-	-	-	gi|260797689|ref|XP_002593834.1|/1.44262e-09/hypothetical protein BRAFLDRAFT_75707 [Branchiostoma floridae]
AT2G47560	2.0679	0.864843	K15706|1|2e-09|63.5|hsa:26001|E3 ubiquitin-protein ligase RNF167 [EC:6.3.2.19];K11982|3|4e-09|62.8|tsp:Tsp_02330|E3 ubiquitin-protein ligase RNF115/126 [EC:6.3.2.19]	GO:0044464//cell part	GO:0005488//binding	-	gi|390355528|ref|XP_003728567.1|/7.79227e-10/PREDICTED: uncharacterized protein LOC585279 isoform 1 [Strongylocentrotus purpuratus]
AT4G34770	-2.14872	0.864822	-	-	-	-	-
ATCG01130	-1.25769	0.864795	-	-	-	-	-
AT3G52960	-1.25045	0.864747	K11187|1|9e-35|147|bfo:BRAFLDRAFT_119799|peroxiredoxin 5, atypical 2-Cys peroxiredoxin [EC:1.11.1.15]	-	-	-	gi|66808689|ref|XP_638067.1|/4.87686e-35/hypothetical protein DDB_G0285741 [Dictyostelium discoideum AX4]
AT1G47128	1.24109	0.864679	K01365|1|8e-27|106|aag:AaeL_AAEL002833|cathepsin L [EC:3.4.22.15]	GO:0031988//membrane-bounded vesicle;GO:0044444//cytoplasmic part	GO:0008233//peptidase activity;GO:0005488//binding	GO:0009790//embryo development;GO:0040009//regulation of growth rate	gi|326430490|gb|EGD76060.1|/7.69774e-31/cysteine proteinase [Salpingoeca sp. ATCC 50818]
AT3G56360	1.33332	0.864672	-	-	-	-	-
AT1G55990	2.98027	0.864631	-	-	-	-	-
AT5G11450	-1.49418	0.864603	-	-	-	-	-
AT1G78420	1.56994	0.864508	-	-	-	-	gi|470244480|ref|XP_004355972.1|/2.01684e-06/hypothetical protein DFA_08484 [Dictyostelium fasciculatum]
AT2G41840	-1.27472	0.864501	K02981|1|6e-85|315|tca:664315|small subunit ribosomal protein S2e	GO:0030529//ribonucleoprotein complex	GO:0003676//nucleic acid binding;GO:0005198//structural molecule activity	GO:0010467//gene expression	gi|91081061|ref|XP_975415.1|/4.60853e-84/PREDICTED: similar to ribosomal protein S2 [Tribolium castaneum]
AT1G21520	1.28496	0.864501	-	-	-	-	-
AT1G22280	1.43575	0.864473	K14803|1|2e-17|78.6|aga:AgaP_AGAP002266|protein phosphatase 2C homolog 2/3 [EC:3.1.3.16];K01090|5|4e-16|81.3|tca:656210|protein phosphatase [EC:3.1.3.16]	-	-	-	gi|330793499|ref|XP_003284821.1|/3.10274e-19/hypothetical protein DICPUDRAFT_45736 [Dictyostelium purpureum]
AT1G56340	-1.40348	0.864453	K08057|1|1e-74|167|cin:100181856|calreticulin	-	-	-	gi|281204856|gb|EFA79051.1|/1.06034e-82/calreticulin [Polysphondylium pallidum PN500]
AT4G15210	-2.21702	0.864453	-	-	GO:0003824//catalytic activity	-	gi|470433733|ref|XP_004338606.1|/1.12841e-58/betaamylase [Acanthamoeba castellanii str. Neff]
AT4G18980	2.59087	0.864419	-	-	-	-	-
ATCG00400	-1.25339	0.864364	-	-	-	-	-
AT3G56910	-1.24062	0.86435	-	-	-	-	-
AT2G15570	1.55048	0.864343	K03671|1|3e-13|77.4|hmg:100214065|thioredoxin 1	-	-	-	gi|241563468|ref|XP_002401716.1|/2.21117e-16/thioredoxin, putative [Ixodes scapularis]
AT4G31860	1.42164	0.864282	K01090|1|2e-29|52.8|xla:379993|protein phosphatase [EC:3.1.3.16]	-	GO:0016787//hydrolase activity	-	gi|405977140|gb|EKC41604.1|/9.72951e-30/Protein phosphatase 1G [Crassostrea gigas]
AT1G06350	-4.04274	0.864261	K00507|1|3e-10|56.6|aga:AgaP_AGAP003418|stearoyl-CoA desaturase (delta-9 desaturase) [EC:1.14.19.1]	-	-	-	gi|470301438|ref|XP_004347347.1|/4.64049e-13/fatty-acid desaturase [Capsaspora owczarzaki ATCC 30864]
AT2G44120	-1.38377	0.864213	K02937|1|4e-48|171|hmg:100208095|large subunit ribosomal protein L7e	GO:0015934//large ribosomal subunit	GO:0042802//identical protein binding;GO:0003723//RNA binding;GO:0005198//structural molecule activity	GO:0042254//ribosome biogenesis;GO:0006412//translation	gi|291383499|ref|XP_002708293.1|/2.9568e-49/PREDICTED: ribosomal protein L7-like [Oryctolagus cuniculus]
AT5G54730	1.59347	0.8642	-	-	-	-	gi|395531800|ref|XP_003767961.1|/1.52812e-15/PREDICTED: breast carcinoma-amplified sequence 3 isoform 2 [Sarcophilus harrisii]
AT2G30540	-2.79796	0.864172	K03676|1|5e-09|61.6|oaa:100086435|glutaredoxin 3	GO:0043231//intracellular membrane-bounded organelle	GO:0016667//oxidoreductase activity, acting on a sulfur group of donors	GO:0042221//response to chemical stimulus;GO:0044237//cellular metabolic process	gi|330841343|ref|XP_003292659.1|/7.67506e-11/hypothetical protein DICPUDRAFT_92898 [Dictyostelium purpureum]
AT1G69930	2.83694	0.864152	K01800|1|1e-06|55.1|cel:D1053.1|maleylacetoacetate isomerase [EC:5.2.1.2]	-	GO:0005515//protein binding	-	gi|443686280|gb|ELT89606.1|/4.26553e-09/hypothetical protein CAPTEDRAFT_190410 [Capitella teleta]
AT3G59400	-1.40837	0.864152	-	-	-	-	-
AT2G29720	1.77545	0.864145	-	-	-	-	gi|118379146|ref|XP_001022740.1|/7.45498e-06/Monooxygenase family protein [Tetrahymena thermophila]
AT1G19250	3.46241	0.864138	K00485|1|6e-14|80.5|pon:100173722|dimethylaniline monooxygenase (N-oxide forming) [EC:1.14.13.8]	GO:0044432//endoplasmic reticulum part	GO:0016709//oxidoreductase activity, acting on paired donors, with incorporation or reduction of molecular oxygen, NAD(P)H as one donor, and incorporation of one atom of oxygen	GO:0055114//oxidation-reduction process;GO:0019748//secondary metabolic process;GO:0044237//cellular metabolic process	gi|395530730|ref|XP_003767441.1|/3.52634e-14/PREDICTED: dimethylaniline monooxygenase [N-oxide-forming] 5-like [Sarcophilus harrisii]
AT5G63570	-1.32832	0.864042	K00819|1|5e-17|89.0|rno:64313|ornithine--oxo-acid transaminase [EC:2.6.1.13]	GO:0044424//intracellular part	GO:0003824//catalytic activity	-	gi|32307578|gb|AAP79194.1|/5.66376e-167/glutamate 1-semialdehyde 2,1-aminomutase [Bigelowiella natans]
AT4G04620	1.63043	0.864042	K08341|1|5e-18|57.8|hmg:100215460|GABA(A) receptor-associated protein (autophagy-related protein 8)	-	GO:0004871//signal transducer activity	-	gi|470292237|ref|XP_004343574.1|/4.04181e-22/microtubule associated protein [Capsaspora owczarzaki ATCC 30864]
AT1G55920	1.27448	0.864035	-	-	GO:0016740//transferase activity	-	gi|328794436|ref|XP_001123034.2|/3.8004e-61/PREDICTED: serine acetyltransferase [Apis mellifera]
AT1G03475	-1.31509	0.864015	K00228|1|9e-47|97.8|dme:Dmel_CG3433|coproporphyrinogen III oxidase [EC:1.3.3.3]	-	-	GO:0006779//porphyrin-containing compound biosynthetic process	gi|17864388|ref|NP_524777.1|/7.12585e-46/coproporphyrinogen oxidase [Drosophila melanogaster]
AT1G51100	-1.53619	0.864015	-	-	-	-	-
AT3G09200	-1.24405	0.863933	K02941|1|1e-47|162|cin:100180640|large subunit ribosomal protein LP0	GO:0044424//intracellular part	-	GO:0007275//multicellular organismal development	gi|470298698|ref|XP_004346242.1|/1.48542e-47/ribosomal protein P0 [Capsaspora owczarzaki ATCC 30864]
AT5G59970	-1.58051	0.863844	K11254|1|2e-36|151|gga:100858049|histone H4	-	-	-	gi|470415763|ref|XP_004336819.1|/1.24497e-35/histone H4, putative [Acanthamoeba castellanii str. Neff]
AT5G60360	1.23404	0.863789	K01366|1|3e-56|112|mmu:13036|cathepsin H [EC:3.4.22.16]	GO:0000323//lytic vacuole	GO:0004175//endopeptidase activity;GO:0005515//protein binding	GO:0010631//epithelial cell migration;GO:0019538//protein metabolic process;GO:0031647//regulation of protein stability;GO:0033189//response to vitamin A;GO:0060600	gi|118388791|ref|XP_001027491.1|/9.74733e-56/Papain family cysteine protease containing protein [Tetrahymena thermophila]
AT3G59970	-1.3638	0.863761	K00297|1|3e-37|106|bmy:Bm1_35485|methylenetetrahydrofolate reductase (NADPH) [EC:1.5.1.20]	-	GO:0016491//oxidoreductase activity;GO:0005488//binding	GO:0008152//metabolic process	gi|290998561|ref|XP_002681849.1|/4.21759e-66/methylenetetrahydrofolate reductase [Naegleria gruberi]
AT5G62570	1.749	0.863741	-	-	-	-	-
AT2G19130	1.63023	0.863727	K04733|1|2e-36|155|xtr:733738|interleukin-1 receptor-associated kinase 4 [EC:2.7.11.1]	-	GO:0016772//transferase activity, transferring phosphorus-containing groups;GO:0005488//binding	GO:0007165//signal transduction	gi|384402280|gb|AFH88675.1|/9.73889e-36/interleukin-1 receptor-associated kinase 4 [Trachidermus fasciatus]
AT1G72230	-3.18674	0.863693	-	-	-	-	-
AT5G25350	1.26743	0.863686	K10273|1|4e-24|114|xtr:100487770|F-box and leucine-rich repeat protein 7	-	-	-	gi|470474819|ref|XP_004342110.1|/1.98883e-26/leucine rich repeat domain containing protein [Acanthamoeba castellanii str. Neff]
AT2G38640	1.789	0.863686	-	-	-	-	-
AT4G21920	2.13289	0.863659	-	-	-	-	-
AT5G40780	2.0553	0.863645	-	-	-	-	gi|341899519|gb|EGT55454.1|/1.25926e-07/hypothetical protein CAEBREN_32571 [Caenorhabditis brenneri]
AT4G15000	-1.24224	0.863604	K02901|1|2e-31|135|nve:NEMVE_v1g234712|large subunit ribosomal protein L27e	GO:0005622//intracellular	-	-	gi|156389506|ref|XP_001635032.1|/1.83008e-30/predicted protein [Nematostella vectensis]
AT5G13630	-1.28884	0.863583	-	-	-	GO:0008152//metabolic process	gi|297573445|gb|ADI46573.1|/1.27015e-42/magnesium chelatase subunit H [Elysia chlorotica]
AT3G14990	1.24492	0.863536	K05687|1|5e-17|57.0|phu:Phum_PHUM336660|protein DJ-1	-	-	-	gi|290989129|ref|XP_002677196.1|/1.75052e-18/predicted protein [Naegleria gruberi]
AT4G08290	1.79432	0.863529	-	-	-	-	-
AT5G10920	-1.72597	0.863508	K01755|1|5e-55|165|spu:574725|argininosuccinate lyase [EC:4.3.2.1]	-	GO:0016829//lyase activity	GO:0006520//cellular amino acid metabolic process	gi|390359418|ref|XP_003729478.1|/3.79691e-54/PREDICTED: argininosuccinate lyase-like isoform 2 [Strongylocentrotus purpuratus]
AT5G02160	-1.2201	0.863501	-	-	-	-	-
AT3G54210	-1.21756	0.863488	-	-	-	-	gi|32307502|gb|AAP79156.1|/1.1917e-32/ribosomal protein rpL17 [Bigelowiella natans]
AT5G17860	1.33304	0.86344	K13754|1|2e-55|218|ptr:452406|solute carrier family 24 (sodium/potassium/calcium exchanger), member 6	GO:0044464//cell part	-	GO:0006810//transport	gi|114647116|ref|XP_001152982.1|/1.51972e-54/PREDICTED: sodium/potassium/calcium exchanger 6 isoform 2 [Pan troglodytes]
AT5G11840	1.3726	0.86344	-	-	-	-	-
AT5G48360	-2.14292	0.863433	K05740|1|7e-11|69.7|ptr:462144|diaphanous 1	-	-	-	gi|390459342|ref|XP_003732282.1|/2.013e-10/PREDICTED: protein diaphanous homolog 1 [Callithrix jacchus]
AT4G25390	1.68593	0.863405	K04733|1|1e-17|92.8|isc:IscW_ISCW007160|interleukin-1 receptor-associated kinase 4 [EC:2.7.11.1]	-	-	-	gi|470360867|ref|XP_004364970.1|/3.12252e-19/protein tyrosine kinase [Capsaspora owczarzaki ATCC 30864]
AT3G61890	1.5013	0.863405	K08024|1|1e-07|58.2|ssc:397232|homeobox protein HEX	-	GO:0003677//DNA binding	GO:0009653//anatomical structure morphogenesis;GO:0006351//transcription, DNA-dependent;GO:0048513//organ development;GO:0030154//cell differentiation;GO:0050794//regulation of cellular process	gi|156402692|ref|XP_001639724.1|/5.86775e-07/predicted protein [Nematostella vectensis]
AT5G28050	1.33745	0.86333	K15441|1|1e-06|38.1|hmg:100206397|tRNA-specific adenosine deaminase 2 [EC:3.5.4.-]	-	GO:0003824//catalytic activity	-	gi|17554608|ref|NP_498663.1|/1.19071e-19/Protein R13A5.10 [Caenorhabditis elegans]
AT3G63010	1.66707	0.86331	K14350|1|2e-11|71.6|hsa:344752|arylacetamide deacetylase-like 2 [EC:3.1.1.-];K14351|2|4e-11|70.9|gga:768489|arylacetamide deacetylase-like 3/4 [EC:3.1.1.-];K01066|4|7e-11|70.1|mdo:100013050|esterase / lipase [EC:3.1.1.-]	-	-	-	gi|330844766|ref|XP_003294285.1|/5.16122e-21/hypothetical protein DICPUDRAFT_159260 [Dictyostelium purpureum]
AT4G39140	1.51595	0.863234	-	-	-	-	-
AT2G33150	1.24428	0.863207	K07513|1|9e-30|59.7|tad:TRIADDRAFT_37427|acetyl-CoA acyltransferase 1 [EC:2.3.1.16]	-	GO:0016740//transferase activity	-	gi|66820687|ref|XP_643924.1|/1.96067e-40/acetyl-CoA C-acyltransferase [Dictyostelium discoideum AX4]
AT4G36360	-1.93475	0.863125	K12309|1|1e-13|80.5|rno:316033|beta-galactosidase [EC:3.2.1.23]	-	GO:0016798//hydrolase activity, acting on glycosyl bonds	GO:0008152//metabolic process	gi|470299131|ref|XP_004346362.1|/2.53586e-46/beta-galactosidase [Capsaspora owczarzaki ATCC 30864]
AT2G21500	1.69951	0.863063	-	-	-	-	-
AT5G07090	-1.25237	0.863063	K02987|1|2e-80|300|ptr:465710|small subunit ribosomal protein S4e	GO:0015935//small ribosomal subunit	GO:0005198//structural molecule activity	GO:0006412//translation;GO:0019058//viral infectious cycle;GO:0007275//multicellular organismal development;GO:0008283//cell proliferation	gi|281338943|gb|EFB14527.1|/1.92281e-79/hypothetical protein PANDA_015068 [Ailuropoda melanoleuca]
AT5G45680	-1.50441	0.862981	K09569|1|5e-08|52.4|phu:Phum_PHUM491880|FK506-binding protein 2 [EC:5.2.1.8]	-	GO:0016859//cis-trans isomerase activity	GO:0044267//cellular protein metabolic process	gi|391341947|ref|XP_003745286.1|/2.66813e-07/PREDICTED: peptidyl-prolyl cis-trans isomerase FKBP2-like [Metaseiulus occidentalis]
AT5G43190	1.47033	0.862967	-	-	-	-	-
AT3G62250	-1.21684	0.862954	K02977|1|1e-58|226|cfa:474599|small subunit ribosomal protein S27Ae	GO:0043231//intracellular membrane-bounded organelle;GO:0015935//small ribosomal subunit;GO:0031090//organelle membrane	GO:0043169//cation binding;GO:0005198//structural molecule activity	GO:0002224//toll-like receptor signaling pathway;GO:0010467//gene expression;GO:0000187//activation of MAPK activity	gi|61654756|gb|AAX48904.1|/2.15444e-59/S27a-ubiquitin [Suberites domuncula]
AT4G29040	1.29461	0.862947	K03062|1|2e-88|328|spu:591581|26S proteasome regulatory subunit T2	GO:0043234//protein complex;GO:0044424//intracellular part	GO:0042623//ATPase activity, coupled;GO:0032559	GO:0009057//macromolecule catabolic process	gi|336455143|ref|NP_001229616.1|/1.24398e-87/proteasome 26S subunit subunit 4 ATPase-like [Strongylocentrotus purpuratus]
AT5G49520	2.55219	0.862933	-	-	-	-	-
AT2G38465	1.59585	0.862926	-	-	-	-	-
AT4G27900	1.51074	0.862741	-	-	-	-	-
AT2G32140	3.1864	0.862735	-	-	-	-	-
AT5G64080	-2.49853	0.8627	-	-	-	-	-
AT4G29905	-1.37249	0.862625	-	-	-	-	-
AT4G18930	1.42706	0.862611	-	-	-	-	-
AT5G23740	-1.34457	0.862536	K02949|1|3e-26|120|nve:NEMVE_v1g239074|small subunit ribosomal protein S11e	-	-	-	gi|308162673|gb|EFO65054.1|/3.58569e-28/Ribosomal protein S11 [Giardia lamblia P15]
AT5G52010	-1.60696	0.862529	-	-	-	-	-
AT5G50740	-2.41771	0.862488	-	-	-	-	-
AT4G30950	-1.25916	0.862461	K10257|1|5e-10|67.8|cbr:CBG01791|omega-3 fatty acid desaturase (delta-15 desaturase) [EC:1.14.19.-]	-	GO:0016705//oxidoreductase activity, acting on paired donors, with incorporation or reduction of molecular oxygen	GO:0006633//fatty acid biosynthetic process	gi|281203823|gb|EFA78019.1|/1.35496e-13/delta 9 fatty acid desaturase [Polysphondylium pallidum PN500]
AT3G51740	-2.17859	0.862331	K04733|1|2e-24|115|bfo:BRAFLDRAFT_215403|interleukin-1 receptor-associated kinase 4 [EC:2.7.11.1];K04730|5|7e-18|94.0|acs:100563977|interleukin-1 receptor-associated kinase 1 [EC:2.7.11.1]	-	-	-	gi|470296575|ref|XP_004345402.1|/8.27348e-26/conserved hypothetical protein [Capsaspora owczarzaki ATCC 30864]
AT3G05560	-1.29543	0.86231	K02891|1|4e-14|80.1|rno:81768|large subunit ribosomal protein L22e	GO:0015934//large ribosomal subunit	GO:0003676//nucleic acid binding;GO:0005539//glycosaminoglycan binding;GO:0005198//structural molecule activity	GO:0006412//translation;GO:0019080;GO:0031016//pancreas development;GO:0030217//T cell differentiation	gi|392884138|gb|AFM90901.1|/3.47413e-14/60S ribosomal protein L22-like protein [Callorhinchus milii]
AT4G18100	-1.24577	0.862276	K02912|1|2e-38|160|oaa:100086217|large subunit ribosomal protein L32e	GO:0030529//ribonucleoprotein complex	GO:0005198//structural molecule activity	GO:0010467//gene expression	gi|49532900|dbj|BAD26685.1|/5.53389e-38/Ribosomal protein L32 [Plutella xylostella]
AT1G64610	2.08942	0.862269	-	-	-	-	gi|390176874|ref|XP_003736225.1|/4.74114e-23/GA30040, isoform B [Drosophila pseudoobscura pseudoobscura]
AT2G46680	1.32259	0.862166	K08024|1|7e-09|62.8|ssc:397232|homeobox protein HEX	-	GO:0003677//DNA binding	GO:0009653//anatomical structure morphogenesis;GO:0006351//transcription, DNA-dependent;GO:0048513//organ development;GO:0030154//cell differentiation;GO:0050794//regulation of cellular process	gi|470644121|ref|XP_004326450.1|/1.57395e-08/PREDICTED: LOW QUALITY PROTEIN: hematopoietically-expressed homeobox protein HHEX [Tursiops truncatus]
AT2G02930	1.32088	0.862153	-	-	-	-	gi|1353751|gb|AAB01781.1|/3.05756e-28/glutathione S-transferase III homolog [Naegleria fowleri]
AT2G37190	-1.23352	0.862146	K02870|1|3e-64|245|nve:NEMVE_v1g176975|large subunit ribosomal protein L12e	GO:0030529//ribonucleoprotein complex	GO:0003824//catalytic activity;GO:0005198//structural molecule activity	GO:0010467//gene expression	gi|340730320|ref|XP_003403428.1|/1.56405e-65/PREDICTED: 60S ribosomal protein L12-like [Bombus terrestris]
AT4G21210	-1.24846	0.862125	-	-	-	-	gi|443694396|gb|ELT95543.1|/2.24646e-09/hypothetical protein CAPTEDRAFT_57666, partial [Capitella teleta]
AT3G44320	2.3352	0.862084	K01501|1|9e-34|146|cbr:CBG03597|nitrilase [EC:3.5.5.1]	-	GO:0016787//hydrolase activity	-	gi|268564027|ref|XP_002647071.1|/7.17606e-33/C. briggsae CBR-NIT-1 protein [Caenorhabditis briggsae]
AT2G31880	1.25844	0.862071	K04733|1|3e-32|140|cfa:486601|interleukin-1 receptor-associated kinase 4 [EC:2.7.11.1]	GO:0044444//cytoplasmic part;GO:0016020//membrane	GO:0005488//binding;GO:0004672//protein kinase activity	GO:0002224//toll-like receptor signaling pathway	gi|268552437|ref|XP_002634201.1|/1.91855e-31/C. briggsae CBR-PIK-1 protein [Caenorhabditis briggsae]
AT5G02450	-1.28363	0.86203	K02920|1|7e-18|92.8|tca:660705|large subunit ribosomal protein L36e	GO:0030529//ribonucleoprotein complex	GO:0005198//structural molecule activity	GO:0010467//gene expression	gi|321477915|gb|EFX88873.1|/1.42779e-17/hypothetical protein DAPPUDRAFT_230277 [Daphnia pulex]
AT3G09922	-2.39417	0.861988	-	-	-	-	-
AT3G02240	2.92451	0.861804	-	-	-	-	-
AT3G53430	-1.20889	0.861742	K02870|1|7e-61|234|nve:NEMVE_v1g176975|large subunit ribosomal protein L12e	GO:0030529//ribonucleoprotein complex	GO:0003824//catalytic activity;GO:0005198//structural molecule activity	GO:0010467//gene expression	gi|340730320|ref|XP_003403428.1|/4.78205e-61/PREDICTED: 60S ribosomal protein L12-like [Bombus terrestris]
ATCG00810	-1.19273	0.861701	-	-	-	-	gi|380018554|ref|XP_003693192.1|/2.72484e-15/PREDICTED: 50S ribosomal protein L22-like [Apis florea]
AT5G01100	2.90877	0.861701	-	-	-	-	-
AT2G02130	-1.27539	0.86168	-	-	-	-	-
AT4G00330	1.39539	0.861674	K04730|1|7e-27|82.0|oaa:100077683|interleukin-1 receptor-associated kinase 1 [EC:2.7.11.1]	GO:0044444//cytoplasmic part;GO:0016020//membrane	GO:0004672//protein kinase activity;GO:0042802//identical protein binding;GO:0046983//protein dimerization activity	GO:0043406//positive regulation of MAP kinase activity;GO:0019221//cytokine-mediated signaling pathway;GO:0002237//response to molecule of bacterial origin;GO:0048523//negative regulation of cellular process;GO:0002224//toll-like receptor signaling pathway;GO:0007249//I-kappaB kinase/NF-kappaB cascade;GO:0000165//MAPK cascade;GO:0051090//regulation of sequence-specific DNA binding transcription f…	gi|224812569|gb|ACN64942.1|/1.97135e-26/interleukin-1 receptor activated kinase 1 [Siniperca chuatsi]
AT4G12735	1.54039	0.861674	-	-	-	-	-
AT2G28740	-1.27748	0.86166	K11254|1|3e-39|160|gga:100858049|histone H4	-	-	-	gi|470415763|ref|XP_004336819.1|/1.58399e-38/histone H4, putative [Acanthamoeba castellanii str. Neff]
AT3G57450	1.33083	0.861646	-	-	-	-	-
AT2G32690	-1.23874	0.861619	-	-	-	-	-
AT2G24180	1.30834	0.861509	K00512|1|5e-26|120|cfa:477807|cytochrome P450, family 17, subfamily A (steroid 17alpha-monooxygenase) [EC:1.14.99.9];K07422|3|2e-23|111|acs:100557193|cytochrome P450, family 2, subfamily U	-	-	-	gi|268054455|gb|ACE75879.2|/7.40432e-27/cytochrome P450c17-II [Cynoglossus semilaevis]
AT1G35230	1.89956	0.861475	-	-	-	-	-
AT5G22650	-1.33882	0.861448	-	-	-	-	-
AT2G45180	-1.17733	0.861407	-	-	-	-	-
AT2G34640	-1.54123	0.861372	-	-	-	-	-
AT1G25275	1.21065	0.861359	-	-	-	-	-
AT4G20360	-1.17999	0.861359	K02358|1|8e-119|428|nve:NEMVE_v1g229673|elongation factor Tu	GO:0009532//plastid stroma	GO:0017111//nucleoside-triphosphatase activity;GO:0008135//translation factor activity, nucleic acid binding;GO:0016740//transferase activity;GO:0032561//guanyl ribonucleotide binding	GO:0006412//translation;GO:0009207	gi|115443554|ref|YP_778573.1|/1.77864e-160/elongation factor Tu [Bigelowiella natans]
AT3G13175	-1.89161	0.861277	-	-	-	-	-
AT4G18950	1.66833	0.861277	K01425|1|5e-08|61.2|tgu:100231894|glutaminase [EC:3.5.1.2]	-	-	-	gi|470520244|ref|XP_004353569.1|/2.98734e-07/ankyrin 2,3/unc44, putative [Acanthamoeba castellanii str. Neff]
AT5G65360	-1.22667	0.861229	K11253|1|5e-55|214|cfa:611519|histone H3	GO:0031981//nuclear lumen;GO:0000785//chromatin	GO:0003676//nucleic acid binding	GO:0022403;GO:0007599//hemostasis;GO:0050794//regulation of cellular process;GO:0034728//nucleosome organization	gi|466027907|ref|XP_004273617.1|/3.74795e-54/PREDICTED: uncharacterized protein LOC101280491 [Orcinus orca]
AT5G50380	1.39267	0.861194	K07195|1|1e-23|112|nve:NEMVE_v1g83918|exocyst complex component 7	-	-	-	gi|156404274|ref|XP_001640332.1|/8.92394e-23/predicted protein [Nematostella vectensis]
AT1G11860	-1.19245	0.861188	K00605|1|5e-94|201|spu:579900|aminomethyltransferase [EC:2.1.2.10]	-	GO:0016740//transferase activity	-	gi|291237444|ref|XP_002738645.1|/2.22895e-99/PREDICTED: CG6415-like [Saccoglossus kowalevskii]
AT2G36950	1.27677	0.861167	-	-	-	-	-
AT5G39020	1.83681	0.861092	K04733|1|2e-29|131|bta:533692|interleukin-1 receptor-associated kinase 4 [EC:2.7.11.1]	-	-	-	gi|294949297|ref|XP_002786141.1|/1.66425e-29/serine-threonine protein kinase, plant-type, putative [Perkinsus marinus ATCC 50983]
AT4G26670	-1.38715	0.861071	-	-	-	-	-
AT3G51820	-1.44327	0.861064	-	-	-	-	gi|297573451|gb|ADI46576.1|/3.32426e-43/chlorophyll synthase subunit G [Elysia chlorotica]
AT2G05920	-1.33447	0.860907	-	-	-	-	gi|470512053|ref|XP_004352093.1|/3.83313e-12/peptidase, S8/S53 subfamily protein [Acanthamoeba castellanii str. Neff]
AT5G44680	-1.59643	0.860893	-	-	-	-	gi|123438379|ref|XP_001309974.1|/1.86723e-17/hypothetical protein [Trichomonas vaginalis G3]
AT2G02220	1.74282	0.860886	K04733|1|1e-40|169|ssc:100127166|interleukin-1 receptor-associated kinase 4 [EC:2.7.11.1]	-	GO:0005488//binding	-	gi|466031821|ref|XP_004274483.1|/1.64189e-40/PREDICTED: interleukin-1 receptor-associated kinase 4 isoform 2 [Orcinus orca]
AT2G27710	-1.30013	0.86088	-	-	-	-	-
AT5G62700	-1.27395	0.860859	K07375|1|1e-107|391|xtr:394927|tubulin beta	GO:0032991//macromolecular complex;GO:0015630//microtubule cytoskeleton	GO:0017111//nucleoside-triphosphatase activity;GO:0032561//guanyl ribonucleotide binding	GO:0043623//cellular protein complex assembly;GO:0009207;GO:0007017//microtubule-based process	gi|417854|sp|P33188.1|TBB1_PARTE/8.07138e-111/RecName: Full=Tubulin beta chain; AltName: Full=Beta-tubulin
AT2G30870	1.18499	0.860797	K00799|1|8e-08|58.9|spu:574614|glutathione S-transferase [EC:2.5.1.18]	-	-	-	gi|470321470|ref|XP_004349029.1|/3.54851e-29/glutathione transferase [Capsaspora owczarzaki ATCC 30864]
AT1G65820	1.28312	0.860743	K00799|1|7e-12|73.2|gga:424404|glutathione S-transferase [EC:2.5.1.18]	-	-	-	gi|337730420|gb|AEI70681.1|/2.3897e-11/microsomal GST 3 [Perinereis nuntia]
AT1G74010	2.25471	0.860736	-	-	-	-	gi|443709726|gb|ELU04275.1|/1.85004e-12/hypothetical protein CAPTEDRAFT_171602 [Capitella teleta]
AT2G24060	-1.47454	0.860647	-	-	-	-	-
AT5G52970	-1.37366	0.860565	-	-	-	-	-
AT5G65660	1.21495	0.860544	-	-	-	-	-
AT5G24770	-1.23326	0.86051	-	-	-	-	-
AT4G16760	1.3374	0.860496	K00232|1|5e-52|103|bfo:BRAFLDRAFT_213795|acyl-CoA oxidase [EC:1.3.3.6]	-	GO:0016627//oxidoreductase activity, acting on the CH-CH group of donors	GO:0006631//fatty acid metabolic process	gi|470373838|ref|XP_004333054.1|/1.80001e-56/AcylCoA oxidase [Acanthamoeba castellanii str. Neff]
AT4G00810	-1.40268	0.860462	-	-	-	-	gi|71726733|gb|AAZ39530.1|/5.45434e-06/ribosomal protein P1 [Biomphalaria glabrata]
AT5G40150	-2.19108	0.860407	-	-	-	-	gi|144952784|gb|ABP04046.1|/4.20175e-38/glutathione peroxidase-like protein [Crassostrea ariakensis]
AT1G49010	-1.48165	0.8604	-	-	-	-	-
AT2G23840	1.55719	0.860243	-	-	-	-	-
AT2G43510	1.2354	0.860222	-	-	-	-	-
AT2G17972	-1.38374	0.860181	-	-	-	-	-
AT1G22570	1.7664	0.860147	K14638|1|6e-33|85.1|cfa:610055|solute carrier family 15 (peptide/histidine transporter), member 3/4	-	-	-	gi|363739814|ref|XP_415099.3|/1.37963e-34/PREDICTED: solute carrier family 15 member 4 [Gallus gallus]
AT3G51920	1.5079	0.860133	K02183|1|2e-14|81.3|bfo:BRAFLDRAFT_59748|calmodulin	-	-	-	gi|395529161|ref|XP_003766688.1|/1.01818e-14/PREDICTED: calmodulin-like [Sarcophilus harrisii]
AT2G27530	-1.23309	0.860072	K02865|1|9e-60|105|dpo:Dpse_GA20236|large subunit ribosomal protein L10Ae	GO:0030529//ribonucleoprotein complex	GO:0003676//nucleic acid binding;GO:0005198//structural molecule activity	GO:0010467//gene expression	gi|313237617|emb|CBY12761.1|/3.17587e-60/unnamed protein product [Oikopleura dioica]
AT1G01550	1.21853	0.860031	-	-	-	-	-
AT3G04920	-1.25826	0.860017	K02974|1|3e-16|87.0|tca:655928|small subunit ribosomal protein S24e	-	-	-	gi|470515093|ref|XP_004352877.1|/4.34155e-18/ribosomal protein s24e, putative [Acanthamoeba castellanii str. Neff]
ATCG00800	-1.15818	0.859935	-	GO:0044444//cytoplasmic part;GO:0043229//intracellular organelle	-	-	gi|459657652|gb|EMH73696.1|/1.59951e-34/ribosomal protein S3, putative [Entamoeba histolytica HM-1:IMSS-B]
AT1G29920	-1.39684	0.859907	-	-	-	-	gi|31753114|gb|AAH53854.1|/1.4972e-127/Unknown (protein for IMAGE:5194336), partial [Homo sapiens]
AT5G24420	-1.74854	0.859907	K01057|1|5e-32|115|hmg:100212767|6-phosphogluconolactonase [EC:3.1.1.31]	-	-	-	gi|221110450|ref|XP_002158992.1|/4.27851e-31/PREDICTED: 6-phosphogluconolactonase-like [Hydra magnipapillata]
AT5G65910	1.38883	0.859901	-	-	-	-	-
AT3G10640	1.60081	0.859825	K12198|1|3e-23|66.2|acs:100553062|charged multivesicular body protein 5	GO:0005737//cytoplasm;GO:0043231//intracellular membrane-bounded organelle	-	GO:0007041//lysosomal transport;GO:0007033//vacuole organization;GO:0001881//receptor recycling	gi|281208644|gb|EFA82820.1|/2.49012e-25/SNF7 family protein [Polysphondylium pallidum PN500]
AT1G21010	1.65913	0.859818	-	-	-	-	-
AT2G47840	-1.33172	0.859791	-	-	-	-	gi|380715039|gb|AFE02914.1|/1.09157e-26/Tic20 [Bigelowiella natans]
AT3G14930	-1.38202	0.859777	K01599|1|8e-48|100|dwi:Dwil_GK15945|uroporphyrinogen decarboxylase [EC:4.1.1.37]	-	GO:0016831//carboxy-lyase activity	GO:0033013//tetrapyrrole metabolic process	gi|297573435|gb|ADI46568.1|/1.799e-83/uroporphyrinogen decarboxylase [Elysia chlorotica]
AT3G49120	1.19235	0.859736	-	-	-	-	gi|144952784|gb|ABP04046.1|/4.38889e-26/glutathione peroxidase-like protein [Crassostrea ariakensis]
AT2G15880	1.30539	0.859702	K12796|1|5e-07|57.4|dre:566811|erbb2-interacting protein;K08844|3|6e-07|57.0|mmu:66725|leucine-rich repeat kinase 2 [EC:2.7.11.1]	-	-	-	gi|157865985|ref|XP_001681699.1|/3.53706e-18/putative surface antigen protein 2 [Leishmania major strain Friedlin]
AT3G15356	1.34086	0.859661	-	-	-	-	-
AT5G20010	1.18315	0.859613	K07936|1|6e-50|199|cbr:CBG18317|GTP-binding nuclear protein Ran	GO:0005622//intracellular	GO:0000166//nucleotide binding;GO:0016787//hydrolase activity	GO:0000278//mitotic cell cycle;GO:0002164//larval development;GO:0015031//protein transport;GO:0031109//microtubule polymerization or depolymerization;GO:0009790//embryo development;GO:0007165//signal transduction;GO:0007292//female gamete generation;GO:0046907//intracellular transport	gi|17553976|ref|NP_499369.1|/4.9899e-49/Protein RAN-1 [Caenorhabditis elegans]
AT3G22231	-1.33456	0.859531	-	-	-	-	-
AT2G21050	-2.54039	0.859469	-	-	-	-	gi|313242318|emb|CBY34475.1|/2.44428e-07/unnamed protein product [Oikopleura dioica]
AT5G22440	-1.43804	0.859456	K02865|1|3e-57|103|dvi:Dvir_GJ11814|large subunit ribosomal protein L10Ae	GO:0005622//intracellular	-	GO:0010467//gene expression	gi|313237617|emb|CBY12761.1|/3.71685e-57/unnamed protein product [Oikopleura dioica]
AT1G34370	1.26055	0.859456	K09228|1|5e-10|67.4|dre:796272|KRAB domain-containing zinc finger protein	-	-	-	gi|291238204|ref|XP_002739021.1|/2.41948e-11/PREDICTED: hypothetical protein [Saccoglossus kowalevskii]
AT3G16000	-1.31708	0.859442	K10352|1|7e-20|100|api:100163013|myosin heavy chain	-	-	-	gi|261335322|emb|CBH18316.1|/1.15984e-24/hypothetical protein, conserved, (fragment) [Trypanosoma brucei gambiense DAL972]
AT4G34890	1.50603	0.859401	K00106|1|1e-103|209|ecb:100054601|xanthine dehydrogenase/oxidase [EC:1.17.1.4 1.17.3.2]	-	GO:0005488//binding;GO:0016491//oxidoreductase activity	-	gi|66803154|ref|XP_635420.1|/5.78738e-105/xanthine dehydrogenase [Dictyostelium discoideum AX4]
AT4G31550	1.3521	0.859367	-	-	-	-	gi|122057322|sp|Q554C5.2|WRKY1_DICDI/1.52229e-06/RecName: Full=Probable WRKY transcription factor protein 1; AltName: Full=WRKY domain-containing protein 1
AT2G21580	-1.24996	0.859312	K02975|1|4e-13|76.6|nve:NEMVE_v1g190935|small subunit ribosomal protein S25e	-	-	-	gi|158187728|gb|ABW23153.1|/1.65094e-13/ribosomal protein rps25 [Arenicola marina]
AT4G16190	1.14733	0.859182	K01373|1|9e-54|162|api:100158959|cathepsin F [EC:3.4.22.41]	-	-	-	gi|290997496|ref|XP_002681317.1|/1.86998e-57/cysteine protease [Naegleria gruberi]
AT1G32080	-1.20063	0.859182	-	-	-	-	-
AT3G17410	1.36569	0.859141	K04733|1|5e-16|72.4|mdo:100019202|interleukin-1 receptor-associated kinase 4 [EC:2.7.11.1]	-	GO:0005488//binding	GO:0009987//cellular process	gi|115900705|ref|XP_782502.2|/4.7534e-17/PREDICTED: uncharacterized protein LOC577165 [Strongylocentrotus purpuratus]
AT2G30550	1.50311	0.859086	-	-	-	-	gi|470265183|ref|XP_004361425.1|/2.65704e-13/hypothetical protein DFA_05707 [Dictyostelium fasciculatum]
AT4G38970	-1.14831	0.859079	K01623|1|4e-62|98.6|isc:IscW_ISCW011371|fructose-bisphosphate aldolase, class I [EC:4.1.2.13]	-	-	-	gi|209881634|ref|XP_002142255.1|/8.09316e-71/fructose-1,6-bisphosphate aldolase [Cryptosporidium muris RN66]
AT2G17840	1.32258	0.859011	-	-	-	-	-
AT5G58120	1.53934	0.858997	-	-	-	-	gi|260793210|ref|XP_002591605.1|/7.25088e-08/hypothetical protein BRAFLDRAFT_80701 [Branchiostoma floridae]
AT3G01420	1.75184	0.858997	-	-	-	-	gi|260819998|ref|XP_002605322.1|/1.45668e-59/hypothetical protein BRAFLDRAFT_89035 [Branchiostoma floridae]
AT4G24190	-1.24138	0.858942	K09487|1|7e-76|129|hmg:100215003|heat shock protein 90kDa beta	-	-	-	gi|403356786|gb|EJY77997.1|/2.5677e-94/Heat shock protein 92 [Oxytricha trifallax]
AT1G48480	-1.77702	0.858929	K08286|1|8e-20|100|dme:Dmel_CG5974|protein-serine/threonine kinase [EC:2.7.11.-];K04733|2|2e-17|92.0|bfo:BRAFLDRAFT_215403|interleukin-1 receptor-associated kinase 4 [EC:2.7.11.1]	GO:0044464//cell part	GO:0005515//protein binding	GO:0009987//cellular process;GO:0006952//defense response;GO:0050789//regulation of biological process;GO:0009620//response to fungus;GO:0002376//immune system process;GO:0008152//metabolic process	gi|195394650|ref|XP_002055955.1|/1.50948e-20/GJ10484 [Drosophila virilis]
AT5G54165	2.20829	0.858908	-	-	-	-	-
AT4G16447	-1.60236	0.858846	-	-	-	-	-
AT3G62720	1.4711	0.858805	-	-	-	-	-
AT2G37270	-1.28911	0.858792	K02989|1|8e-67|139|dre:751723|small subunit ribosomal protein S5e	GO:0015935//small ribosomal subunit	GO:0003723//RNA binding;GO:0005198//structural molecule activity	GO:0019080;GO:0006448//regulation of translational elongation;GO:0031016//pancreas development	gi|470510788|ref|XP_004351577.1|/5.71468e-68/ribosomal protein S7p/S5e, putative [Acanthamoeba castellanii str. Neff]
AT3G15190	-1.18043	0.858744	-	-	-	-	-
AT5G17330	2.01475	0.858723	K01580|1|8e-42|139|tad:TRIADDRAFT_35024|glutamate decarboxylase [EC:4.1.1.15];K01634|3|1e-09|47.4|cin:100175941|sphinganine-1-phosphate aldolase [EC:4.1.2.27]	-	GO:0016831//carboxy-lyase activity;GO:0048037//cofactor binding	GO:0009064//glutamine family amino acid metabolic process	gi|330789933|ref|XP_003283053.1|/9.18968e-60/hypothetical protein DICPUDRAFT_146669 [Dictyostelium purpureum]
AT4G15490	1.19277	0.858655	K04628|1|2e-10|68.2|mgp:100541199|2-hydroxyacylsphingosine 1-beta-galactosyltransferase [EC:2.4.1.45]	-	-	-	gi|188501454|gb|ACD54587.1|/7.97101e-18/UDP-glucosyl transferase-like protein [Adineta vaga]
AT5G06320	1.15932	0.858641	-	-	-	-	-
AT3G48360	1.14847	0.858579	K10523|1|7e-06|53.5|tgu:100227139|speckle-type POZ protein	-	-	-	-
AT1G22070	1.42333	0.858573	-	-	-	-	gi|195424892|ref|XP_002060952.1|/5.24591e-19/GK23580 [Drosophila willistoni]
AT3G23820	-1.1991	0.858573	K08679|1|7e-42|172|bfo:BRAFLDRAFT_73223|UDP-glucuronate 4-epimerase [EC:5.1.3.6];K01784|2|7e-29|129|phu:Phum_PHUM414710|UDP-glucose 4-epimerase [EC:5.1.3.2]	-	GO:0003824//catalytic activity	GO:0008152//metabolic process	gi|470297063|ref|XP_004345510.1|/1.34685e-82/UDP-glucuronat epimerase [Capsaspora owczarzaki ATCC 30864]
AT4G25900	1.47553	0.858559	-	-	-	-	gi|470422156|ref|XP_004337471.1|/2.49527e-06/aldose 1epimerase family protein [Acanthamoeba castellanii str. Neff]
AT4G23700	2.23516	0.858436	-	-	-	-	gi|281203064|gb|EFA77265.1|/2.65472e-66/Na+/H+ antiporter [Polysphondylium pallidum PN500]
AT4G30020	-1.75034	0.858381	-	-	-	-	gi|470512053|ref|XP_004352093.1|/1.16241e-11/peptidase, S8/S53 subfamily protein [Acanthamoeba castellanii str. Neff]
AT1G01490	1.20796	0.85836	-	-	-	-	-
AT3G20820	-1.26343	0.858278	K10130|1|2e-11|70.9|pon:100433931|leucine-rich repeats and death domain-containing protein;K05401|5|6e-11|69.3|dme:Dmel_CG5195|toll-like receptor 3	-	-	-	gi|389592901|ref|XP_001681716.2|/3.84016e-26/putative surface antigen protein [Leishmania major strain Friedlin]
AT1G01730	1.36448	0.858271	-	-	-	-	-
AT3G55890	3.40227	0.858244	-	-	-	-	gi|470240028|ref|XP_004351983.1|/8.8851e-11/hypothetical protein DFA_10097 [Dictyostelium fasciculatum]
AT3G55330	-1.21978	0.858189	-	-	-	-	-
AT3G12780	-1.14433	0.858121	K00927|1|7e-47|147|dwi:Dwil_GK24483|phosphoglycerate kinase [EC:2.7.2.3]	-	GO:0016301//kinase activity	GO:0006796//phosphate-containing compound metabolic process	gi|193875810|gb|ACF24541.1|/9.43447e-74/phosphoglycerate kinase 1 [Gymnochlora stellata]
AT3G13110	1.17679	0.858114	-	-	-	-	gi|328794436|ref|XP_001123034.2|/3.98089e-61/PREDICTED: serine acetyltransferase [Apis mellifera]
AT1G26880	-1.28567	0.8581	-	-	-	-	-
AT4G23800	-1.79761	0.858073	K10802|1|4e-07|57.8|cin:778643|high mobility group protein B1;K11830|2|7e-07|57.0|acs:100560145|transcription factor A, mitochondrial;K11297|3|1e-06|56.2|aml:100464402|high mobility group protein B4;K11757|4|2e-06|55.8|cel:C26C6.1|protein polybromo-1;K11295|5|2e-06|55.5|ecb:100061162|high mobility group protein B2	-	-	-	gi|16033552|gb|AAL13284.1|AF416953_1/3.40588e-09/high mobility group protein [Naegleria fowleri]
AT1G64810	1.30624	0.858052	-	-	-	-	-
AT3G12145	-1.31477	0.858039	-	-	-	-	gi|389594453|ref|XP_003722449.1|/3.93899e-11/proteophosphoglycan 5 [Leishmania major strain Friedlin]
AT4G15760	1.23568	0.858032	-	-	-	-	-
AT3G60770	-1.20732	0.858011	K02953|1|5e-39|162|acs:100562063|small subunit ribosomal protein S13e	GO:0015935//small ribosomal subunit;GO:0031981//nuclear lumen	GO:0003723//RNA binding	GO:0006412//translation;GO:0019080;GO:0031016//pancreas development;GO:0008380//RNA splicing	gi|470525984|ref|XP_004356682.1|/3.96904e-39/ribosomal protein S15, putative [Acanthamoeba castellanii str. Neff]
AT5G16910	1.63632	0.857991	-	-	-	-	gi|330801279|ref|XP_003288656.1|/2.56373e-06/cellulose synthase [Dictyostelium purpureum]
AT3G53890	-1.36911	0.857867	K02971|1|8e-10|65.1|nve:NEMVE_v1g109201|small subunit ribosomal protein S21e	-	-	-	gi|330801757|ref|XP_003288890.1|/1.21396e-10/40S ribosomal protein S21 [Dictyostelium purpureum]
AT3G11510	-1.28753	0.85784	K02955|1|1e-32|61.6|ptr:462193|small subunit ribosomal protein S14e	GO:0031981//nuclear lumen;GO:0015935//small ribosomal subunit	GO:0005198//structural molecule activity;GO:0003729//mRNA binding	GO:0031016//pancreas development;GO:0006357//regulation of transcription from RNA polymerase II promoter;GO:0006412//translation;GO:0022618//ribonucleoprotein complex assembly;GO:0019080;GO:0030099//myeloid cell differentiation;GO:0006364//rRNA processing	gi|160550163|gb|ABX44786.1|/1.06591e-32/putative 40S ribosomal protein RPS14 [Flustra foliacea]
AT1G04780	1.25977	0.857779	-	-	-	-	gi|470504614|ref|XP_004348489.1|/5.71526e-32/ankyrin repeat domain 13 isoform 4, putative [Acanthamoeba castellanii str. Neff]
AT1G72920	1.2992	0.857779	-	-	-	-	-
AT5G02020	1.53601	0.857717	-	-	-	-	-
AT5G48400	3.33181	0.857703	K05208|1|2e-09|65.9|tgu:751779|glutamate receptor, ionotropic, N-methyl D-aspartate 1;K05313|3|4e-09|64.7|cbr:CBG21924|glutamate receptor, ionotropic, invertebrate;K05202|4|4e-09|64.7|tca:663783|glutamate receptor, ionotropic kainate 2	GO:0044464//cell part	-	-	gi|332027997|gb|EGI68048.1|/8.32164e-10/Glutamate receptor, ionotropic kainate 1 [Acromyrmex echinatior]
AT5G57900	1.29562	0.857648	K10268|1|2e-11|70.9|xla:446900|F-box and leucine-rich repeat protein 2/20	-	-	-	gi|47216130|emb|CAG10004.1|/1.59164e-10/unnamed protein product [Tetraodon nigroviridis]
AT3G60750	-1.12645	0.857594	K00615|1|7e-14|80.9|mmu:21881|transketolase [EC:2.2.1.1]	-	GO:0003824//catalytic activity	-	gi|326436165|gb|EGD81735.1|/1.39907e-139/transketolase [Salpingoeca sp. ATCC 50818]
AT3G24480	-1.34681	0.857587	K12796|1|2e-13|77.8|bta:512866|erbb2-interacting protein	-	-	-	gi|330802512|ref|XP_003289260.1|/8.42536e-20/hypothetical protein DICPUDRAFT_80038 [Dictyostelium purpureum]
AT5G49910	-1.16534	0.857587	K04043|1|3e-154|230|tca:664286|molecular chaperone DnaK	-	GO:0005488//binding	-	gi|56753427|gb|AAW24917.1|/2.81765e-154/SJCHGC06312 protein [Schistosoma japonicum]
AT4G09030	1.22666	0.857587	-	-	-	-	-
AT4G19810	1.83377	0.857559	K01183|1|2e-31|138|hsa:1118|chitinase [EC:3.2.1.14]	GO:0005576//extracellular region	GO:0004568//chitinase activity	GO:0000272//polysaccharide catabolic process	gi|296230465|ref|XP_002760710.1|/1.24275e-31/PREDICTED: chitotriosidase-1 [Callithrix jacchus]
AT1G09590	-1.23935	0.857525	K02889|1|6e-25|115|aag:AaeL_AAEL007715|large subunit ribosomal protein L21e	GO:0044444//cytoplasmic part;GO:0030529//ribonucleoprotein complex	GO:0005198//structural molecule activity	GO:0007052//mitotic spindle organization;GO:0010467//gene expression	gi|340381184|ref|XP_003389101.1|/3.73701e-26/PREDICTED: 60S ribosomal protein L21-like [Amphimedon queenslandica]
AT3G50950	1.19971	0.857484	K02084|1|8e-09|63.9|gga:417926|apoptotic protease-activating factor	-	-	-	gi|363727709|ref|XP_001232225.2|/6.24867e-08/PREDICTED: apoptotic protease-activating factor 1 isoform 1 [Gallus gallus]
AT1G27400	-1.27004	0.857464	K02880|1|4e-32|140|dre:336641|large subunit ribosomal protein L17e	-	-	-	gi|470465036|ref|XP_004341573.1|/6.96505e-35/ribosomal protein L22, putative [Acanthamoeba castellanii str. Neff]
AT4G00100	-1.18909	0.857423	K02953|1|7e-47|114|acs:100562063|small subunit ribosomal protein S13e	GO:0015935//small ribosomal subunit;GO:0031981//nuclear lumen	GO:0003723//RNA binding;GO:0005198//structural molecule activity	GO:0006412//translation;GO:0019080;GO:0031016//pancreas development;GO:0008380//RNA splicing	gi|291228390|ref|XP_002734163.1|/6.50037e-47/PREDICTED: ribosomal protein S13-like [Saccoglossus kowalevskii]
AT2G18020	-1.15327	0.857402	K02938|1|4e-58|226|ame:410188|large subunit ribosomal protein L8e	GO:0030529//ribonucleoprotein complex	GO:0003723//RNA binding;GO:0005198//structural molecule activity	GO:0010467//gene expression	gi|149689084|gb|ABR27873.1|/2.6085e-58/60S ribosomal protein L8 [Triatoma infestans]
AT3G13560	-2.30992	0.857402	-	-	-	-	gi|449674789|ref|XP_002165086.2|/6.64928e-20/PREDICTED: glucan endo-1,3-beta-glucosidase-like [Hydra magnipapillata]
AT5G07900	-1.68354	0.857354	K15031|1|1e-06|55.1|cfa:100684053|transcription termination factor, mitochondrial	-	-	-	-
AT3G15580	1.47744	0.857327	K08341|1|3e-12|51.6|nve:NEMVE_v1g181063|GABA(A) receptor-associated protein (autophagy-related protein 8)	GO:0043229//intracellular organelle	-	-	gi|470292237|ref|XP_004343574.1|/2.08708e-12/microtubule associated protein [Capsaspora owczarzaki ATCC 30864]
AT3G11340	1.87739	0.857265	K00699|1|6e-12|73.2|acs:100552049|glucuronosyltransferase [EC:2.4.1.17]	-	GO:0005488//binding	GO:0044237//cellular metabolic process	gi|188501454|gb|ACD54587.1|/4.8031e-13/UDP-glucosyl transferase-like protein [Adineta vaga]
AT4G33565	1.31631	0.857238	K13201|1|2e-09|64.7|bfo:BRAFLDRAFT_124262|nucleolysin TIA-1/TIAR;K15704|2|2e-09|64.7|mgp:100542055|E3 ubiquitin-protein ligase RNF149 [EC:6.3.2.19]	-	-	-	gi|466085516|ref|XP_004285558.1|/2.01615e-10/PREDICTED: LOW QUALITY PROTEIN: E3 ubiquitin-protein ligase RNF12-like [Orcinus orca]
AT2G31800	1.33487	0.857203	K01425|1|1e-09|67.0|tgu:100231894|glutaminase [EC:3.5.1.2]	-	-	-	gi|294896158|ref|XP_002775417.1|/9.49929e-10/glutaminase, putative [Perkinsus marinus ATCC 50983]
AT3G48930	-1.23709	0.857203	K02949|1|6e-29|86.7|nve:NEMVE_v1g239074|small subunit ribosomal protein S11e	GO:0030529//ribonucleoprotein complex	GO:0005198//structural molecule activity	GO:0010467//gene expression	gi|308162673|gb|EFO65054.1|/6.10096e-30/Ribosomal protein S11 [Giardia lamblia P15]
AT2G39470	-1.21842	0.857197	-	-	-	-	-
AT1G04970	1.38887	0.857197	-	-	-	-	gi|47227355|emb|CAF96904.1|/4.44294e-06/unnamed protein product [Tetraodon nigroviridis]
AT2G28605	-1.27605	0.857176	-	-	-	-	-
AT1G64065	1.94263	0.857149	-	-	-	-	-
AT3G63410	-1.1404	0.857121	-	-	-	-	-
AT4G19170	-1.61313	0.85708	K10252|1|8e-17|89.7|rno:315644|beta,beta-carotene 9',10'-dioxygenase [EC:1.14.99.-];K00515|5|1e-13|79.3|cin:778841|beta-carotene 15,15'-monooxygenase [EC:1.14.99.36]	-	-	-	gi|290985489|ref|XP_002675458.1|/4.98917e-48/retinal pigment epithelial membrane protein [Naegleria gruberi]
AT3G57410	1.42421	0.85708	K08017|1|5e-31|115|tad:TRIADDRAFT_54421|advillin;K05768|3|1e-26|100|dme:Dmel_CG1106|gelsolin	-	-	-	gi|312374128|gb|EFR21761.1|/1.63118e-31/hypothetical protein AND_16433 [Anopheles darlingi]
AT5G61130	-1.56338	0.857073	-	-	-	-	-
AT5G59450	1.37348	0.85695	-	-	-	-	-
AT2G42350	2.86594	0.85693	K15704|1|1e-09|64.3|ptr:459455|E3 ubiquitin-protein ligase RNF149 [EC:6.3.2.19];K15692|2|3e-09|62.8|xtr:493377|E3 ubiquitin-protein ligase RNF13 [EC:6.3.2.19]	-	-	-	gi|326435222|gb|EGD80792.1|/4.44728e-10/hypothetical protein PTSG_01380 [Salpingoeca sp. ATCC 50818]
AT3G56090	-1.38381	0.856923	K00522|1|3e-07|33.9|hmg:100200733|ferritin heavy chain [EC:1.16.3.1]	-	-	-	gi|270266731|gb|ACZ65230.1|/1.59422e-08/ferritin [Sinonovacula constricta]
AT2G14880	-1.32634	0.856916	-	-	-	-	-
AT1G23710	1.23698	0.856854	-	-	-	-	-
AT3G57040	-2.30282	0.856793	-	-	-	-	-
AT3G50910	1.45186	0.856772	-	-	-	-	-
AT5G07470	1.2624	0.856717	K07304|1|6e-21|103|aml:100467829|peptide-methionine (S)-S-oxide reductase [EC:1.8.4.11]	-	-	GO:0008152//metabolic process	gi|74857149|sp|Q551H3.1|MSRA_DICDI/5.00308e-25/RecName: Full=Peptide methionine sulfoxide reductase; AltName: Full=Peptide-methionine (S)-S-oxide reductase; Short=Peptide Met(O) reductase; AltName: Full=Protein-methionine-S-oxide reductase; Flags: Precursor
AT3G54050	-1.14359	0.85669	K03841|1|2e-45|174|nvi:100114529|fructose-1,6-bisphosphatase I [EC:3.1.3.11]	-	GO:0016787//hydrolase activity	GO:0005975//carbohydrate metabolic process	gi|32307574|gb|AAP79192.1|/8.99356e-76/fructose-1,6 bisphosphatase [Bigelowiella natans]
AT5G57655	1.21277	0.856663	K01805|1|2e-67|106|nve:NEMVE_v1g229384|xylose isomerase [EC:5.3.1.5]	-	-	-	gi|470526545|ref|XP_004356776.1|/2.66682e-70/xylose isomerase [Acanthamoeba castellanii str. Neff]
AT4G37390	2.44685	0.856656	-	-	-	-	gi|291240132|ref|XP_002739974.1|/6.69091e-44/PREDICTED: D11lgp1-like, partial [Saccoglossus kowalevskii]
AT5G45700	-3.36757	0.856635	K15731|1|3e-32|139|phu:Phum_PHUM249120|carboxy-terminal domain RNA polymerase II polypeptide A small phosphatase [EC:3.1.3.16]	-	GO:0016787//hydrolase activity	-	gi|74849923|sp|Q9XYL0.1|CTDS_DICDI/5.76806e-34/RecName: Full=Probable C-terminal domain small phosphatase; AltName: Full=Developmental gene 1148 protein
AT2G25210	-1.46098	0.856622	K02924|1|5e-14|62.4|tad:TRIADDRAFT_26711|large subunit ribosomal protein L39e	GO:0030529//ribonucleoprotein complex	GO:0005198//structural molecule activity	GO:0010467//gene expression	gi|470325725|ref|XP_004364534.1|/9.88657e-15/hypothetical protein CAOG_01666 [Capsaspora owczarzaki ATCC 30864]
AT3G18820	1.26189	0.856608	K07897|1|2e-37|158|dvi:Dvir_GJ24655|Ras-related protein Rab-7A	-	-	-	gi|281200692|gb|EFA74910.1|/4.98693e-38/Rab GTPase [Polysphondylium pallidum PN500]
AT3G60890	-3.48507	0.85656	-	-	-	-	-
AT1G54010	-1.7602	0.856533	-	-	-	-	-
AT3G52340	1.4742	0.856512	-	-	-	-	-
AT1G29760	1.53128	0.856403	-	-	-	-	-
AT1G49975	-1.25146	0.856375	-	-	-	-	-
AT1G33970	1.24501	0.856368	-	-	-	-	gi|326665578|ref|XP_002661089.2|/1.6756e-26/PREDICTED: hypothetical protein LOC100331068 [Danio rerio]
AT1G11185	2.08971	0.856286	-	-	-	-	-
AT2G47930	-1.30736	0.856225	-	-	-	-	-
AT3G08690	1.31503	0.856218	K06689|1|3e-50|89.0|bmy:Bm1_39685|ubiquitin-conjugating enzyme E2 D/E [EC:6.3.2.19]	GO:0015630//microtubule cytoskeleton	GO:0032559;GO:0019787//small conjugating protein ligase activity;GO:0019899//enzyme binding	GO:0043161//proteasomal ubiquitin-dependent protein catabolic process;GO:0046532//regulation of photoreceptor cell differentiation;GO:0001745//compound eye morphogenesis;GO:0002164//larval development;GO:0042078//germ-line stem cell division;GO:0048806//genitalia development;GO:0042551//neuron maturation;GO:0010259//multicellular organismal aging;GO:0019827//stem cell maintenance;GO:0006996//orga…	gi|470426331|ref|XP_004337885.1|/5.24719e-52/ubiquitinconjugating enzyme E2, putative [Acanthamoeba castellanii str. Neff]
AT2G28400	1.25115	0.856211	-	-	-	-	-
AT2G38790	1.43604	0.856177	-	-	-	-	-
AT5G43250	-2.64155	0.856101	K03506|1|6e-10|62.8|nvi:100114582|DNA polymerase epsilon subunit 4 [EC:2.7.7.7];K08066|2|8e-10|62.4|nvi:100170102|nuclear transcription factor Y, gamma	-	-	-	gi|156552734|ref|XP_001599547.1|/5.74874e-09/PREDICTED: DNA polymerase epsilon subunit 4-like [Nasonia vitripennis]
AT2G02100	-1.15063	0.856095	-	-	-	-	-
AT5G62540	1.45497	0.856074	K10573|1|1e-46|71.2|bfo:BRAFLDRAFT_128294|ubiquitin-conjugating enzyme E2 A [EC:6.3.2.19]	-	GO:0016879//ligase activity, forming carbon-nitrogen bonds;GO:0032559	GO:0006464//cellular protein modification process	gi|330804281|ref|XP_003290125.1|/7.95216e-51/ubiquitin-conjugating enzyme E2-17 kDa [Dictyostelium purpureum]
AT4G25080	-1.15023	0.856019	-	-	-	-	-
AT5G46290	-1.26949	0.855958	K09458|1|7e-29|130|aag:AaeL_AAEL002113|3-oxoacyl-[acyl-carrier-protein] synthase II [EC:2.3.1.179]	GO:0009536//plastid	GO:0016740//transferase activity	GO:0008152//metabolic process	gi|70942458|ref|XP_741393.1|/1.36855e-32/3-oxoacyl-(acyl-carrier-protein) synthase i/ii, [Plasmodium chabaudi chabaudi]
AT4G11330	1.82472	0.85591	K04464|1|7e-73|184|tad:TRIADDRAFT_814|mitogen-activated protein kinase 7 [EC:2.7.11.24]	-	GO:0004672//protein kinase activity	-	gi|66807963|ref|XP_637704.1|/1.04563e-82/extracellular signal-regulated protein kinase [Dictyostelium discoideum AX4]
AT4G34160	-1.67623	0.855889	K10151|1|1e-07|42.0|dwi:Dwil_GK15308|cyclin D2;K06627|5|1e-06|50.1|hmg:100206919|cyclin A	-	-	-	gi|195457052|ref|XP_002075404.1|/9.11418e-07/GK15308 [Drosophila willistoni]
AT3G46130	-2.18374	0.855889	K09420|1|3e-19|48.1|xtr:613049|myb proto-oncogene protein;K09421|4|4e-19|48.5|dre:558540|myb-related protein	-	-	GO:0006351//transcription, DNA-dependent	gi|341957804|gb|AEL13768.1|/1.33236e-18/MybA, partial [Lethenteron camtschaticum]
AT3G28040	-1.30284	0.855773	K04733|1|5e-37|157|mgp:100538968|interleukin-1 receptor-associated kinase 4 [EC:2.7.11.1]	-	-	-	gi|157865941|ref|XP_001681677.1|/2.13441e-38/putative surface antigen protein [Leishmania major strain Friedlin]
AT3G11810	1.23333	0.855759	-	-	-	-	-
AT1G76390	1.57755	0.855752	-	-	-	-	gi|470361355|ref|XP_004365077.1|/6.66222e-08/predicted protein [Capsaspora owczarzaki ATCC 30864]
AT2G41410	1.13092	0.855739	K02183|1|4e-09|63.2|bfo:BRAFLDRAFT_59748|calmodulin	-	-	-	gi|290562365|gb|ADD38579.1|/8.64112e-11/Calmodulin [Lepeophtheirus salmonis]
AT3G17840	-1.68852	0.855684	K04733|1|1e-18|96.3|mmu:266632|interleukin-1 receptor-associated kinase 4 [EC:2.7.11.1]	-	GO:0016772//transferase activity, transferring phosphorus-containing groups;GO:0005488//binding	GO:0007165//signal transduction	gi|195054937|ref|XP_001994379.1|/1.30971e-19/GH16651 [Drosophila grimshawi]
AT1G26270	1.22952	0.85567	K13711|1|7e-17|90.5|tad:TRIADDRAFT_50611|phosphatidylinositol 4-kinase type 2 [EC:2.7.1.67]	-	-	-	gi|470242622|ref|XP_004354960.1|/1.50791e-48/phosphatidylinositol 3-kinase-related protein kinase [Dictyostelium fasciculatum]
AT3G48760	1.31872	0.855567	K05766|1|2e-20|102|spu:575378|slingshot	-	-	-	gi|260791106|ref|XP_002590581.1|/1.22174e-35/hypothetical protein BRAFLDRAFT_123622 [Branchiostoma floridae]
AT4G19160	1.20275	0.855526	-	-	-	-	-
AT4G02520	1.09834	0.855472	-	-	-	-	gi|290999913|ref|XP_002682524.1|/9.84395e-24/predicted protein [Naegleria gruberi]
AT3G59940	1.14453	0.855451	K10448|1|7e-07|56.2|api:100165373|kelch-like protein 10	-	-	-	gi|328717868|ref|XP_003246327.1|/5.56842e-06/PREDICTED: kelch-like protein 10-like isoform 2 [Acyrthosiphon pisum]
AT5G53490	-1.14683	0.855383	-	-	-	-	-
AT1G02280	-1.37484	0.855376	-	-	-	-	-
AT3G06810	1.58771	0.855287	K11729|1|1e-52|149|mmu:71985|acyl-CoA dehydrogenase family member 10	GO:0043231//intracellular membrane-bounded organelle	GO:0003824//catalytic activity	-	gi|405960556|gb|EKC26472.1|/9.12134e-55/Acyl-CoA dehydrogenase family member 10 [Crassostrea gigas]
AT5G06790	-2.03667	0.855266	-	-	-	-	-
AT5G54970	-1.83379	0.855218	-	-	-	-	-
AT4G29060	-1.12594	0.855205	K02357|1|4e-17|92.0|dre:567785|elongation factor Ts	GO:0005622//intracellular	-	GO:0044237//cellular metabolic process;GO:0044238//primary metabolic process	gi|301632801|ref|XP_002945469.1|/2.10758e-17/PREDICTED: elongation factor Ts-like [Xenopus (Silurana) tropicalis]
AT5G45930	-1.37903	0.855191	-	-	GO:0051003;GO:0016462//pyrophosphatase activity;GO:0032559	GO:0006779//porphyrin-containing compound biosynthetic process	gi|115443543|ref|YP_778562.1|/4.22406e-103/Mg-protoporphyrin IX [Bigelowiella natans]
AT2G28470	-2.07597	0.855109	K12309|1|7e-11|64.7|acs:100557584|beta-galactosidase [EC:3.2.1.23]	-	GO:0003824//catalytic activity	-	gi|470299131|ref|XP_004346362.1|/3.1908e-80/beta-galactosidase [Capsaspora owczarzaki ATCC 30864]
AT5G20290	-1.1099	0.855102	K02995|1|7e-48|186|dre:100000836|small subunit ribosomal protein S8e	-	-	-	gi|340376586|ref|XP_003386813.1|/2.76632e-49/PREDICTED: 40S ribosomal protein S8-like [Amphimedon queenslandica]
AT1G60000	-1.1945	0.854992	K13195|1|5e-14|79.3|bfo:BRAFLDRAFT_71461|cold-inducible RNA-binding protein;K13201|2|1e-13|78.2|pon:100457373|nucleolysin TIA-1/TIAR	-	GO:0005488//binding	-	gi|470529270|ref|XP_004368045.1|/1.62879e-13/RNA recognition motif domain containing protein [Acanthamoeba castellanii str. Neff]
AT3G14280	1.81445	0.854972	-	-	-	-	-
AT1G74450	1.54369	0.854944	-	-	-	-	-
AT5G25130	-1.77731	0.854944	K00512|1|7e-38|159|xtr:100145650|cytochrome P450, family 17, subfamily A (steroid 17alpha-monooxygenase) [EC:1.14.99.9]	GO:0044464//cell part	GO:0016491//oxidoreductase activity	GO:0008202//steroid metabolic process	gi|327267482|ref|XP_003218530.1|/5.8754e-40/PREDICTED: steroid 17-alpha-hydroxylase/17,20 lyase-like [Anolis carolinensis]
AT5G46580	-1.21653	0.854883	-	-	-	-	gi|428671933|gb|EKX72848.1|/1.98908e-26/pentatricopeptide repeat domain containing protein [Babesia equi]
AT2G27720	-1.2016	0.854869	-	-	-	-	-
AT2G01450	1.25012	0.854855	K04464|1|4e-49|112|bta:537703|mitogen-activated protein kinase 7 [EC:2.7.11.24]	GO:0031981//nuclear lumen;GO:0005737//cytoplasm	GO:0005488//binding;GO:0004672//protein kinase activity	GO:0000165//MAPK cascade;GO:0002224//toll-like receptor signaling pathway;GO:0007166//cell surface receptor signaling pathway	gi|149944747|ref|NP_001092550.1|/3.36245e-48/mitogen-activated protein kinase 7 [Bos taurus]
AT3G12830	1.584	0.854808	-	-	-	-	-
AT3G07010	-2.20964	0.854773	-	-	-	-	-
AT5G44650	-1.25305	0.854767	-	-	-	-	-
AT3G01480	-1.15633	0.854739	-	-	-	-	gi|32307514|gb|AAP79162.1|/8.43888e-35/thylakoid lumen protease [Bigelowiella natans]
AT1G55480	-1.1928	0.854719	-	-	-	-	-
AT4G09760	1.46198	0.854719	K14156|1|5e-10|47.4|ssc:100524478|choline/ethanolamine kinase [EC:2.7.1.32 2.7.1.82]	-	-	-	gi|444707845|gb|ELW49002.1|/2.50692e-10/Choline/ethanolamine kinase [Tupaia chinensis]
AT4G35750	1.1134	0.854712	-	-	-	-	-
AT1G18080	-1.12697	0.854684	K14753|1|4e-113|409|xla:446289|guanine nucleotide-binding protein subunit beta-2-like 1 protein	GO:0044297//cell body;GO:0044424//intracellular part;GO:0016020//membrane	GO:0019902//phosphatase binding;GO:0019901//protein kinase binding	GO:0044238//primary metabolic process;GO:0044260;GO:0007186//G-protein coupled receptor signaling pathway	gi|37498964|gb|AAQ91574.1|/2.67717e-112/receptor for activated protein kinase C [Oreochromis mossambicus]
AT2G47470	-1.26712	0.854623	K09584|1|3e-22|66.2|nve:NEMVE_v1g239368|protein disulfide-isomerase A6 [EC:5.3.4.1]	-	GO:0003824//catalytic activity	-	gi|281209956|gb|EFA84124.1|/4.51027e-29/SNF2-related domain-containing protein [Polysphondylium pallidum PN500]
AT1G10360	-1.3488	0.854609	-	-	-	-	gi|443686280|gb|ELT89606.1|/8.50793e-10/hypothetical protein CAPTEDRAFT_190410 [Capitella teleta]
AT5G45550	1.46315	0.854602	K06685|1|3e-33|144|bfo:BRAFLDRAFT_203016|maintenance of ploidy protein MOB1 (MPS1 binder 1)	-	-	GO:0009952//anterior/posterior pattern specification;GO:0007399//nervous system development	gi|149036520|gb|EDL91138.1|/5.21294e-33/rCG56001, isoform CRA_b [Rattus norvegicus]
AT2G38140	-1.11358	0.854575	-	-	-	-	-
AT5G28770	1.47793	0.854534	-	-	-	-	-
AT1G22360	1.37322	0.854506	K00699|1|2e-09|65.5|acs:100552049|glucuronosyltransferase [EC:2.4.1.17]	-	-	GO:0008152//metabolic process	gi|188501454|gb|ACD54587.1|/3.1377e-16/UDP-glucosyl transferase-like protein [Adineta vaga]
AT1G75020	1.668	0.854404	K13513|1|2e-24|115|acs:100566210|lysocardiolipin and lysophospholipid acyltransferase [EC:2.3.1.- 2.3.1.51]	GO:0043231//intracellular membrane-bounded organelle	GO:0016747//transferase activity, transferring acyl groups other than amino-acyl groups	-	gi|470468663|ref|XP_004341922.1|/1.34635e-23/acyltransferase domain containing protein [Acanthamoeba castellanii str. Neff]
AT3G01830	2.99084	0.85439	K04733|1|4e-16|88.2|acs:100556834|interleukin-1 receptor-associated kinase 4 [EC:2.7.11.1]	-	-	-	gi|470296575|ref|XP_004345402.1|/2.88556e-16/conserved hypothetical protein [Capsaspora owczarzaki ATCC 30864]
AT1G15520	2.97134	0.854363	K05679|1|1e-34|86.3|mmu:11307|ATP-binding cassette, subfamily G (WHITE), member 1	-	-	-	gi|326436879|gb|EGD82449.1|/9.27953e-58/ABC transporter [Salpingoeca sp. ATCC 50818]
AT1G21880	-1.67806	0.854226	-	-	-	-	-
AT2G05990	-1.46512	0.854205	-	-	GO:0003824//catalytic activity	GO:0008152//metabolic process	gi|237836269|ref|XP_002367432.1|/5.7714e-50/enoyl-acyl carrier reductase [Toxoplasma gondii ME49]
AT1G36370	1.25948	0.85413	K00600|1|4e-74|280|tgu:100228021|glycine hydroxymethyltransferase [EC:2.1.2.1]	-	GO:0016740//transferase activity	GO:0044237//cellular metabolic process;GO:0044281//small molecule metabolic process	gi|330795142|ref|XP_003285634.1|/1.347e-77/serine hydroxymethyltransferase [Dictyostelium purpureum]
AT5G20280	1.17306	0.85413	-	-	-	-	-
AT1G63750	2.08416	0.854109	K12796|1|7e-09|64.7|acs:100556172|erbb2-interacting protein	-	GO:0016787//hydrolase activity	-	gi|407036750|gb|EKE38308.1|/6.91272e-11/leucine rich repeat / protein phosphatase 2C domain containing protein [Entamoeba nuttalli P19]
AT5G20190	1.22374	0.854102	-	-	-	-	-
AT1G67740	-1.08182	0.854096	-	-	-	-	-
AT1G17100	-1.11375	0.854075	-	-	-	-	gi|405975075|gb|EKC39671.1|/2.91548e-22/Heme-binding protein 2 [Crassostrea gigas]
AT5G09510	-1.25496	0.854061	K02958|1|2e-37|157|nvi:100113507|small subunit ribosomal protein S15e	GO:0030529//ribonucleoprotein complex	GO:0003676//nucleic acid binding;GO:0005198//structural molecule activity	GO:0010467//gene expression	gi|149689156|gb|ABR27931.1|/1.05983e-36/ribosomal protein S15e [Triatoma infestans]
AT5G17710	-1.22235	0.854055	-	-	-	-	-
AT5G42380	2.26921	0.854013	K13448|1|5e-19|95.1|nve:NEMVE_v1g220271|calcium-binding protein CML;K02183|4|1e-18|93.6|smm:Smp_026560.2|calmodulin	GO:0042995//cell projection	GO:0046872//metal ion binding	-	gi|260796137|ref|XP_002593061.1|/3.78968e-21/hypothetical protein BRAFLDRAFT_58139 [Branchiostoma floridae]
AT5G21940	1.1112	0.854007	-	-	-	-	-
AT3G53480	2.82155	0.853972	K05681|1|6e-32|92.4|hsa:9429|ATP-binding cassette, subfamily G (WHITE), member 2	-	-	-	gi|281203363|gb|EFA77563.1|/1.9965e-62/ABC transporter G family protein [Polysphondylium pallidum PN500]
AT3G52500	-1.22443	0.853959	-	-	-	-	-
AT5G48180	1.11247	0.853959	K14966|1|4e-20|100|tad:TRIADDRAFT_2707|host cell factor	-	-	-	gi|405977919|gb|EKC42346.1|/5.42585e-51/Nitrile-specifier protein 5, partial [Crassostrea gigas]
AT5G39050	1.13179	0.853945	-	-	-	-	-
AT5G59540	1.10303	0.853911	K06892|1|4e-07|49.3|spu:760899|	-	-	-	gi|321471481|gb|EFX82454.1|/2.71227e-11/hypothetical protein DAPPUDRAFT_316663 [Daphnia pulex]
AT4G34120	1.18284	0.85387	-	-	-	-	gi|313235700|emb|CBY11152.1|/2.83344e-22/unnamed protein product [Oikopleura dioica]
AT1G63940	-1.6642	0.853815	-	-	-	-	gi|167522575|ref|XP_001745625.1|/7.97293e-06/hypothetical protein [Monosiga brevicollis MX1]
AT5G44130	1.10483	0.853815	-	-	-	-	-
AT1G09240	1.38186	0.853774	-	-	-	-	-
AT2G40095	2.29109	0.853747	-	-	-	-	-
AT3G06860	1.32428	0.853733	K07514|1|1e-36|89.7|tad:TRIADDRAFT_63801|enoyl-CoA hydratase / 3-hydroxyacyl-CoA dehydrogenase / 3,2-trans-enoyl-CoA isomerase [EC:4.2.1.17 1.1.1.35 5.3.3.8];K07515|4|4e-31|65.5|ame:410325|enoyl-CoA hydratase / long-chain 3-hydroxyacyl-CoA dehydrogenase [EC:4.2.1.17 1.1.1.211]	-	GO:0003824//catalytic activity	GO:0008152//metabolic process	gi|196001669|ref|XP_002110702.1|/8.7564e-36/hypothetical protein TRIADDRAFT_63801 [Trichoplax adhaerens]
AT4G30600	1.21161	0.853699	K13431|1|4e-78|122|cqu:CpipJ_CPIJ005421|signal recognition particle receptor subunit alpha	-	GO:0005488//binding	GO:0009987//cellular process;GO:0006810//transport	gi|170038031|ref|XP_001846857.1|/3.00754e-77/signal recognition particle receptor subunit alpha [Culex quinquefasciatus]
AT4G17245	1.162	0.853616	K15706|1|2e-08|59.7|xla:379582|E3 ubiquitin-protein ligase RNF167 [EC:6.3.2.19];K15692|3|4e-08|58.5|cin:100186260|E3 ubiquitin-protein ligase RNF13 [EC:6.3.2.19]	-	-	-	gi|470308327|ref|XP_004363799.1|/1.40923e-08/predicted protein [Capsaspora owczarzaki ATCC 30864]
AT1G23390	1.1152	0.85361	-	-	-	-	-
AT1G63090	1.3999	0.853596	-	-	-	-	-
AT1G06680	-1.06956	0.853569	-	-	-	-	gi|32307610|gb|AAP79210.1|/4.89816e-13/photosystem II protein PsbP [Bigelowiella natans]
AT5G14740	-1.08499	0.8535	-	-	-	-	-
AT1G26930	1.68323	0.853466	K10443|1|4e-12|73.9|cqu:CpipJ_CPIJ001749|kelch-like protein 2/3;K10454|3|3e-11|70.9|spu:589994|kelch-like protein 17 (actinfilin);K13956|5|3e-10|67.4|tca:663708|actin-binding protein IPP	-	-	-	gi|348511821|ref|XP_003443442.1|/1.3446e-11/PREDICTED: kelch-like protein 3 [Oreochromis niloticus]
AT3G56940	-1.1111	0.853459	-	GO:0009536//plastid	GO:0046914//transition metal ion binding;GO:0016491//oxidoreductase activity	GO:0044237//cellular metabolic process	gi|301500956|ref|YP_003795421.1|/3.66564e-61/magnesium-protoporphyrin IX monomethyl ester cyclase [Alveolata sp. CCMP3155]
AT4G29520	-1.94164	0.853445	-	-	-	-	-
AT2G42790	1.43244	0.853425	-	-	GO:0016746//transferase activity, transferring acyl groups	-	gi|471221223|ref|XP_004027555.1|/1.8316e-48/hypothetical protein IMG5_181390 [Ichthyophthirius multifiliis]
AT5G67510	-1.20016	0.853418	K02898|1|1e-37|156|gga:396400|large subunit ribosomal protein L26e	GO:0030529//ribonucleoprotein complex	-	-	gi|159145640|gb|ABW90357.1|/1.37999e-40/putative ribosomal protein L26 [Sipunculus nudus]
AT1G12500	-1.43384	0.853391	K15286|1|6e-17|90.1|mdo:100031148|solute carrier family 35, member E4;K15283|5|2e-15|85.1|bfo:BRAFLDRAFT_127164|solute carrier family 35, member E1	-	-	-	gi|330800826|ref|XP_003288434.1|/1.35489e-28/hypothetical protein DICPUDRAFT_92094 [Dictyostelium purpureum]
AT3G23390	-1.35936	0.853384	K02929|1|2e-24|114|hmg:100198396|large subunit ribosomal protein L44e	GO:0030529//ribonucleoprotein complex	GO:0005198//structural molecule activity	GO:0010467//gene expression	gi|443723651|gb|ELU11978.1|/3.29063e-24/hypothetical protein CAPTEDRAFT_183784 [Capitella teleta]
AT1G07310	1.18403	0.853343	-	-	-	-	-
AT1G74470	-1.09374	0.853322	-	-	-	-	gi|32307576|gb|AAP79193.1|/1.26251e-131/geranyl-geranyl reductase [Bigelowiella natans]
AT5G39740	-1.14554	0.853274	K02932|1|5e-70|129|nve:NEMVE_v1g236834|large subunit ribosomal protein L5e	GO:0044424//intracellular part	GO:0003723//RNA binding	-	gi|122050162|sp|Q4KTI3.1|RL5_SUBDO/2.14292e-72/RecName: Full=60S ribosomal protein L5
AT3G56650	-1.39186	0.853267	-	-	-	-	-
AT1G19920	-1.26916	0.853226	K13811|1|1e-124|194|dre:777719|3'-phosphoadenosine 5'-phosphosulfate synthase [EC:2.7.7.4 2.7.1.25]	GO:0043234//protein complex	GO:0016301//kinase activity;GO:0004779//sulfate adenylyltransferase activity;GO:0000166//nucleotide binding	GO:0044237//cellular metabolic process	gi|118150554|ref|NP_001071235.1|/1.19168e-123/3'-phosphoadenosine 5'-phosphosulfate synthase 2a [Danio rerio]
AT1G70740	1.72555	0.853158	K04733|1|3e-21|87.8|isc:IscW_ISCW007160|interleukin-1 receptor-associated kinase 4 [EC:2.7.11.1]	-	GO:0016740//transferase activity	-	gi|241598587|ref|XP_002404763.1|/2.75126e-20/cyclin T-dependent kinase CDK9, putative [Ixodes scapularis]
AT3G12580	1.16901	0.853137	K03283|1|0.0|814|bmy:Bm1_43675|heat shock 70kDa protein 1/8	GO:0043231//intracellular membrane-bounded organelle;GO:0044444//cytoplasmic part	GO:0032559	GO:0009790//embryo development;GO:0010259//multicellular organismal aging;GO:0006950//response to stress;GO:0016197//endosomal transport;GO:0032989;GO:0002164//larval development;GO:0006897//endocytosis	gi|298104210|gb|ADI54942.1|/0/heat shock protein 70 [Dracunculus medinensis]
AT4G37120	1.16789	0.85313	K12819|1|7e-87|118|tad:TRIADDRAFT_32543|pre-mRNA-processing factor SLU7	-	-	-	gi|357624565|gb|EHJ75289.1|/3.78375e-88/hypothetical protein KGM_08313 [Danaus plexippus]
AT1G06180	1.3624	0.853103	-	-	-	-	-
AT5G47930	-1.1835	0.853062	K02978|1|2e-12|73.9|mcc:694967|small subunit ribosomal protein S27e	GO:0030529//ribonucleoprotein complex	GO:0043169//cation binding;GO:0005198//structural molecule activity	GO:0010467//gene expression	gi|225704304|gb|ACO07998.1|/8.59474e-12/40S ribosomal protein S27 [Oncorhynchus mykiss]
AT1G78830	1.1195	0.853048	-	-	-	-	-
AT3G01440	-1.23976	0.852939	-	-	-	-	-
AT2G01250	-1.14894	0.852932	K02937|1|2e-44|153|rno:297755|large subunit ribosomal protein L7e	GO:0015934//large ribosomal subunit	GO:0003723//RNA binding;GO:0042802//identical protein binding;GO:0005198//structural molecule activity	GO:0006412//translation;GO:0019080;GO:0031016//pancreas development;GO:0042254//ribosome biogenesis	gi|291232024|ref|XP_002735960.1|/1.61098e-44/PREDICTED: ribosomal protein L7-like [Saccoglossus kowalevskii]
AT1G78450	-2.0136	0.852925	-	-	-	-	gi|390360004|ref|XP_797226.3|/1.48134e-10/PREDICTED: heme-binding protein 2-like [Strongylocentrotus purpuratus]
AT5G10860	1.10464	0.852877	-	-	-	-	-
AT2G13820	-3.95195	0.85287	-	-	-	-	-
AT1G22985	1.84978	0.852863	-	-	-	-	-
AT4G36130	-1.15239	0.852829	K02938|1|4e-57|222|spu:591341|large subunit ribosomal protein L8e	GO:0030529//ribonucleoprotein complex	GO:0003723//RNA binding;GO:0005198//structural molecule activity	GO:0010467//gene expression	gi|291240648|ref|XP_002740227.1|/2.50765e-57/PREDICTED: ribosomal protein L8-like [Saccoglossus kowalevskii]
AT5G07020	-1.14871	0.852802	-	-	-	-	-
ATCG00380	-1.23082	0.852781	-	GO:0030529//ribonucleoprotein complex;GO:0009536//plastid	-	-	gi|115443574|ref|YP_778593.1|/2.58163e-38/30S ribosomal protein S4 [Bigelowiella natans]
AT3G02790	-1.37634	0.852747	-	-	-	-	gi|398018905|ref|XP_003862617.1|/1.88124e-16/hypothetical protein, conserved [Leishmania donovani]
AT2G45170	1.34013	0.852747	K08341|1|1e-23|112|tad:TRIADDRAFT_35852|GABA(A) receptor-associated protein (autophagy-related protein 8)	GO:0005774//vacuolar membrane;GO:0012505//endomembrane system	GO:0019899//enzyme binding;GO:0005102//receptor binding;GO:0015631//tubulin binding	GO:0043462//regulation of ATPase activity;GO:0048193//Golgi vesicle transport	gi|470292237|ref|XP_004343574.1|/9.00819e-27/microtubule associated protein [Capsaspora owczarzaki ATCC 30864]
AT3G05490	1.3011	0.85272	-	-	-	-	-
AT5G66880	1.32472	0.85272	K08796|1|3e-15|49.7|tca:661101|BR serine/threonine kinase [EC:2.7.11.1];K08798|5|2e-12|39.7|api:100166936|MAP/microtubule affinity-regulating kinase [EC:2.7.11.1]	-	-	-	gi|261333533|emb|CBH16528.1|/8.29481e-18/protein kinase, putative [Trypanosoma brucei gambiense DAL972]
ATCG01110	-1.15841	0.852699	K03935|1|3e-83|309|spu:581848|NADH dehydrogenase (ubiquinone) Fe-S protein 2 [EC:1.6.5.3 1.6.99.3]	-	-	-	gi|390338714|ref|XP_786922.3|/2.53177e-82/PREDICTED: NADH dehydrogenase [ubiquinone] iron-sulfur protein 2, mitochondrial-like [Strongylocentrotus purpuratus]
AT1G66820	-1.37876	0.852651	-	-	-	-	-
AT4G30490	1.57983	0.852638	K06916|1|3e-22|46.6|isc:IscW_ISCW015572|	-	-	-	gi|470237332|ref|XP_004350623.1|/6.01256e-22/putative ATPase [Dictyostelium fasciculatum]
AT1G75170	1.66309	0.852603	-	-	-	-	gi|66800235|ref|XP_629043.1|/1.70775e-17/cellular retinaldehyde-binding/triple function domain-containing protein [Dictyostelium discoideum AX4]
AT3G49800	1.32072	0.852569	-	-	-	-	-
AT4G01050	-1.09736	0.852528	-	-	-	-	gi|404503312|emb|CCJ09774.1|/9.81463e-10/rhodanese homology domain protein, partial [Hirudo medicinalis]
AT1G49000	2.50999	0.852507	-	-	-	-	-
AT3G19260	1.96754	0.852432	K04710|1|2e-13|62.0|gga:100857262|ceramide synthetase [EC:2.3.1.24]	-	-	-	gi|9798556|emb|CAC03512.1|/4.21504e-13/LAGL protein [Suberites domuncula]
AT5G44070	1.36217	0.852357	K05941|1|3e-38|136|hmg:100213020|glutathione gamma-glutamylcysteinyltransferase [EC:2.3.2.15]	-	-	-	gi|66803020|ref|XP_635353.1|/4.14321e-47/hypothetical protein DDB_G0291187 [Dictyostelium discoideum AX4]
AT4G34460	1.23275	0.852357	K04536|1|1e-37|159|cin:100182745|guanine nucleotide-binding protein G(I)/G(S)/G(T) subunit beta-1;K04537|5|3e-37|157|dre:541370|guanine nucleotide-binding protein G(I)/G(S)/G(T) subunit beta-2	-	-	-	gi|326434547|gb|EGD80117.1|/1.42125e-37/heterotrimeric G protein beta subunit 1 [Salpingoeca sp. ATCC 50818]
AT1G16950	3.77772	0.852343	-	-	-	-	-
AT5G43750	-1.15549	0.852336	-	-	-	-	-
AT2G20900	1.62083	0.852323	K00901|1|6e-11|49.7|dme:Dmel_CG31140|diacylglycerol kinase [EC:2.7.1.107]	-	GO:0016301//kinase activity	GO:0007186//G-protein coupled receptor signaling pathway;GO:0006796//phosphate-containing compound metabolic process	gi|470246130|ref|XP_004357136.1|/9.57501e-12/diacylglycerol kinase [Dictyostelium fasciculatum]
AT2G01755	-1.43942	0.852268	-	-	-	-	-
AT1G68875	-2.64209	0.852261	-	-	-	-	-
AT5G02960	-1.1064	0.852227	K02973|1|9e-50|86.7|cqu:CpipJ_CPIJ001218|small subunit ribosomal protein S23e	GO:0030529//ribonucleoprotein complex	GO:0005198//structural molecule activity	GO:0010467//gene expression	gi|158187724|gb|ABW23151.1|/5.47074e-49/ribosomal protein rps23 [Arenicola marina]
AT2G31610	-1.11278	0.852158	K02985|1|3e-42|102|xtr:394724|small subunit ribosomal protein S3e	GO:0030529//ribonucleoprotein complex	GO:0003676//nucleic acid binding;GO:0005198//structural molecule activity	GO:0007275//multicellular organismal development;GO:0010467//gene expression	gi|12847921|dbj|BAB27761.1|/7.39111e-42/unnamed protein product [Mus musculus]
AT5G04760	1.25618	0.852042	-	-	-	-	gi|290998746|ref|XP_002681941.1|/2.39972e-09/SANT domain-containing protein [Naegleria gruberi]
AT4G00880	-1.42201	0.852021	-	-	-	-	-
AT5G58420	-1.13905	0.852008	K02987|1|2e-84|290|aml:100480369|small subunit ribosomal protein S4e	GO:0015935//small ribosomal subunit	GO:0005198//structural molecule activity	GO:0006412//translation;GO:0019080;GO:0031016//pancreas development;GO:0008283//cell proliferation	gi|443722694|gb|ELU11454.1|/1.86019e-84/hypothetical protein CAPTEDRAFT_152725 [Capitella teleta]
AT5G48160	1.13889	0.85196	K11498|1|4e-06|54.7|ssc:100626792|centromeric protein E	-	-	-	gi|123469424|ref|XP_001317924.1|/9.07106e-07/hypothetical protein [Trichomonas vaginalis G3]
AT3G54580	4.45139	0.851939	K10955|1|4e-13|78.2|hsa:4583|intestinal mucin-2	-	-	-	gi|209875397|ref|XP_002139141.1|/5.36963e-28/hypothetical protein [Cryptosporidium muris RN66]
AT1G14330	1.75428	0.851919	K10454|1|1e-12|75.9|spu:589994|kelch-like protein 17 (actinfilin);K10442|4|2e-11|71.6|mmu:93688|kelch-like protein 1/4/5	-	-	-	gi|390342441|ref|XP_794711.3|/1.01851e-11/PREDICTED: kelch-like protein 17-like [Strongylocentrotus purpuratus]
AT5G39590	1.11696	0.85183	-	-	-	-	-
AT1G56330	-1.32105	0.851796	K07953|1|2e-23|111|spu:582657|GTP-binding protein SAR1 [EC:3.6.5.-]	GO:0030133//transport vesicle	GO:0017111//nucleoside-triphosphatase activity;GO:0000166//nucleotide binding	GO:0048079;GO:0008363//larval chitin-based cuticle development;GO:0015031//protein transport;GO:0006996//organelle organization;GO:0009790//embryo development;GO:0031345//negative regulation of cell projection organization	gi|72113910|ref|XP_787695.1|/1.53977e-22/PREDICTED: GTP-binding protein SAR1b-like [Strongylocentrotus purpuratus]
AT1G01100	-1.12116	0.851789	-	-	-	-	-
AT2G01190	1.25109	0.851789	-	-	-	-	-
AT1G71880	1.16703	0.851748	K15378|1|4e-27|124|tad:TRIADDRAFT_21181|solute carrier family 45, member 1/2/4	-	-	-	gi|291001439|ref|XP_002683286.1|/5.43198e-53/predicted protein [Naegleria gruberi]
AT5G20790	-1.56254	0.851727	-	-	-	-	-
AT2G14460	-1.32978	0.85172	-	-	-	-	-
AT4G03030	1.17219	0.85172	K10469|1|4e-10|67.0|bta:519605|kelch-like protein 34;K10450|2|7e-10|66.2|smm:Smp_158450.2|kelch-like protein 12;K10473|3|2e-09|65.1|mdo:100024196|kelch repeat and BTB domain-containing protein 5/10	GO:0044464//cell part	-	-	gi|296470511|tpg|DAA12626.1|/3.4109e-09/TPA: kelch-like 34-like [Bos taurus]
AT1G08920	1.6667	0.851713	K08145|1|3e-09|38.5|bfo:BRAFLDRAFT_82927|MFS transporter, SP family, solute carrier family 2 (facilitated glucose transporter), member 8	GO:0016021//integral to membrane;GO:0030136//clathrin-coated vesicle	GO:0048029//monosaccharide binding;GO:0015149//hexose transmembrane transporter activity	GO:0019318//hexose metabolic process;GO:0008645//hexose transport;GO:0007169//transmembrane receptor protein tyrosine kinase signaling pathway;GO:0007127//meiosis I;GO:0006950//response to stress	gi|260806545|ref|XP_002598144.1|/2.45259e-08/hypothetical protein BRAFLDRAFT_82927 [Branchiostoma floridae]
ATCG00790	-1.0613	0.851611	-	GO:0030529//ribonucleoprotein complex;GO:0009536//plastid	-	-	gi|115443550|ref|YP_778569.1|/3.33825e-37/50S ribosomal protein L16 [Bigelowiella natans]
AT3G05165	1.71433	0.851597	-	-	-	-	-
AT5G22250	1.51857	0.851529	K12581|1|2e-59|230|ame:551045|CCR4-NOT transcription complex subunit 7/8	-	-	-	gi|281209807|gb|EFA83975.1|/2.49284e-59/CAF1 family protein [Polysphondylium pallidum PN500]
AT5G65430	1.17253	0.851501	K06630|1|3e-51|204|aag:AaeL_AAEL011116|tyrosine 3-monooxygenase/tryptophan 5-monooxygenase activation protein	-	GO:0005515//protein binding;GO:0016491//oxidoreductase activity	-	gi|119552594|gb|ABL84200.1|/1.41817e-51/14-3-3-like protein [Physarum polycephalum]
AT3G26510	1.12624	0.851474	-	-	-	-	-
AT5G47860	1.29403	0.851419	-	-	-	-	-
AT3G23920	1.17341	0.851385	-	-	-	-	gi|281212358|gb|EFA86518.1|/5.38666e-75/predicted protein [Polysphondylium pallidum PN500]
AT1G10150	1.29507	0.851351	-	-	-	-	-
AT1G74730	-1.10608	0.851323	-	-	-	-	-
AT3G61920	-4.63519	0.851303	-	-	-	-	-
AT5G10450	1.06915	0.851303	K06630|1|1e-49|199|aag:AaeL_AAEL011116|tyrosine 3-monooxygenase/tryptophan 5-monooxygenase activation protein	-	GO:0005515//protein binding;GO:0016491//oxidoreductase activity	-	gi|308321454|gb|ADO27878.1|/2.99099e-50/14-3-3 protein epsilon [Ictalurus furcatus]
AT5G02120	-1.2232	0.851234	-	-	-	-	-
AT1G73230	-1.14582	0.851234	K01527|1|9e-18|71.2|dre:100006097|nascent polypeptide-associated complex subunit beta	-	-	-	gi|348504620|ref|XP_003439859.1|/2.61939e-17/PREDICTED: transcription factor BTF3 homolog 4-like [Oreochromis niloticus]
AT5G21170	1.26303	0.851221	K07199|1|7e-18|62.8|hsa:5565|5'-AMP-activated protein kinase, regulatory beta subunit	GO:0044424//intracellular part	-	GO:0006631//fatty acid metabolic process;GO:0050794//regulation of cellular process	gi|470323147|ref|XP_004349422.1|/1.15033e-17/protein kinase [Capsaspora owczarzaki ATCC 30864]
AT4G29020	-1.55265	0.851221	-	-	-	-	-
AT4G37295	2.69516	0.8512	-	-	-	-	-
AT2G41835	1.76051	0.851179	-	-	-	-	gi|145521945|ref|XP_001446822.1|/4.77245e-20/hypothetical protein [Paramecium tetraurelia strain d4-2]
AT2G29420	1.10829	0.851084	K01800|1|2e-12|73.9|cel:D1053.1|maleylacetoacetate isomerase [EC:5.2.1.2];K00799|3|7e-11|56.6|nvi:100116224|glutathione S-transferase [EC:2.5.1.18]	-	GO:0005515//protein binding	-	gi|443686280|gb|ELT89606.1|/1.27584e-14/hypothetical protein CAPTEDRAFT_190410 [Capitella teleta]
AT5G66930	1.54637	0.851084	-	-	-	-	-
AT1G49760	-1.36127	0.851043	K13126|1|5e-80|259|mgp:100549412|polyadenylate-binding protein	GO:0005681//spliceosomal complex;GO:0005737//cytoplasm	GO:0003729//mRNA binding;GO:0031369//translation initiation factor binding	GO:0006396//RNA processing;GO:0043488//regulation of mRNA stability;GO:0031330	gi|193787802|dbj|BAG53005.1|/2.97748e-79/unnamed protein product [Homo sapiens]
AT5G54500	1.08519	0.851043	-	-	-	-	gi|470297219|ref|XP_004345558.1|/4.62537e-27/flavoprotein wrbA [Capsaspora owczarzaki ATCC 30864]
AT3G07360	1.3269	0.851036	K08332|1|2e-06|55.5|xtr:100496743|vacuolar protein 8	-	-	-	gi|470531527|ref|XP_004358079.1|/2.60062e-07/Armadillo/betacatenin-like repeat domain containing protein [Acanthamoeba castellanii str. Neff]
ATCG00780	-1.05319	0.851029	K02894|1|1e-12|71.6|bmy:Bm1_46580|large subunit ribosomal protein L23e	GO:0030529//ribonucleoprotein complex;GO:0009536//plastid	GO:0003723//RNA binding;GO:0005198//structural molecule activity	GO:0010467//gene expression	gi|115443551|ref|YP_778570.1|/3.20376e-39/50S ribosomal protein L14 [Bigelowiella natans]
AT4G08770	2.68668	0.850988	-	-	-	-	gi|144952784|gb|ABP04046.1|/2.09173e-27/glutathione peroxidase-like protein [Crassostrea ariakensis]
AT5G56350	1.30602	0.850947	K00873|1|1e-90|229|dwi:Dwil_GK14262|pyruvate kinase [EC:2.7.1.40]	-	GO:0046872//metal ion binding;GO:0016740//transferase activity	-	gi|294954234|ref|XP_002788066.1|/2.90549e-107/Pyruvate kinase, putative [Perkinsus marinus ATCC 50983]
AT1G55280	1.78987	0.850892	-	-	-	-	-
AT1G19380	1.4297	0.850865	-	-	-	-	-
AT3G59540	-1.28041	0.850858	K02923|1|1e-20|101|bfo:BRAFLDRAFT_286891|large subunit ribosomal protein L38e	GO:0030529//ribonucleoprotein complex	GO:0005198//structural molecule activity	GO:0010467//gene expression	gi|74938358|sp|Q95V84.1|RL38_BRABE/7.82852e-20/RecName: Full=60S ribosomal protein L38
AT1G09560	1.09675	0.850851	-	-	-	-	gi|470486369|ref|XP_004344598.1|/5.34247e-14/spherulin, putative [Acanthamoeba castellanii str. Neff]
AT5G19290	-1.19529	0.85083	K01054|1|1e-19|98.2|nve:NEMVE_v1g195674|acylglycerol lipase [EC:3.1.1.23]	-	-	-	gi|470246078|ref|XP_004357110.1|/4.04901e-38/putative phospholipase [Dictyostelium fasciculatum]
AT5G54270	-1.06878	0.850817	-	-	-	-	gi|31753114|gb|AAH53854.1|/1.18238e-86/Unknown (protein for IMAGE:5194336), partial [Homo sapiens]
AT5G57035	1.5103	0.850762	K04733|1|2e-35|152|rno:300177|interleukin-1 receptor-associated kinase 4 [EC:2.7.11.1];K04730|5|1e-33|146|xtr:448357|interleukin-1 receptor-associated kinase 1 [EC:2.7.11.1]	-	GO:0016772//transferase activity, transferring phosphorus-containing groups;GO:0005488//binding	GO:0007165//signal transduction	gi|354500189|ref|XP_003512183.1|/1.42872e-34/PREDICTED: interleukin-1 receptor-associated kinase 4 [Cricetulus griseus]
AT1G16000	-1.66472	0.850604	-	-	-	-	-
AT4G15800	1.10335	0.850591	-	-	-	-	-
AT5G65683	-2.15716	0.850557	-	-	-	-	gi|145547190|ref|XP_001459277.1|/8.95783e-15/hypothetical protein [Paramecium tetraurelia strain d4-2]
AT1G73030	1.10927	0.850522	K12197|1|3e-17|90.5|nve:NEMVE_v1g226856|charged multivesicular body protein 1	-	-	-	gi|281202700|gb|EFA76902.1|/1.83975e-20/SNF7 family protein [Polysphondylium pallidum PN500]
AT3G11840	1.70498	0.850474	K09561|1|2e-09|64.7|hmg:100210298|STIP1 homology and U-box containing protein 1 [EC:6.3.2.19]	GO:0044464//cell part	GO:0005515//protein binding;GO:0003824//catalytic activity	GO:0031323//regulation of cellular metabolic process;GO:0016567//protein ubiquitination	gi|167537715|ref|XP_001750525.1|/1.62336e-10/hypothetical protein [Monosiga brevicollis MX1]
AT5G27380	1.16136	0.85044	K01920|1|1e-38|108|cqu:CpipJ_CPIJ009697|glutathione synthase [EC:6.3.2.3]	-	-	GO:0009987//cellular process	gi|330802976|ref|XP_003289487.1|/9.95295e-40/hypothetical protein DICPUDRAFT_153877 [Dictyostelium purpureum]
AT2G15050	-1.42939	0.850426	-	-	-	-	gi|33772604|gb|AAQ54611.1|/4.98385e-13/Gly d Mal d 3-like protein [Glycyphagus domesticus]
AT1G50040	2.81627	0.850426	-	-	-	-	-
AT2G32020	2.53401	0.850385	-	-	-	-	gi|66814320|ref|XP_641339.1|/2.28207e-08/hypothetical protein DDB_G0280265 [Dictyostelium discoideum AX4]
AT1G77450	1.27072	0.850372	-	-	-	-	-
AT5G67480	1.09622	0.850351	K04498|1|3e-09|64.7|cin:778561|E1A/CREB-binding protein [EC:2.3.1.48]	-	-	-	gi|459182327|ref|XP_002128353.2|/2.37688e-08/PREDICTED: LOW QUALITY PROTEIN: uncharacterized protein LOC778561 [Ciona intestinalis]
AT5G44290	1.28672	0.850344	K08819|1|1e-54|122|aag:AaeL_AAEL009364|cyclin-dependent kinase 12/13 [EC:2.7.11.22 2.7.11.23]	-	-	-	gi|281206427|gb|EFA80614.1|/2.0882e-63/putative protein serine/threonine kinase [Polysphondylium pallidum PN500]
AT2G33180	-1.39201	0.850337	-	-	-	-	-
AT5G65920	1.6408	0.850276	-	-	-	-	gi|383857597|ref|XP_003704291.1|/2.15393e-08/PREDICTED: uncharacterized WD repeat-containing protein alr3466-like [Megachile rotundata]
AT5G12880	2.28963	0.850255	-	-	-	-	-
AT2G36770	2.01073	0.850242	K00699|1|4e-11|70.5|rno:113992|glucuronosyltransferase [EC:2.4.1.17]	GO:0044464//cell part	GO:0005515//protein binding;GO:0016740//transferase activity	GO:0006725//cellular aromatic compound metabolic process;GO:0009725//response to hormone stimulus	gi|188501454|gb|ACD54587.1|/4.86574e-16/UDP-glucosyl transferase-like protein [Adineta vaga]
AT3G05590	-1.0828	0.850207	K02883|1|6e-38|159|isc:IscW_ISCW021924|large subunit ribosomal protein L18e	GO:0030529//ribonucleoprotein complex	-	-	gi|241672696|ref|XP_002400316.1|/4.73253e-37/ribosomal protein L18, putative [Ixodes scapularis]
AT3G46320	-1.5311	0.850146	K11254|1|2e-37|154|dan:Dana_GF20391|histone H4	GO:0000785//chromatin;GO:0043231//intracellular membrane-bounded organelle	GO:0003676//nucleic acid binding	GO:0034728//nucleosome organization	gi|291226368|ref|XP_002733164.1|/1.57392e-36/PREDICTED: GF20391-like isoform 2 [Saccoglossus kowalevskii]
AT4G40060	-1.22199	0.850112	-	-	-	-	-
AT4G16563	1.32381	0.850098	-	-	-	-	-
AT5G54600	-1.05061	0.850064	-	-	-	-	gi|32307620|gb|AAP79215.1|/1.48235e-09/ribosomal protein rpL24 [Bigelowiella natans]
AT2G46330	1.09256	0.850057	-	-	-	-	-
AT1G19050	-2.29649	0.850057	-	-	-	-	-
AT4G32070	1.23927	0.85005	K04460|1|4e-11|71.2|bmy:Bm1_15955|protein phosphatase 5 [EC:3.1.3.16];K09553|2|8e-09|63.5|phu:Phum_PHUM345830|stress-induced-phosphoprotein 1;K09571|3|9e-08|60.1|dgr:Dgri_GH11297|FK506-binding protein 4/5 [EC:5.2.1.8]	-	-	-	gi|405962459|gb|EKC28131.1|/1.55827e-14/Tetratricopeptide repeat protein 1 [Crassostrea gigas]
AT1G50020	1.11344	0.850043	-	-	-	-	-
AT4G29410	-1.25121	0.850036	-	-	-	-	-
AT1G27290	1.11359	0.850009	-	-	-	-	-
AT5G44540	-1.69712	0.850009	-	-	-	-	-
AT3G22160	1.30933	0.849961	-	-	-	-	-
AT5G03610	1.41281	0.849947	-	-	-	-	-
AT3G26710	-1.12514	0.849927	-	-	-	-	-
AT3G62600	-1.33435	0.849886	K09517|1|1e-21|40.0|cel:T15H9.7|DnaJ homolog subfamily B member 11	-	GO:0005515//protein binding	GO:0044267//cellular protein metabolic process	gi|212645553|ref|NP_741036.2|/8.53927e-21/Protein DNJ-20, isoform a [Caenorhabditis elegans]
AT5G04800	-1.2178	0.849879	K02962|1|2e-43|177|isc:IscW_ISCW001811|small subunit ribosomal protein S17e	GO:0030529//ribonucleoprotein complex	GO:0005198//structural molecule activity	GO:0010467//gene expression	gi|158187716|gb|ABW23147.1|/1.53121e-44/ribosomal protein rps17 [Arenicola marina]
AT4G32870	2.29876	0.84981	-	-	-	-	-
AT3G46550	-1.45375	0.849708	-	-	-	-	-
ATCG00030	-1.51057	0.849639	-	-	-	-	-
AT1G70710	-1.8982	0.849584	K03364|1|4e-21|68.9|bfo:BRAFLDRAFT_119430|cell division cycle 20-like protein 1, cofactor of APC complex	-	GO:0016798//hydrolase activity, acting on glycosyl bonds	-	gi|283138829|gb|ADB12483.1|/1.93801e-43/endo-beta-1,4-glucanase [Coptotermes formosanus]
AT5G02610	-1.294	0.849571	K02918|1|8e-09|62.4|mgp:100551385|large subunit ribosomal protein L35e	GO:0044444//cytoplasmic part	-	GO:0006412//translation	gi|210160932|gb|ACJ09354.1|/3.58667e-08/hypothetical protein [Pectinaria gouldii]
AT3G51280	-3.06743	0.849557	-	-	-	-	-
AT5G18310	1.26394	0.84955	-	-	-	-	-
AT3G22750	1.68501	0.849495	K04418|1|3e-13|60.8|acs:100565973|mitogen-activated protein kinase kinase kinase 10 [EC:2.7.11.25];K08857|3|3e-13|78.2|mdo:100024946|NIMA (never in mitosis gene a)-related kinase [EC:2.7.11.1];K04423|5|2e-12|75.9|xla:100113430|mitogen-activated protein kinase kinase kinase 12 [EC:2.7.11.25]	-	-	-	gi|470391784|ref|XP_004334708.1|/4.33691e-19/phosphate ABC transporter, phosphate-binding protein PstS protein [Acanthamoeba castellanii str. Neff]
AT4G11650	1.37947	0.849461	-	-	-	-	gi|429327033|gb|AFZ78845.1|/1.65274e-21/thaumatin-like protein 3 [Coptotermes formosanus]
AT3G25600	1.26094	0.84942	K02183|1|4e-27|121|oaa:100085924|calmodulin	GO:0044444//cytoplasmic part	GO:0046872//metal ion binding	GO:0014808//release of sequestered calcium ion into cytosol by sarcoplasmic reticulum;GO:0032414//positive regulation of ion transmembrane transporter activity;GO:0032413//negative regulation of ion transmembrane transporter activity	gi|123496266|ref|XP_001326924.1|/3.76611e-27/calmodulin [Trichomonas vaginalis G3]
AT2G47160	-1.73214	0.8494	K06573|1|4e-14|81.6|cfa:490939|solute carrier family 4 (anion exchanger), member 1;K13856|3|2e-13|79.7|acs:100560697|solute carrier family 4 (anion exchanger), member 3;K13855|5|3e-13|79.0|dre:570716|solute carrier family 4 (anion exchanger), member 2	GO:0044464//cell part	GO:0005215//transporter activity	GO:0006810//transport	gi|290990690|ref|XP_002677969.1|/3.0738e-13/predicted protein [Naegleria gruberi]
AT5G66730	1.28144	0.849372	-	-	-	-	gi|444521879|gb|ELV13221.1|/6.60034e-06/Zinc finger and BTB domain-containing protein 49 [Tupaia chinensis]
AT5G01890	-1.72905	0.849331	K04733|1|6e-29|130|cfa:486601|interleukin-1 receptor-associated kinase 4 [EC:2.7.11.1];K04730|4|2e-28|129|acs:100563977|interleukin-1 receptor-associated kinase 1 [EC:2.7.11.1]	-	-	-	gi|157865941|ref|XP_001681677.1|/3.92264e-43/putative surface antigen protein [Leishmania major strain Friedlin]
AT5G49730	-1.29443	0.849331	K13411|1|5e-15|49.7|acs:100562649|dual oxidase [EC:1.6.3.1 1.11.1.-]	-	-	-	gi|372290520|gb|AEX91747.1|/3.18561e-16/NADPH oxidase A [Acanthamoeba castellanii]
AT3G22230	-1.06438	0.849318	K02901|1|4e-35|147|nve:NEMVE_v1g234712|large subunit ribosomal protein L27e	GO:0030529//ribonucleoprotein complex	-	-	gi|156389506|ref|XP_001635032.1|/3.21476e-34/predicted protein [Nematostella vectensis]
AT1G51080	-1.58773	0.849318	-	-	-	-	-
AT4G37450	-1.32843	0.849304	-	-	-	-	-
AT1G74090	-1.08356	0.849297	K01025|1|3e-29|130|bta:783020|[EC:2.8.2.-]	-	-	-	gi|443718864|gb|ELU09282.1|/2.30118e-31/hypothetical protein CAPTEDRAFT_151859 [Capitella teleta]
AT1G29310	-1.64508	0.849222	K10956|1|2e-164|185|hmg:100200475|protein transport protein SEC61 subunit alpha	GO:0031227//intrinsic to endoplasmic reticulum membrane	GO:0043021//ribonucleoprotein complex binding;GO:0008320//protein transmembrane transporter activity	GO:0006605//protein targeting	gi|470244052|ref|XP_004355758.1|/6.44832e-176/protein transport protein SEC61 alpha subunit [Dictyostelium fasciculatum]
AT2G40480	-2.17937	0.849208	-	-	-	-	-
AT2G17360	-1.10739	0.849078	K02987|1|8e-42|172|mdo:100016216|small subunit ribosomal protein S4e	GO:0030529//ribonucleoprotein complex	-	GO:0007417//central nervous system development	gi|432920855|ref|XP_004080004.1|/1.33887e-41/PREDICTED: 40S ribosomal protein S4-like isoform 2 [Oryzias latipes]
AT5G59420	1.24677	0.849051	-	-	-	-	gi|242022838|ref|XP_002431845.1|/4.66557e-17/oxysterol-binding protein 3, putative [Pediculus humanus corporis]
AT2G36170	-1.38086	0.84903	K02927|1|5e-36|109|ptr:735674|large subunit ribosomal protein L40e	GO:0043229//intracellular organelle;GO:0030529//ribonucleoprotein complex	-	-	gi|348558880|ref|XP_003465244.1|/6.76162e-36/PREDICTED: ubiquitin-60S ribosomal protein L40-like [Cavia porcellus]
AT4G28390	1.44114	0.849023	K05863|1|2e-91|337|nve:NEMVE_v1g239511|solute carrier family 25 (mitochondrial adenine nucleotide translocator), member 4/5/6/31	GO:0016020//membrane	-	GO:0051234//establishment of localization	gi|470437283|ref|XP_004338972.1|/3.43774e-123/adenine nucleotide translocator, putative [Acanthamoeba castellanii str. Neff]
AT1G33170	-2.35013	0.848975	-	-	-	-	-
AT4G11000	2.43339	0.848968	K10645|1|7e-06|52.8|dvi:Dvir_GJ13769|E3 ubiquitin-protein ligase mind-bomb [EC:6.3.2.19]	-	-	-	gi|390343905|ref|XP_003725990.1|/7.85971e-07/PREDICTED: ankyrin-3-like [Strongylocentrotus purpuratus]
AT1G72260	-2.63982	0.848866	-	-	-	-	-
AT4G26288	2.45959	0.848811	K01887|1|5e-07|47.0|dmo:Dmoj_GI14172|arginyl-tRNA synthetase [EC:6.1.1.19]	-	-	-	gi|195135776|ref|XP_002012308.1|/4.21635e-06/GI14172 [Drosophila mojavensis]
AT3G24500	1.2274	0.848756	K03627|1|2e-29|130|isc:IscW_ISCW022655|putative transcription factor	GO:0043231//intracellular membrane-bounded organelle	GO:0003712//transcription cofactor activity;GO:0003677//DNA binding;GO:0005515//protein binding	GO:0006357//regulation of transcription from RNA polymerase II promoter;GO:0060541//respiratory system development;GO:0048812//neuron projection morphogenesis	gi|241742037|ref|XP_002414153.1|/1.25967e-28/transcription factor Mbf1, putative [Ixodes scapularis]
AT5G11950	1.45682	0.848688	-	-	-	-	gi|66813344|ref|XP_640851.1|/7.79328e-08/hypothetical protein DDB_G0281309 [Dictyostelium discoideum AX4]
AT5G22520	2.32626	0.848667	-	-	-	-	-
AT3G10930	1.66867	0.84866	-	-	-	-	-
AT4G00900	1.60205	0.848503	K05853|1|0.0|398|xtr:779786|Ca2+ transporting ATPase, sarcoplasmic/endoplasmic reticulum [EC:3.6.3.8]	GO:0044422;GO:0016020//membrane;GO:0043229//intracellular organelle;GO:0044444//cytoplasmic part	GO:0042625//ATPase activity, coupled to transmembrane movement of ions;GO:0005488//binding	GO:0009605//response to external stimulus;GO:0006937//regulation of muscle contraction;GO:0006811//ion transport;GO:0008152//metabolic process;GO:0006875//cellular metal ion homeostasis	gi|237837311|ref|XP_002367953.1|/0/calcium-transporting ATPase, putative [Toxoplasma gondii ME49]
AT4G23850	1.23322	0.848482	K01897|1|3e-42|69.7|acs:100563733|long-chain acyl-CoA synthetase [EC:6.2.1.3]	GO:0043231//intracellular membrane-bounded organelle;GO:0031090//organelle membrane;GO:0031967;GO:0044444//cytoplasmic part	GO:0015645//fatty acid ligase activity	GO:0006635//fatty acid beta-oxidation;GO:0032868//response to insulin stimulus;GO:0034285;GO:0010746;GO:0009746;GO:0033993//response to lipid;GO:0010866//regulation of triglyceride biosynthetic process;GO:0006644//phospholipid metabolic process;GO:0031667//response to nutrient levels	gi|449269869|gb|EMC80609.1|/7.1919e-42/Long-chain-fatty-acid--CoA ligase 1 [Columba livia]
AT3G51840	1.13389	0.848428	K00252|1|2e-07|32.3|xtr:549043|glutaryl-CoA dehydrogenase [EC:1.3.99.7]	-	GO:0003995//acyl-CoA dehydrogenase activity	GO:0008152//metabolic process	gi|471229072|ref|XP_004035401.1|/1.86187e-21/hypothetical protein IMG5_099950 [Ichthyophthirius multifiliis]
AT5G35490	-2.37014	0.848421	-	-	-	-	gi|108876140|gb|EAT40365.1|/4.26703e-13/AAEL007906-PA [Aedes aegypti]
AT1G11380	1.74896	0.848318	-	-	-	-	-
AT2G23680	1.47154	0.848311	-	-	-	-	-
AT4G05320	1.0366	0.848298	K08770|1|0.0|857|cbr:CBG09037|ubiquitin C	GO:0043231//intracellular membrane-bounded organelle	-	-	gi|221059958|ref|XP_002260624.1|/0/ubiquitin [Plasmodium knowlesi strain H]
AT3G19240	1.26448	0.848202	-	-	-	-	gi|403336735|gb|EJY67561.1|/2.40145e-22/Protein involved in vacuole import and degradation [Oxytricha trifallax]
AT1G01560	2.26412	0.848092	K04464|1|7e-55|181|xla:446599|mitogen-activated protein kinase 7 [EC:2.7.11.24]	GO:0031981//nuclear lumen;GO:0005737//cytoplasm	GO:0005488//binding;GO:0004672//protein kinase activity	GO:0000165//MAPK cascade;GO:0002224//toll-like receptor signaling pathway;GO:0007166//cell surface receptor signaling pathway	gi|465953143|gb|EMP25250.1|/2.64227e-54/Mitogen-activated protein kinase 7 [Chelonia mydas]
AT1G15230	1.18422	0.848092	-	-	-	-	-
AT1G73980	1.43193	0.848058	-	-	-	-	gi|281205863|gb|EFA80052.1|/2.50388e-33/adenylate cyclase domain-containing protein [Polysphondylium pallidum PN500]
AT1G66580	1.05052	0.848051	K02866|1|3e-73|261|spu:767508|large subunit ribosomal protein L10e	GO:0030529//ribonucleoprotein complex	GO:0005198//structural molecule activity	GO:0010467//gene expression	gi|470441553|ref|XP_004339426.1|/2.57758e-76/ribosomal protein L10, putative [Acanthamoeba castellanii str. Neff]
AT1G01340	2.347	0.848003	K04950|1|2e-10|64.3|mmu:12790|cyclic nucleotide gated channel alpha 3;K04948|5|1e-09|61.2|mmu:12788|cyclic nucleotide gated channel alpha 1	-	-	-	gi|260833000|ref|XP_002611445.1|/1.4945e-10/hypothetical protein BRAFLDRAFT_63923 [Branchiostoma floridae]
AT2G22500	1.169	0.847976	K15104|1|3e-51|203|cqu:CpipJ_CPIJ006475|solute carrier family 25 (mitochondrial oxoglutarate transporter), member 11	-	-	-	gi|290462969|gb|ADD24532.1|/1.09472e-54/Mitochondrial 2-oxoglutarate/malate carrier protein [Lepeophtheirus salmonis]
AT1G74650	2.48352	0.847969	K09420|1|6e-08|47.8|dwi:Dwil_GK16252|myb proto-oncogene protein	-	-	-	gi|302138818|gb|ABC96072.2|/3.55277e-10/EMYB4 [Euplotes aediculatus]
AT2G47590	-1.07312	0.847935	K01669|1|2e-39|164|acs:100561963|deoxyribodipyrimidine photo-lyase [EC:4.1.99.3]	-	GO:0003677//DNA binding;GO:0003913//DNA photolyase activity;GO:0050662//coenzyme binding	GO:0006355//regulation of transcription, DNA-dependent;GO:0006290//pyrimidine dimer repair	gi|327274302|ref|XP_003221917.1|/1.78941e-38/PREDICTED: cryptochrome DASH-like [Anolis carolinensis]
AT2G42530	-1.2098	0.847846	-	-	-	-	-
AT1G14200	1.17272	0.847832	K11982|1|2e-15|83.2|tad:TRIADDRAFT_54253|E3 ubiquitin-protein ligase RNF115/126 [EC:6.3.2.19];K10633|2|3e-13|76.3|bta:786612|E3 ubiquitin-protein ligase Praja1 [EC:6.3.2.19];K10634|3|3e-13|75.9|xtr:100379719|E3 ubiquitin-protein ligase Praja2 [EC:6.3.2.19]	-	-	-	gi|196000961|ref|XP_002110348.1|/1.64652e-14/hypothetical protein TRIADDRAFT_54253 [Trichoplax adhaerens]
AT1G16850	-2.59022	0.847832	-	-	-	-	-
AT5G05730	1.33422	0.847825	-	-	GO:0003824//catalytic activity	-	gi|301631441|ref|XP_002944806.1|/1.53712e-44/PREDICTED: anthranilate synthase component 1-like [Xenopus (Silurana) tropicalis]
AT3G12930	-1.26704	0.847825	-	-	-	-	-
AT2G28720	1.06239	0.84777	K11254|1|8e-36|150|nve:NEMVE_v1g118965|histone H4;K11252|2|8e-36|150|nve:NEMVE_v1g198108|histone H2B	GO:0000785//chromatin;GO:0043231//intracellular membrane-bounded organelle	GO:0003676//nucleic acid binding	GO:0034728//nucleosome organization	gi|156404560|ref|XP_001640475.1|/6.25268e-35/predicted protein [Nematostella vectensis]
AT5G01250	3.01201	0.847688	K01988|1|2e-22|107|gga:418223|lactosylceramide 4-alpha-galactosyltransferase [EC:2.4.1.228]	GO:0044464//cell part	GO:0016757//transferase activity, transferring glycosyl groups	-	gi|363728187|ref|XP_416448.3|/1.5226e-21/PREDICTED: lactosylceramide 4-alpha-galactosyltransferase [Gallus gallus]
AT5G61660	-1.46549	0.847654	-	-	-	-	-
AT2G35230	1.37502	0.847627	-	-	-	-	-
AT4G18730	-1.18525	0.847613	K02868|1|6e-44|107|dya:Dyak_GE12050|large subunit ribosomal protein L11e	GO:0015934//large ribosomal subunit	GO:0005488//binding;GO:0005198//structural molecule activity	GO:0007052//mitotic spindle organization;GO:0010467//gene expression	gi|558485|gb|AAC46585.1|/4.8229e-43/ribosomal protein DL11 [Drosophila melanogaster]
AT3G23940	-1.42992	0.847599	K01687|1|1e-23|54.3|nve:NEMVE_v1g239399|dihydroxy-acid dehydratase [EC:4.2.1.9]	-	-	-	gi|340384767|ref|XP_003390882.1|/1.73372e-51/PREDICTED: dihydroxy-acid dehydratase-like [Amphimedon queenslandica]
AT1G69410	1.05697	0.847572	K03263|1|9e-25|69.3|dan:Dana_GF24886|translation initiation factor 5A	-	GO:0008135//translation factor activity, nucleic acid binding	GO:0006417//regulation of translation;GO:0006414//translational elongation	gi|68069789|ref|XP_676806.1|/1.18159e-25/eukaryotic initiation factor 5a [Plasmodium berghei strain ANKA]
AT4G16690	1.13864	0.847551	-	-	-	-	-
AT2G17520	1.43436	0.847503	K08852|1|4e-38|137|spu:581062|serine/threonine-protein kinase/endoribonuclease IRE1 [EC:2.7.11.1 3.1.26.-]	-	-	GO:0002164//larval development;GO:0040011//locomotion;GO:0006984//ER-nucleus signaling pathway	gi|308509512|ref|XP_003116939.1|/2.21182e-38/hypothetical protein CRE_01627 [Caenorhabditis remanei]
AT1G20010	-1.12676	0.847476	K07375|1|6e-137|384|xtr:394927|tubulin beta	GO:0032991//macromolecular complex;GO:0015630//microtubule cytoskeleton	GO:0017111//nucleoside-triphosphatase activity;GO:0032561//guanyl ribonucleotide binding	GO:0043623//cellular protein complex assembly;GO:0009207;GO:0007017//microtubule-based process	gi|471221128|ref|XP_004027509.1|/8.82727e-144/tubulin beta, putative [Ichthyophthirius multifiliis]
AT3G08580	-1.04047	0.847462	K05863|1|4e-87|225|nve:NEMVE_v1g246069|solute carrier family 25 (mitochondrial adenine nucleotide translocator), member 4/5/6/31	GO:0016020//membrane	-	GO:0051234//establishment of localization	gi|470437283|ref|XP_004338972.1|/5.16162e-119/adenine nucleotide translocator, putative [Acanthamoeba castellanii str. Neff]
AT5G57170	-1.28771	0.847449	K07253|1|6e-06|52.8|bmy:Bm1_28435|phenylpyruvate tautomerase [EC:5.3.2.1]	-	-	-	gi|341880291|gb|EGT36226.1|/5.22058e-06/CBN-MIF-1 protein [Caenorhabditis brenneri]
AT2G35500	-1.34867	0.847428	-	-	-	-	-
AT3G02840	2.45266	0.847414	-	-	-	-	-
AT1G65690	1.69604	0.847401	-	-	-	-	-
AT5G47190	-1.08363	0.847305	-	-	-	-	-
AT5G59220	1.61756	0.847264	K04461|1|3e-10|58.5|tca:655020|protein phosphatase 1B (formerly 2C) [EC:3.1.3.16]	-	-	-	gi|357623949|gb|EHJ74899.1|/9.36524e-11/putative phosphatase 2C beta [Danaus plexippus]
AT3G02560	-1.15241	0.847243	K02993|1|7e-39|128|acs:100552878|small subunit ribosomal protein S7e	GO:0015935//small ribosomal subunit;GO:0031981//nuclear lumen;GO:0030684//preribosome	GO:0005488//binding	GO:0006412//translation;GO:0019080;GO:0007049//cell cycle;GO:0031016//pancreas development;GO:0042254//ribosome biogenesis	gi|118088890|ref|XP_419936.2|/2.60946e-38/PREDICTED: 40S ribosomal protein S7 isoform 6 [Gallus gallus]
AT4G12040	1.16447	0.847202	K12163|1|2e-14|81.3|cin:100170017|AN1-type zinc finger and ubiquitin domain-containing protein 1	-	-	-	gi|330845610|ref|XP_003294671.1|/3.11014e-28/hypothetical protein DICPUDRAFT_93260 [Dictyostelium purpureum]
AT1G28660	1.35492	0.847189	-	-	-	-	-
AT4G36760	1.19652	0.847113	K01262|1|3e-51|85.5|tad:TRIADDRAFT_28167|Xaa-Pro aminopeptidase [EC:3.4.11.9]	-	-	-	gi|196009878|ref|XP_002114804.1|/2.21297e-50/hypothetical protein TRIADDRAFT_28167 [Trichoplax adhaerens]
AT1G09690	-1.07501	0.8471	K02889|1|6e-25|115|aag:AaeL_AAEL007715|large subunit ribosomal protein L21e	GO:0044444//cytoplasmic part;GO:0030529//ribonucleoprotein complex	GO:0005198//structural molecule activity	GO:0007052//mitotic spindle organization;GO:0010467//gene expression	gi|340381184|ref|XP_003389101.1|/3.78844e-26/PREDICTED: 60S ribosomal protein L21-like [Amphimedon queenslandica]
AT3G23280	1.14526	0.847052	K01931|1|2e-08|62.4|cel:F10D7.5|protein neuralized [EC:6.3.2.19];K10641|4|2e-07|58.9|cin:778885|E3 ubiquitin-protein ligase LRSAM1 [EC:6.3.2.19];K15688|5|5e-07|57.8|cqu:CpipJ_CPIJ008958|E3 ubiquitin-protein ligase MUL1 [EC:6.3.2.19]	-	-	-	gi|470526310|ref|XP_004356735.1|/5.93084e-11/3-hydroxyacyl-CoA dehydrogenase, NAD binding domain containing protein [Acanthamoeba castellanii str. Neff]
AT5G23310	-1.34589	0.847045	K04564|1|7e-15|57.8|tad:TRIADDRAFT_35123|superoxide dismutase, Fe-Mn family [EC:1.15.1.1]	-	-	-	gi|294879808|ref|XP_002768791.1|/2.03981e-22/iron-dependent superoxide dismutase, putative [Perkinsus marinus ATCC 50983]
AT3G55280	-1.20437	0.847038	K02893|1|3e-34|112|dre:335539|large subunit ribosomal protein L23Ae	GO:0043231//intracellular membrane-bounded organelle;GO:0043234//protein complex;GO:0015934//large ribosomal subunit	GO:0003723//RNA binding;GO:0005198//structural molecule activity	GO:0006412//translation;GO:0019080;GO:0007049//cell cycle;GO:0031016//pancreas development	gi|402911471|ref|XP_003918349.1|/4.43853e-34/PREDICTED: 60S ribosomal protein L23a-like [Papio anubis]
AT4G14580	1.79066	0.847024	K08799|1|5e-60|232|oaa:100078125|maternal embryonic leucine zipper kinase [EC:2.7.11.1];K07198|2|7e-60|231|tad:TRIADDRAFT_37919|5'-AMP-activated protein kinase, catalytic alpha subunit [EC:2.7.11.11]	-	GO:0016301//kinase activity	-	gi|343475990|emb|CCD12774.1|/1.56987e-72/unnamed protein product [Trypanosoma congolense IL3000]
AT5G35735	1.09699	0.84699	K12349|1|4e-06|54.3|smm:Smp_147460|neutral ceramidase [EC:3.5.1.23]	-	-	-	gi|326437245|gb|EGD82815.1|/2.84399e-12/hypothetical protein PTSG_03465 [Salpingoeca sp. ATCC 50818]
AT1G80520	-3.48181	0.846956	-	-	-	-	-
AT5G42070	-1.51566	0.846901	-	-	-	-	-
AT4G30410	-2.91362	0.846894	-	-	-	-	-
AT3G50890	-2.92221	0.846833	-	-	-	-	-
AT1G27130	1.09034	0.846771	K01800|1|9e-09|62.4|cbr:CBG20309|maleylacetoacetate isomerase [EC:5.2.1.2]	-	-	-	gi|308474699|ref|XP_003099570.1|/3.72786e-09/hypothetical protein CRE_29056 [Caenorhabditis remanei]
AT5G39670	1.39826	0.84675	K02183|1|2e-07|56.6|ecb:100070422|calmodulin;K12042|2|6e-06|52.0|mcc:717270|troponin C, skeletal muscle	-	-	-	gi|290987824|ref|XP_002676622.1|/1.72841e-07/predicted protein [Naegleria gruberi]
AT3G16190	1.16737	0.84673	-	-	-	-	-
AT4G27745	1.67768	0.846668	-	-	-	-	gi|470530408|ref|XP_004368245.1|/1.37325e-22/Protein yippeelike 1, putative [Acanthamoeba castellanii str. Neff]
AT2G27090	1.44043	0.846668	-	-	-	-	gi|23271726|gb|AAH23708.1|/3.91614e-25/Unknown (protein for MGC:38398) [Mus musculus]
AT5G13720	1.09786	0.846634	-	-	-	-	-
AT5G04040	1.32443	0.846614	-	-	-	-	gi|470365026|ref|XP_004365987.1|/1.18669e-64/conserved hypothetical protein [Capsaspora owczarzaki ATCC 30864]
AT3G08710	1.43681	0.846566	K03671|1|2e-16|63.5|cfa:474798|thioredoxin 1	GO:0031981//nuclear lumen;GO:0044444//cytoplasmic part	GO:0015036//disulfide oxidoreductase activity;GO:0005488//binding	GO:0046822//regulation of nucleocytoplasmic transport;GO:0051099//positive regulation of binding;GO:0048519//negative regulation of biological process;GO:0055086//nucleobase-containing small molecule metabolic process;GO:0023052//signaling;GO:0007154//cell communication;GO:0000060//protein import into nucleus, translocation;GO:0009628//response to abiotic stimulus	gi|157834011|pdb|1TRS|A/1.45936e-16/Chain A, The High-Resolution Three-Dimensional Solution Structures Of The Oxidized And Reduced States Of Human Thioredoxin
AT3G54950	1.67375	0.846566	-	-	-	-	gi|156311326|ref|XP_001617767.1|/9.59377e-19/hypothetical protein NEMVEDRAFT_v1g156779 [Nematostella vectensis]
AT4G34260	-1.70842	0.846525	-	-	-	-	-
AT4G16390	-1.26385	0.846518	-	-	-	-	gi|145517919|ref|XP_001444837.1|/2.58207e-24/hypothetical protein [Paramecium tetraurelia strain d4-2]
AT5G23050	1.26933	0.846477	-	-	-	-	-
AT5G61530	1.3369	0.846456	-	-	-	-	gi|47219892|emb|CAF97162.1|/1.00061e-07/unnamed protein product [Tetraodon nigroviridis]
AT3G28920	-1.2344	0.846449	-	-	-	-	-
AT2G47800	1.32063	0.846422	K05666|1|9e-132|346|hsa:1244|ATP-binding cassette, subfamily C (CFTR/MRP), member 2	GO:0044425//membrane part	GO:0005215//transporter activity	GO:0006810//transport	gi|403260193|ref|XP_003922565.1|/1.81809e-132/PREDICTED: canalicular multispecific organic anion transporter 1 [Saimiri boliviensis boliviensis]
AT1G24160	1.18168	0.846353	-	-	-	-	-
AT2G03240	1.6452	0.846333	-	GO:0016020//membrane	-	-	gi|432912666|ref|XP_004078914.1|/3.43622e-26/PREDICTED: xenotropic and polytropic retrovirus receptor 1 homolog isoform 3 [Oryzias latipes]
AT3G43810	-1.3496	0.846305	K02183|1|1e-59|231|nve:NEMVE_v1g239788|calmodulin	-	GO:0046872//metal ion binding;GO:0016628//oxidoreductase activity, acting on the CH-CH group of donors, NAD or NADP as acceptor	GO:0008152//metabolic process	gi|46517823|gb|AAQ20043.1|/2.18268e-59/calmodulin [Pinctada fucata]
AT5G66200	1.17907	0.846299	-	-	-	-	-
AT5G64140	-1.13771	0.846237	K02979|1|5e-11|68.9|spu:760937|small subunit ribosomal protein S28e	GO:0030529//ribonucleoprotein complex	GO:0003824//catalytic activity;GO:0005198//structural molecule activity	GO:0010467//gene expression	gi|340380317|ref|XP_003388669.1|/6.5872e-11/PREDICTED: 40S ribosomal protein S28-like [Amphimedon queenslandica]
AT4G13830	1.04753	0.846203	K09505|1|2e-11|71.2|bta:528615|DnaJ homolog subfamily A member 4;K09514|2|3e-10|67.4|mdo:100017203|DnaJ homolog subfamily B member 8;K09502|4|3e-10|67.0|tgu:100190367|DnaJ homolog subfamily A member 1	-	GO:0005515//protein binding	-	gi|291000762|ref|XP_002682948.1|/1.27602e-11/predicted protein [Naegleria gruberi]
AT5G20050	1.24996	0.846203	K04733|1|9e-28|125|bta:533692|interleukin-1 receptor-associated kinase 4 [EC:2.7.11.1]	-	-	-	gi|188480919|gb|ACD50138.1|/7.49364e-27/interleukin-1 receptor-associated kinase 4 transcript variant 1 [Bos taurus]
AT2G04360	-1.24077	0.846169	-	-	-	-	-
AT5G15350	-1.33279	0.846148	-	-	-	-	-
AT5G47070	1.38504	0.846128	K04733|1|4e-18|65.5|mdo:100019202|interleukin-1 receptor-associated kinase 4 [EC:2.7.11.1]	-	GO:0005488//binding	-	gi|348540399|ref|XP_003457675.1|/4.02311e-18/PREDICTED: interleukin-1 receptor-associated kinase 1-like [Oreochromis niloticus]
AT1G02150	-1.07627	0.846114	-	-	-	-	gi|342179997|emb|CCC89472.1|/1.06676e-15/conserved hypothetical protein [Trypanosoma congolense IL3000]
AT1G12200	1.41942	0.846093	K00485|1|2e-15|85.5|dme:Dmel_CG3174|dimethylaniline monooxygenase (N-oxide forming) [EC:1.14.13.8]	-	-	-	gi|312371814|gb|EFR19906.1|/1.10855e-20/hypothetical protein AND_21611 [Anopheles darlingi]
AT1G69690	-1.60873	0.846086	-	-	-	-	-
AT2G32500	-1.75184	0.846011	K10900|1|2e-06|55.5|rno:290805|werner syndrome ATP-dependent helicase [EC:3.6.4.12]	-	-	-	gi|123449410|ref|XP_001313424.1|/3.95447e-06/3'-5' exonuclease family protein [Trichomonas vaginalis G3]
AT2G32060	-1.26398	0.845908	K02951|1|6e-27|96.7|isc:IscW_ISCW017361|small subunit ribosomal protein S12e	GO:0030529//ribonucleoprotein complex	-	-	gi|457867035|emb|CCQ18628.1|/1.67102e-26/40S ribosomal protein S2 [Sycon ciliatum]
AT5G67280	-1.93736	0.845908	K04733|1|3e-15|85.1|bta:533692|interleukin-1 receptor-associated kinase 4 [EC:2.7.11.1]	-	-	-	gi|470483133|ref|XP_004343947.1|/4.86121e-23/leucine rich repeat domain containing protein [Acanthamoeba castellanii str. Neff]
AT3G26570	-1.08387	0.845902	K14640|1|6e-36|153|cin:100179212|solute carrier family 20 (sodium-dependent phosphate transporter)	GO:0016021//integral to membrane	GO:0060089;GO:0015081//sodium ion transmembrane transporter activity;GO:0015291//secondary active transmembrane transporter activity;GO:0015114//phosphate ion transmembrane transporter activity	GO:0006793//phosphorus metabolic process;GO:0007249//I-kappaB kinase/NF-kappaB cascade;GO:0006817//phosphate ion transport	gi|198438511|ref|XP_002131597.1|/4.52168e-35/PREDICTED: sodium-dependent phosphate transporter 2 [Ciona intestinalis]
AT3G44010	-1.13874	0.845847	K02980|1|3e-09|63.9|mdo:100028895|small subunit ribosomal protein S29e	GO:0015935//small ribosomal subunit	GO:0046914//transition metal ion binding;GO:0005198//structural molecule activity	GO:0006412//translation;GO:0019080;GO:0007049//cell cycle;GO:0048646//anatomical structure formation involved in morphogenesis;GO:0031016//pancreas development;GO:0048863//stem cell differentiation	gi|61654760|gb|AAX48906.1|/5.42131e-09/S29 [Suberites domuncula]
AT5G54060	2.14093	0.845799	-	-	-	-	gi|188501474|gb|ACD54606.1|/1.39912e-06/UDP-glucosyl transferase-like protein [Adineta vaga]
AT4G16515	-2.4148	0.845765	-	-	-	-	-
AT4G02280	2.1445	0.845744	-	-	-	-	-
AT1G03080	1.24275	0.845737	K11498|1|1e-26|124|bta:281681|centromeric protein E;K10352|3|4e-26|122|tgu:100230210|myosin heavy chain	-	-	-	gi|167391581|ref|XP_001739846.1|/2.01214e-35/intracellular protein transport protein USO1 [Entamoeba dispar SAW760]
AT5G49100	-1.73774	0.84573	-	-	-	-	-
AT5G25610	-1.17566	0.845669	-	-	-	-	-
AT3G25760	1.16472	0.845614	-	-	-	-	-
AT3G48530	1.19956	0.845614	-	-	-	-	gi|281202713|gb|EFA76915.1|/1.27032e-11/hypothetical protein PPL_09667 [Polysphondylium pallidum PN500]
AT5G21100	-1.40087	0.8456	K00540|1|1e-08|63.2|cel:F21D5.3|[EC:1.-.-.-]	-	-	-	gi|194346222|tpg|DAA06286.1|/7.04123e-35/TPA: multicopper oxidase 1 [Bombyx mori]
AT5G55220	-1.12665	0.845594	-	-	-	-	-
AT4G02530	-1.06626	0.845525	-	-	-	-	-
AT5G47880	1.2152	0.845491	K03265|1|0.0|643|api:100164551|peptide chain release factor subunit 1	GO:0043234//protein complex;GO:0044444//cytoplasmic part	GO:0003747//translation release factor activity	GO:0006412//translation;GO:0048102//autophagic cell death;GO:0006886//intracellular protein transport;GO:0007166//cell surface receptor signaling pathway	gi|193589590|ref|XP_001948380.1|/0/PREDICTED: eukaryotic peptide chain release factor subunit 1-like isoform 2 [Acyrthosiphon pisum]
AT3G21200	-1.21509	0.845484	-	-	-	-	-
AT4G23820	-1.55822	0.84547	-	-	-	-	gi|167523647|ref|XP_001746160.1|/4.17783e-33/hypothetical protein [Monosiga brevicollis MX1]
AT2G41730	1.18659	0.845409	-	-	-	-	-
AT2G31410	-1.09732	0.84532	-	-	-	-	-
AT1G78600	1.19658	0.845299	-	-	-	-	gi|401405080|ref|XP_003881990.1|/1.73199e-06/putative B-box zinc finger protein [Neospora caninum Liverpool]
AT5G22640	-1.13401	0.845286	-	-	-	-	-
AT5G45350	1.07346	0.845258	-	-	-	-	-
AT5G28830	1.65661	0.845244	-	-	-	-	-
AT1G08940	1.93941	0.845176	-	-	-	-	gi|340378431|ref|XP_003387731.1|/1.01657e-33/PREDICTED: putative phosphoglycerate mutase DET1-like [Amphimedon queenslandica]
AT1G49650	-1.35533	0.845142	K13616|1|5e-12|73.2|tgu:100225512|arylacetamide deacetylase [EC:3.1.1.3];K14351|2|2e-11|71.2|tgu:100218769|arylacetamide deacetylase-like 3/4 [EC:3.1.1.-];K01066|5|3e-10|67.4|mdo:100013050|esterase / lipase [EC:3.1.1.-]	-	-	-	gi|443724763|gb|ELU12616.1|/2.5553e-15/hypothetical protein CAPTEDRAFT_90273, partial [Capitella teleta]
AT5G57345	-1.14967	0.845128	-	-	-	-	-
AT5G25280	1.04207	0.845094	-	-	-	-	-
AT4G39800	-1.18012	0.84508	K01858|1|1e-123|181|bfo:BRAFLDRAFT_231183|myo-inositol-1-phosphate synthase [EC:5.5.1.4]	-	-	-	gi|332022385|gb|EGI62697.1|/3.11524e-131/Inositol-3-phosphate synthase 1-A [Acromyrmex echinatior]
AT3G17820	1.21447	0.84508	K01915|1|2e-83|154|nve:NEMVE_v1g243257|glutamine synthetase [EC:6.3.1.2]	-	GO:0003824//catalytic activity	GO:0043112//receptor metabolic process;GO:0007399//nervous system development;GO:0006536//glutamate metabolic process	gi|290998660|ref|XP_002681898.1|/3.85888e-92/glutamine synthase [Naegleria gruberi]
AT5G50915	-1.93778	0.844998	-	-	-	-	-
AT3G29160	1.43605	0.84495	K07198|1|8e-92|141|tsp:Tsp_09176|5'-AMP-activated protein kinase, catalytic alpha subunit [EC:2.7.11.11]	-	GO:0004672//protein kinase activity;GO:0000166//nucleotide binding	-	gi|290988267|ref|XP_002676843.1|/6.47513e-93/predicted protein [Naegleria gruberi]
AT4G27960	1.12808	0.844888	K06689|1|3e-29|130|dre:394085|ubiquitin-conjugating enzyme E2 D/E [EC:6.3.2.19]	-	-	GO:0019941//modification-dependent protein catabolic process;GO:0016567//protein ubiquitination	gi|470426331|ref|XP_004337885.1|/5.78855e-30/ubiquitinconjugating enzyme E2, putative [Acanthamoeba castellanii str. Neff]
AT5G25770	1.84388	0.844875	-	-	-	-	-
AT3G05800	-2.0504	0.844724	-	-	-	-	-
AT2G39390	-1.29237	0.844717	K02918|1|2e-08|60.8|rno:296709|large subunit ribosomal protein L35e	GO:0044444//cytoplasmic part	-	GO:0006412//translation	gi|470631506|ref|XP_004321971.1|/1.63498e-07/PREDICTED: 60S ribosomal protein L35 [Tursiops truncatus]
AT4G08930	1.56558	0.844669	-	-	-	-	-
AT1G14980	-1.07583	0.844642	K04078|1|6e-16|65.1|phu:Phum_PHUM397220|chaperonin GroES	GO:0044424//intracellular part	GO:0032559	GO:0044267//cellular protein metabolic process;GO:0050896//response to stimulus	gi|470320364|ref|XP_004348790.1|/3.47866e-15/hypothetical protein CAOG_02040 [Capsaspora owczarzaki ATCC 30864]
AT3G25250	2.70255	0.844622	K04373|1|5e-43|147|aga:AgaP_AGAP003040|p90 ribosomal S6 kinase [EC:2.7.11.1]	-	GO:0016301//kinase activity	-	gi|347969122|ref|XP_311835.5|/3.70072e-42/AGAP003040-PA [Anopheles gambiae str. PEST]
AT2G25900	1.14647	0.844601	-	-	-	-	gi|470296201|ref|XP_004345270.1|/1.43953e-14/zinc finger CCCH domain-containing protein 37 [Capsaspora owczarzaki ATCC 30864]
AT3G10500	1.45872	0.844594	-	-	-	-	-
AT1G72070	2.30314	0.844574	-	-	-	-	-
AT3G25860	-1.25504	0.844498	K00627|1|4e-30|101|cin:100176043|pyruvate dehydrogenase E2 component (dihydrolipoamide acetyltransferase) [EC:2.3.1.12]	-	GO:0016740//transferase activity	-	gi|459179782|ref|XP_002128829.2|/8.33677e-28/PREDICTED: dihydrolipoyllysine-residue acetyltransferase component of pyruvate dehydrogenase complex, mitochondrial [Ciona intestinalis]
AT3G09070	-1.7758	0.844478	-	-	-	-	-
AT1G18590	-1.19821	0.844464	K01025|1|2e-29|130|pon:100459096|[EC:2.8.2.-]	-	-	-	gi|443718864|gb|ELU09282.1|/7.24099e-31/hypothetical protein CAPTEDRAFT_151859 [Capitella teleta]
AT1G04520	-2.82032	0.844402	-	-	-	-	-
AT5G48760	-1.33959	0.844389	K02872|1|7e-29|129|nve:NEMVE_v1g188032|large subunit ribosomal protein L13Ae	GO:0030529//ribonucleoprotein complex	GO:0005198//structural molecule activity	GO:0010467//gene expression	gi|318169635|ref|NP_001187674.1|/9.87377e-30/60S ribosomal protein l13a [Ictalurus punctatus]
AT4G19390	1.30157	0.844368	-	-	-	-	-
AT1G56660	1.22342	0.844348	-	-	-	-	-
AT2G26730	-1.37693	0.844293	K04733|1|2e-14|82.8|xtr:733738|interleukin-1 receptor-associated kinase 4 [EC:2.7.11.1]	-	GO:0005488//binding	GO:0009987//cellular process	gi|256387094|gb|ACU80549.1|/3.20275e-15/IRAK4 [Cynoglossus semilaevis]
AT4G22490	-1.03855	0.844279	-	-	-	-	-
AT5G01075	-1.73898	0.844272	-	-	-	-	-
AT1G33560	1.436	0.844259	K02084|1|2e-08|62.4|tad:TRIADDRAFT_32738|apoptotic protease-activating factor	-	-	GO:0050896//response to stimulus;GO:0009987//cellular process	gi|260812948|ref|XP_002601182.1|/2.22551e-08/hypothetical protein BRAFLDRAFT_214464 [Branchiostoma floridae]
AT1G35190	1.4326	0.844211	-	-	-	-	gi|281202621|gb|EFA76823.1|/4.06533e-09/hypothetical protein PPL_09575 [Polysphondylium pallidum PN500]
AT2G47910	-1.08102	0.844211	-	-	-	-	-
AT1G29670	-1.11238	0.844183	-	-	-	-	-
AT1G80310	1.11162	0.844129	-	-	-	-	gi|294891218|ref|XP_002773479.1|/4.74499e-61/conserved hypothetical protein [Perkinsus marinus ATCC 50983]
AT1G42980	3.86053	0.844122	-	-	-	-	-
AT5G10180	-1.25214	0.844081	K14708|1|6e-12|62.0|spu:574650|solute carrier family 26 (sodium-independent sulfate anion transporter), member 11	-	-	-	gi|326429128|gb|EGD74698.1|/1.49492e-14/sulfate transporter [Salpingoeca sp. ATCC 50818]
AT3G49220	-1.42599	0.844074	-	-	-	-	gi|56783231|gb|AAW28928.1|/2.59325e-09/pectin methylesterase [Sitophilus oryzae]
AT1G18650	-1.57923	0.84406	-	-	-	-	-
AT3G09500	-1.03724	0.844012	K02918|1|1e-08|49.3|rno:296709|large subunit ribosomal protein L35e	GO:0031981//nuclear lumen;GO:0015934//large ribosomal subunit	GO:0003723//RNA binding	GO:0006412//translation;GO:0019080;GO:0031016//pancreas development	gi|470631506|ref|XP_004321971.1|/8.56979e-09/PREDICTED: 60S ribosomal protein L35 [Tursiops truncatus]
AT4G19985	-1.63541	0.843992	-	-	-	-	-
AT3G43430	1.43395	0.843964	-	-	-	-	-
AT5G24065	-1.32288	0.843951	-	-	-	-	-
AT3G14830	1.39026	0.84393	-	-	-	-	-
AT5G62220	-1.55818	0.843896	-	-	-	-	gi|291237398|ref|XP_002738622.1|/1.09356e-25/PREDICTED: tout-velu-like [Saccoglossus kowalevskii]
AT1G26800	1.31105	0.843848	K11982|1|1e-13|78.6|tad:TRIADDRAFT_54253|E3 ubiquitin-protein ligase RNF115/126 [EC:6.3.2.19]	-	-	-	gi|213514946|ref|NP_001134680.1|/3.67429e-15/RING finger protein 181 [Salmo salar]
AT1G66700	3.28344	0.843834	-	-	-	-	gi|281204661|gb|EFA78856.1|/1.24078e-07/hypothetical protein PPL_08324 [Polysphondylium pallidum PN500]
AT5G37260	-1.11273	0.84378	-	GO:0043231//intracellular membrane-bounded organelle	GO:0003676//nucleic acid binding	-	gi|470264182|ref|XP_004361126.1|/4.83692e-09/myb domain-containing protein [Dictyostelium fasciculatum]
AT3G05937	1.20418	0.843752	-	-	-	-	-
AT5G58020	1.06584	0.843725	-	-	-	-	gi|317418757|emb|CBN80795.1|/1.64218e-32/Uncharacterized protein [Dicentrarchus labrax]
AT3G12700	1.4447	0.843711	-	-	-	-	-
AT1G10410	1.26723	0.843677	-	-	-	-	-
AT3G58120	-1.58913	0.84367	-	-	-	-	-
AT1G53542	-2.68132	0.843656	-	-	-	-	-
AT1G77890	2.07597	0.843615	-	-	-	-	-
AT1G67970	1.25228	0.843567	K09414|1|1e-08|62.0|bta:506235|heat shock transcription factor 1	GO:0005634//nucleus	GO:0003676//nucleic acid binding	-	gi|470652817|ref|XP_004329387.1|/1.20751e-07/PREDICTED: LOW QUALITY PROTEIN: heat shock factor protein 1-like, partial [Tursiops truncatus]
AT5G51750	-1.33727	0.84354	-	-	-	-	gi|470512053|ref|XP_004352093.1|/2.81263e-27/peptidase, S8/S53 subfamily protein [Acanthamoeba castellanii str. Neff]
AT2G39900	-1.89935	0.843444	-	-	-	-	gi|432098379|gb|ELK28179.1|/2.80437e-12/Xin actin-binding repeat-containing protein 2 [Myotis davidii]
AT3G26100	1.33164	0.843396	K10595|1|5e-18|94.7|ecb:100050955|E3 ubiquitin-protein ligase HERC2 [EC:6.3.2.19]	-	-	-	gi|431917308|gb|ELK16841.1|/7.61822e-18/Putative E3 ubiquitin-protein ligase HERC2 [Pteropus alecto]
AT1G44100	1.43588	0.843355	-	-	-	-	-
AT1G01080	-1.17645	0.843287	K03102|1|5e-08|60.1|tsp:Tsp_09373|squid;K14411|2|2e-07|58.5|oaa:100074727|RNA-binding protein Musashi	-	-	-	gi|339248325|ref|XP_003375796.1|/4.45569e-07/RNA-binding protein squid [Trichinella spiralis]
AT3G12360	1.14662	0.843198	K10380|1|3e-17|58.5|spu:754357|ankyrin	-	-	-	gi|390364234|ref|XP_003730547.1|/3.43772e-18/PREDICTED: serine/threonine-protein phosphatase 6 regulatory ankyrin repeat subunit B-like [Strongylocentrotus purpuratus]
AT5G24020	-1.36489	0.843157	-	-	-	-	gi|350427613|ref|XP_003494820.1|/2.38017e-26/PREDICTED: septum site-determining protein minD-like [Bombus impatiens]
AT3G63200	-1.78093	0.843122	-	-	-	-	gi|156311326|ref|XP_001617767.1|/1.19253e-17/hypothetical protein NEMVEDRAFT_v1g156779 [Nematostella vectensis]
AT2G01340	1.83314	0.843122	-	-	-	-	-
AT5G41800	2.13843	0.84304	-	-	-	-	-
AT1G57660	-1.20807	0.84302	K02889|1|2e-25|116|aag:AaeL_AAEL007715|large subunit ribosomal protein L21e	GO:0044444//cytoplasmic part;GO:0030529//ribonucleoprotein complex	GO:0005198//structural molecule activity	GO:0007052//mitotic spindle organization;GO:0010467//gene expression	gi|340381184|ref|XP_003389101.1|/2.67884e-26/PREDICTED: 60S ribosomal protein L21-like [Amphimedon queenslandica]
AT1G73510	4.06839	0.843006	-	-	-	-	-
AT2G42380	-2.50532	0.842951	-	-	-	-	-
AT5G60890	-2.4854	0.842917	K09420|1|4e-08|47.4|xla:398039|myb proto-oncogene protein;K09421|3|2e-07|45.1|dre:558540|myb-related protein	-	-	-	gi|123480766|ref|XP_001323405.1|/6.96391e-10/Myb-like DNA-binding domain containing protein [Trichomonas vaginalis G3]
AT1G20440	1.02115	0.842849	-	-	-	-	-
AT3G52900	-2.10616	0.842766	-	-	-	-	-
AT1G54500	-1.02139	0.84276	-	-	-	-	gi|82913429|ref|XP_728640.1|/3.31496e-10/rubredoxin [Plasmodium yoelii yoelii 17XNL]
AT2G28910	1.02971	0.842671	-	-	-	-	gi|470530033|ref|XP_004368171.1|/7.59682e-22/zinc knuckle domain containing protein [Acanthamoeba castellanii str. Neff]
AT5G42900	1.10219	0.842609	-	-	-	-	-
AT4G16670	1.57212	0.842465	-	-	-	-	-
AT3G63190	-1.08938	0.842465	-	-	-	-	gi|350427675|ref|XP_003494840.1|/1.36885e-10/PREDICTED: ribosome-recycling factor-like [Bombus impatiens]
AT5G27770	-1.15044	0.842438	K02891|1|5e-15|83.2|dre:557397|large subunit ribosomal protein L22e	GO:0015934//large ribosomal subunit	GO:0005539//glycosaminoglycan binding	GO:0006412//translation;GO:0019080;GO:0031016//pancreas development;GO:0030217//T cell differentiation	gi|392884138|gb|AFM90901.1|/7.93268e-15/60S ribosomal protein L22-like protein [Callorhinchus milii]
AT2G46690	-1.14547	0.842369	-	-	-	-	-
AT2G23600	-1.1317	0.842356	-	-	-	-	gi|326435001|gb|EGD80571.1|/6.19291e-07/esterase [Salpingoeca sp. ATCC 50818]
AT4G39510	-2.30621	0.842335	K00517|1|2e-23|111|cel:T10B9.10|[EC:1.14.-.-];K07440|2|9e-22|105|bta:506438|cytochrome P450, family 46, subfamily A (cholesterol 24(S)-hydroxylase) [EC:1.14.13.98]	-	-	-	gi|167521978|ref|XP_001745327.1|/5.14161e-41/hypothetical protein [Monosiga brevicollis MX1]
AT5G02830	-1.56587	0.842315	-	-	-	-	gi|145524846|ref|XP_001448245.1|/1.56485e-09/hypothetical protein [Paramecium tetraurelia strain d4-2]
AT3G55360	-1.25818	0.842301	K10258|1|3e-47|191|phu:Phum_PHUM037790|enoyl reductase [EC:1.3.1.-]	-	-	-	gi|470269728|ref|XP_004362563.1|/8.51258e-52/synaptic glycoprotein SC2-like protein [Dictyostelium fasciculatum]
AT1G55260	-1.66511	0.842253	-	-	-	-	-
AT4G27030	-1.31969	0.842239	K10704|1|6e-20|99.0|tca:664259|ubiquitin-conjugating enzyme E2 variant	-	-	-	gi|470527633|ref|XP_004357191.1|/3.1405e-21/ubiquitin-conjugating enzyme, putative [Acanthamoeba castellanii str. Neff]
AT5G01800	1.13974	0.842137	-	-	-	-	-
AT5G63530	-1.22189	0.842116	-	-	-	-	-
AT4G27970	3.33576	0.842102	-	-	-	-	-
AT1G01820	1.10449	0.842054	-	-	-	-	-
AT3G04010	2.086	0.842034	-	-	-	-	gi|449674789|ref|XP_002165086.2|/2.15798e-14/PREDICTED: glucan endo-1,3-beta-glucosidase-like [Hydra magnipapillata]
AT4G18360	2.74969	0.841931	K11517|1|1e-40|87.0|rno:311446|(S)-2-hydroxy-acid oxidase [EC:1.1.3.15]	-	GO:0016491//oxidoreductase activity	GO:0006950//response to stress;GO:0008152//metabolic process	gi|225707262|gb|ACO09477.1|/1.17636e-55/Hydroxyacid oxidase 1 [Osmerus mordax]
AT1G34030	-1.15738	0.841876	K02964|1|9e-29|105|bfo:BRAFLDRAFT_114927|small subunit ribosomal protein S18e	GO:0030529//ribonucleoprotein complex	GO:0003723//RNA binding;GO:0005198//structural molecule activity	GO:0010467//gene expression	gi|443689582|gb|ELT91955.1|/5.94228e-28/hypothetical protein CAPTEDRAFT_228718 [Capitella teleta]
AT2G42280	1.38938	0.841856	-	-	-	-	-
AT4G38710	-1.08334	0.841815	-	-	-	-	-
AT1G71500	-1.0302	0.841815	-	-	-	-	-
AT4G12900	-1.82238	0.841657	K08059|1|8e-07|55.5|cel:F37H8.5|interferon, gamma-inducible protein 30	-	-	-	gi|195158583|ref|XP_002020165.1|/4.74154e-09/GL13649 [Drosophila persimilis]
AT3G59900	1.41604	0.841623	-	-	-	-	-
AT3G23550	1.81576	0.841603	K03327|1|8e-24|113|xtr:100125051|multidrug resistance protein, MATE family	-	-	-	gi|156717800|ref|NP_001096440.1|/6.71206e-23/multidrug and toxin extrusion protein 1 [Xenopus (Silurana) tropicalis]
AT3G44630	1.33497	0.841425	K01768|1|1e-10|70.9|dme:Dmel_CG10255|adenylate cyclase [EC:4.6.1.1];K12796|3|1e-09|67.4|dre:566811|erbb2-interacting protein	-	-	-	gi|260812948|ref|XP_002601182.1|/2.36703e-18/hypothetical protein BRAFLDRAFT_214464 [Branchiostoma floridae]
AT5G18270	2.07587	0.841418	-	-	-	-	-
AT2G29180	-1.0638	0.841322	-	-	-	-	-
AT3G04090	1.06973	0.841295	-	-	-	-	-
AT4G24690	1.03469	0.841212	-	-	-	-	gi|281208412|gb|EFA82588.1|/1.42751e-08/ZZ-type zinc finger-containing protein [Polysphondylium pallidum PN500]
AT3G54090	-1.2511	0.841123	-	-	-	-	-
AT4G24750	-1.29606	0.841082	-	-	-	-	-
AT3G16250	-1.09936	0.841082	-	-	-	-	-
AT5G22090	1.26469	0.841034	-	-	-	-	-
AT2G29550	-1.13172	0.841007	K07375|1|1e-132|370|dan:Dana_GF16133|tubulin beta	GO:0032991//macromolecular complex;GO:0015630//microtubule cytoskeleton	GO:0017111//nucleoside-triphosphatase activity;GO:0032561//guanyl ribonucleotide binding	GO:0043623//cellular protein complex assembly;GO:0009207;GO:0007017//microtubule-based process	gi|194746378|ref|XP_001955657.1|/1.06356e-131/GF16133 [Drosophila ananassae]
AT4G24590	1.53222	0.840939	-	-	-	-	-
AT4G13500	-1.06729	0.840884	-	-	-	-	-
AT5G65750	1.19264	0.84087	K00164|1|0.0|484|bfo:BRAFLDRAFT_130310|2-oxoglutarate dehydrogenase E1 component [EC:1.2.4.2]	-	-	-	gi|470465166|ref|XP_004341587.1|/0/oxoglutarate dehydrogenase (succinyltransferring), E1 component, putative [Acanthamoeba castellanii str. Neff]
AT2G35680	1.03561	0.840863	K14165|1|2e-12|42.0|spu:755068|dual specificity phosphatase [EC:3.1.3.16 3.1.3.48]	-	-	-	gi|115630616|ref|XP_001188241.1|/1.91413e-11/PREDICTED: protein-tyrosine phosphatase mitochondrial 1-like protein-like [Strongylocentrotus purpuratus]
AT3G60630	-1.38351	0.840843	-	-	-	-	-
AT5G13810	1.1007	0.840836	-	-	-	-	gi|340383315|ref|XP_003390163.1|/1.99882e-28/PREDICTED: glutaredoxin domain-containing cysteine-rich protein CG12206-like [Amphimedon queenslandica]
AT5G43780	1.13454	0.840658	K13811|1|1e-68|187|dre:559488|3'-phosphoadenosine 5'-phosphosulfate synthase [EC:2.7.7.4 2.7.1.25]	GO:0044444//cytoplasmic part	GO:0004779//sulfate adenylyltransferase activity;GO:0000166//nucleotide binding;GO:0016301//kinase activity	GO:0048731;GO:0006790//sulfur compound metabolic process;GO:0034036	gi|344274534|ref|XP_003409070.1|/1.71422e-68/PREDICTED: bifunctional 3'-phosphoadenosine 5'-phosphosulfate synthase 2-like [Loxodonta africana]
AT1G14360	-1.46848	0.840631	K15275|1|2e-20|82.8|acs:100553382|solute carrier family 35 (UDP-galactose transporter), member B1	GO:0044464//cell part	-	GO:0055085//transmembrane transport;GO:0008643//carbohydrate transport	gi|470236764|ref|XP_004350335.1|/3.95181e-21/Galactose transporter [Dictyostelium fasciculatum]
AT5G48430	2.329	0.840528	-	-	-	-	-
AT1G02305	1.07216	0.840521	K01363|1|6e-48|141|cin:100176002|cathepsin B [EC:3.4.22.1]	GO:0044444//cytoplasmic part	GO:0005488//binding;GO:0004175//endopeptidase activity	GO:0008219//cell death;GO:0019538//protein metabolic process;GO:0010033//response to organic substance	gi|449267314|gb|EMC78276.1|/3.47545e-48/Cathepsin B [Columba livia]
AT3G51800	-1.14425	0.840521	K05084|1|1e-35|82.0|mcc:711407|receptor tyrosine-protein kinase erbB-3 [EC:2.7.10.1]	GO:0031981//nuclear lumen	GO:0001071//nucleic acid binding transcription factor activity;GO:0019899//enzyme binding	GO:0006355//regulation of transcription, DNA-dependent	gi|466030568|ref|XP_004274221.1|/4.03407e-35/PREDICTED: proliferation-associated protein 2G4 [Orcinus orca]
AT4G20270	-1.4238	0.840514	K04730|1|6e-26|99.8|acs:100563977|interleukin-1 receptor-associated kinase 1 [EC:2.7.11.1];K04733|5|3e-23|112|bta:533692|interleukin-1 receptor-associated kinase 4 [EC:2.7.11.1]	-	-	-	gi|157865941|ref|XP_001681677.1|/2.50949e-42/putative surface antigen protein [Leishmania major strain Friedlin]
AT1G11850	-1.6569	0.840501	-	-	-	-	-
AT1G67430	-1.02908	0.840494	K02880|1|2e-35|93.6|dre:336641|large subunit ribosomal protein L17e	GO:0030529//ribonucleoprotein complex	-	-	gi|470465036|ref|XP_004341573.1|/8.9135e-38/ribosomal protein L22, putative [Acanthamoeba castellanii str. Neff]
AT3G08850	1.29738	0.840343	K07204|1|2e-59|95.5|dre:560455|regulatory associated protein of mTOR	GO:0044444//cytoplasmic part	GO:0005515//protein binding	GO:0035556//intracellular signal transduction;GO:0042325//regulation of phosphorylation;GO:0032535//regulation of cellular component size;GO:0007154//cell communication	gi|189528338|ref|XP_001919288.1|/1.47431e-58/PREDICTED: regulatory-associated protein of mTOR isoform 1 [Danio rerio]
AT5G25440	1.68591	0.840268	-	-	-	-	-
AT4G17530	1.26047	0.840076	K07874|1|2e-54|127|oaa:100082751|Ras-related protein Rab-1A	GO:0043231//intracellular membrane-bounded organelle;GO:0044297//cell body	GO:0032561//guanyl ribonucleotide binding	GO:0048193//Golgi vesicle transport	gi|395507954|ref|XP_003758282.1|/1.66472e-53/PREDICTED: ras-related protein Rab-1A [Sarcophilus harrisii]
AT3G06035	-2.11628	0.840069	-	-	-	-	-
AT2G27580	1.23699	0.840015	K12163|1|4e-13|76.3|cin:100170017|AN1-type zinc finger and ubiquitin domain-containing protein 1	-	-	-	gi|340371853|ref|XP_003384459.1|/1.10227e-23/PREDICTED: AN1-type zinc finger protein 5-like [Amphimedon queenslandica]
AT1G16080	-1.1037	0.839994	-	-	-	-	-
AT4G10970	1.32973	0.839967	-	-	-	-	-
AT5G58090	1.05235	0.839919	-	-	-	-	gi|449674789|ref|XP_002165086.2|/1.38609e-12/PREDICTED: glucan endo-1,3-beta-glucosidase-like [Hydra magnipapillata]
AT1G47670	-2.29395	0.839905	-	-	-	-	-
AT4G33300	1.22465	0.839884	K02084|1|2e-07|50.4|dre:58131|apoptotic protease-activating factor	-	-	-	gi|196016496|ref|XP_002118100.1|/1.84764e-06/predicted protein [Trichoplax adhaerens]
AT4G14960	-1.00746	0.839884	K07374|1|0.0|700|bta:504244|tubulin alpha	GO:0032991//macromolecular complex;GO:0015630//microtubule cytoskeleton	GO:0017111//nucleoside-triphosphatase activity;GO:0032561//guanyl ribonucleotide binding	GO:0043623//cellular protein complex assembly;GO:0009207;GO:0007017//microtubule-based process	gi|403362780|gb|EJY81124.1|/0/Alpha tubulin,putative [Oxytricha trifallax]
AT5G19090	-1.28432	0.839857	-	-	-	-	-
AT3G02230	-1.18712	0.839816	-	-	-	-	-
AT5G67150	-1.68011	0.839795	-	-	-	-	gi|290972037|ref|XP_002668770.1|/3.26452e-06/predicted protein [Naegleria gruberi]
AT5G35370	1.84314	0.839768	K04733|1|7e-35|150|xtr:733738|interleukin-1 receptor-associated kinase 4 [EC:2.7.11.1];K04730|2|2e-34|149|ssc:396606|interleukin-1 receptor-associated kinase 1 [EC:2.7.11.1];K08286|5|3e-32|141|dme:Dmel_CG5974|protein-serine/threonine kinase [EC:2.7.11.-]	-	GO:0005488//binding	GO:0009987//cellular process	gi|347968954|ref|XP_311931.4|/5.74334e-37/AGAP002966-PA [Anopheles gambiae str. PEST]
ATCG01100	-1.09333	0.839713	K03878|1|1e-24|115|tad:TradoM_p19|NADH-ubiquinone oxidoreductase chain 1 [EC:1.6.5.3]	-	-	-	gi|462269915|gb|AGH24501.1|/4.19538e-29/NADH dehydrogenase subunit 1 (mitochondrion) [Seculamonas ecuadoriensis]
AT2G42540	-1.15759	0.839679	-	-	-	-	-
AT3G02830	-1.1544	0.839645	-	-	-	-	-
AT5G62480	2.05179	0.839597	K01800|1|1e-10|67.8|cbr:CBG00257|maleylacetoacetate isomerase [EC:5.2.1.2]	-	GO:0003824//catalytic activity	-	gi|156404486|ref|XP_001640438.1|/1.19484e-14/predicted protein [Nematostella vectensis]
AT2G33850	-1.22013	0.839556	-	-	-	-	gi|195429517|ref|XP_002062805.1|/7.74751e-07/GK19503 [Drosophila willistoni]
AT1G35260	-1.8572	0.839556	-	-	-	-	-
AT4G33980	1.17208	0.839528	-	-	-	-	-
AT1G62370	2.03761	0.839446	K15689|1|7e-08|57.4|xtr:100145805|E3 ubiquitin-protein ligase NEURL3 [EC:6.3.2.19]	-	-	-	gi|301605932|ref|XP_002932612.1|/5.45753e-07/PREDICTED: e3 ubiquitin-protein ligase NEURL3 [Xenopus (Silurana) tropicalis]
AT1G13960	1.28481	0.839439	-	-	-	-	gi|281206030|gb|EFA80219.1|/9.54438e-19/putative WRKY transcription factor [Polysphondylium pallidum PN500]
AT4G24972	-1.3917	0.839433	-	-	-	-	-
AT3G18680	-1.06576	0.839296	-	-	-	-	gi|301632803|ref|XP_002945470.1|/9.20101e-36/PREDICTED: uridylate kinase-like [Xenopus (Silurana) tropicalis]
AT3G14680	2.02958	0.839289	K07426|1|2e-25|118|xtr:550102|cytochrome P450, family 4, subfamily B [EC:1.14.14.1];K07425|2|2e-25|118|bta:516085|cytochrome P450, family 4, subfamily A [EC:1.14.15.3]	-	-	-	gi|321477429|gb|EFX88388.1|/1.17227e-29/hypothetical protein DAPPUDRAFT_311386 [Daphnia pulex]
AT5G27330	-1.6385	0.839241	K10352|1|8e-15|83.2|ame:412092|myosin heavy chain;K10421|5|1e-14|82.8|phu:Phum_PHUM291650|CAP-Gly domain-containing linker protein 1	-	-	-	gi|328780007|ref|XP_001120388.2|/1.53179e-21/PREDICTED: major antigen [Apis mellifera]
AT1G10170	1.10762	0.839118	K12236|1|1e-163|578|ptr:465042|transcriptional repressor NF-X1 [EC:6.3.2.-]	-	-	GO:0010556;GO:0006351//transcription, DNA-dependent	gi|348570188|ref|XP_003470879.1|/4.61184e-165/PREDICTED: transcriptional repressor NF-X1-like [Cavia porcellus]
AT2G43460	-1.13428	0.839104	K02923|1|1e-20|101|bfo:BRAFLDRAFT_286891|large subunit ribosomal protein L38e	GO:0030529//ribonucleoprotein complex	GO:0005198//structural molecule activity	GO:0010467//gene expression	gi|74938358|sp|Q95V84.1|RL38_BRABE/1.01485e-19/RecName: Full=60S ribosomal protein L38
AT3G55270	1.17267	0.839049	K04459|1|2e-17|93.2|dre:394146|dual specificity phosphatase [EC:3.1.3.16 3.1.3.48]	-	GO:0004721//phosphoprotein phosphatase activity	-	gi|470486988|ref|XP_004344659.1|/9.82507e-46/dual specificity phosphatase, catalytic domain containing protein [Acanthamoeba castellanii str. Neff]
AT1G71100	1.13306	0.839022	K01807|1|2e-38|160|mdo:100029497|ribose 5-phosphate isomerase A [EC:5.3.1.6]	-	-	-	gi|82793318|ref|XP_727992.1|/2.04988e-45/ribose 5-phosphate isomerase [Plasmodium yoelii yoelii 17XNL]
AT4G08500	1.43301	0.838967	K04428|1|5e-13|49.3|cin:778975|mitogen-activated protein kinase kinase kinase 4 [EC:2.7.11.25];K04420|5|9e-11|48.9|nve:NEMVE_v1g104385|mitogen-activated protein kinase kinase kinase 2 [EC:2.7.11.25]	-	-	-	gi|281202893|gb|EFA77095.1|/2.75886e-14/protein serine/threonine kinase [Polysphondylium pallidum PN500]
AT5G66760	1.05974	0.838933	K00234|1|2e-115|267|nve:NEMVE_v1g113343|succinate dehydrogenase (ubiquinone) flavoprotein subunit [EC:1.3.5.1]	GO:0005739//mitochondrion	GO:0016627//oxidoreductase activity, acting on the CH-CH group of donors	GO:0055114//oxidation-reduction process;GO:0006091//generation of precursor metabolites and energy	gi|156377009|ref|XP_001630650.1|/1.26731e-114/predicted protein [Nematostella vectensis]
AT1G64710	1.10339	0.838858	K00121|1|2e-71|156|ssc:100513555|S-(hydroxymethyl)glutathione dehydrogenase / alcohol dehydrogenase [EC:1.1.1.284 1.1.1.1]	-	GO:0005488//binding;GO:0003824//catalytic activity	GO:0008152//metabolic process	gi|348605274|ref|NP_001231762.1|/1.33117e-70/alcohol dehydrogenase 5 (class III), chi polypeptide [Sus scrofa]
AT5G24150	-1.41896	0.838823	K00511|1|8e-16|87.0|bfo:BRAFLDRAFT_288182|squalene monooxygenase [EC:1.14.13.132]	GO:0016020//membrane	-	GO:0008152//metabolic process	gi|281203504|gb|EFA77704.1|/8.36884e-21/squalene monooxygenase [Polysphondylium pallidum PN500]
AT4G09320	-1.00824	0.838803	K00940|1|6e-36|152|cqu:CpipJ_CPIJ004571|nucleoside-diphosphate kinase [EC:2.7.4.6]	-	GO:0016772//transferase activity, transferring phosphorus-containing groups;GO:0000166//nucleotide binding	GO:0009209;GO:0006796//phosphate-containing compound metabolic process	gi|403348145|gb|EJY73504.1|/1.04849e-37/Nucleoside diphosphate kinase [Oxytricha trifallax]
AT1G19660	1.01778	0.838789	-	-	-	-	-
AT5G27390	-1.60411	0.838775	-	-	-	-	-
AT1G76360	1.56355	0.8387	K04733|1|2e-22|48.9|rno:300177|interleukin-1 receptor-associated kinase 4 [EC:2.7.11.1]	GO:0044464//cell part	GO:0016301//kinase activity;GO:0005126//cytokine receptor binding	GO:0007166//cell surface receptor signaling pathway;GO:0048518;GO:0044237//cellular metabolic process	gi|340380494|ref|XP_003388757.1|/3.42953e-23/PREDICTED: interleukin-1 receptor-associated kinase 4-like [Amphimedon queenslandica]
AT4G13195	-1.86059	0.838502	-	-	-	-	-
AT5G14320	-0.987005	0.83844	-	-	-	-	gi|301628939|ref|XP_002943606.1|/1.90811e-06/PREDICTED: 30S ribosomal protein S13-like [Xenopus (Silurana) tropicalis]
AT2G04790	-1.3831	0.838372	-	-	-	-	-
AT3G25890	-1.18606	0.838372	-	-	-	-	-
AT4G39320	-3.40652	0.838351	K10429|1|2e-06|53.5|bta:514739|microtubule-associated protein 1	-	-	-	gi|109939812|gb|AAI18408.1|/6.05047e-06/MAP1B protein [Bos taurus]
AT1G17620	1.06559	0.838337	-	-	-	-	-
AT2G39660	1.46025	0.83831	K04733|1|6e-28|59.7|xtr:733738|interleukin-1 receptor-associated kinase 4 [EC:2.7.11.1];K04730|5|1e-26|51.6|acs:100563977|interleukin-1 receptor-associated kinase 1 [EC:2.7.11.1]	-	GO:0005488//binding	-	gi|183986653|ref|NP_001116877.1|/5.1806e-27/interleukin-1 receptor-associated kinase 4 [Xenopus (Silurana) tropicalis]
AT1G76920	1.10911	0.838303	-	-	-	-	-
AT5G65600	3.50274	0.838289	K04733|1|5e-45|183|rno:300177|interleukin-1 receptor-associated kinase 4 [EC:2.7.11.1]	GO:0044444//cytoplasmic part;GO:0031090//organelle membrane	GO:0005488//binding;GO:0004672//protein kinase activity	GO:0002224//toll-like receptor signaling pathway;GO:0007166//cell surface receptor signaling pathway	gi|395841547|ref|XP_003793596.1|/3.85253e-45/PREDICTED: interleukin-1 receptor-associated kinase 4 [Otolemur garnettii]
AT4G34620	-0.998802	0.838276	-	GO:0030529//ribonucleoprotein complex	GO:0005198//structural molecule activity	GO:0010467//gene expression	gi|167527215|ref|XP_001747940.1|/4.05963e-07/hypothetical protein [Monosiga brevicollis MX1]
AT1G56110	-1.12486	0.838269	K14564|1|1e-108|179|nve:NEMVE_v1g170437|nucleolar protein 56	-	-	-	gi|156372708|ref|XP_001629178.1|/8.64813e-108/predicted protein [Nematostella vectensis]
AT3G44590	-1.80446	0.8382	-	-	-	-	-
AT3G16857	1.15948	0.838187	-	-	-	-	gi|443302655|gb|AGC82269.1|/1.84586e-06/cAMP phosphodiesterase [Acanthamoeba castellanii]
AT3G02800	1.85071	0.838091	-	-	GO:0016791//phosphatase activity	-	gi|470458371|ref|XP_004341239.1|/3.90603e-13/tyrosine specific protein phosphatase, putative [Acanthamoeba castellanii str. Neff]
AT1G10340	2.12057	0.838022	K04984|1|8e-10|66.6|hmg:100215626|transient receptor potential cation channel subfamily A member 1;K10380|3|8e-08|60.1|smm:Smp_145700|ankyrin;K15503|4|8e-08|46.6|rno:301415|serine/threonine-protein phosphatase 6 regulatory ankyrin repeat subunit B	-	-	-	gi|449692648|ref|XP_002170883.2|/3.40726e-10/PREDICTED: ankyrin-1-like, partial [Hydra magnipapillata]
AT5G11890	-1.28714	0.838009	-	-	-	-	-
AT3G45030	-1.04265	0.837995	K02969|1|2e-23|110|cin:100184559|small subunit ribosomal protein S20e	-	-	-	gi|291223257|ref|XP_002731626.1|/7.18842e-24/PREDICTED: ribosomal protein S20-like [Saccoglossus kowalevskii]
AT5G49740	-1.3311	0.837954	K13411|1|1e-15|48.5|acs:100562649|dual oxidase [EC:1.6.3.1 1.11.1.-]	-	-	-	gi|372290520|gb|AEX91747.1|/3.9997e-17/NADPH oxidase A [Acanthamoeba castellanii]
AT1G74970	-1.00297	0.83792	-	-	-	-	gi|3746423|gb|AAC63957.1|/1.4772e-13/small ribosomal protein S9 precursor [Toxoplasma gondii]
AT1G17700	-2.13722	0.837865	-	-	-	-	-
AT2G17630	-2.26906	0.837838	K00831|1|9e-100|364|mdo:100012719|phosphoserine aminotransferase [EC:2.6.1.52]	-	GO:0016740//transferase activity	GO:0008152//metabolic process	gi|395515355|ref|XP_003761870.1|/7.66207e-98/PREDICTED: phosphoserine aminotransferase isoform 1 [Sarcophilus harrisii]
AT2G27389	3.56705	0.837838	-	-	-	-	-
AT3G57560	-1.22261	0.837831	-	-	-	-	gi|308446958|ref|XP_003087301.1|/1.05892e-46/hypothetical protein CRE_21106 [Caenorhabditis remanei]
[truncated: 22,349 more rows]

## Sheet: Supplementary Table 2B
Supplementary Table 2B The total differentially expressed genes (DEGs) and their functions
The criteria of DEGs: the /log2 ratio/ ≥1 and the Probability value (P-value for hypothesis testing) of 0.8 or more
GeneID	log2Ratio(AZD/DMSO)	Probability	Description
AT3G03820	-8.81976	0.884428	Symbols: | SAUR-like auxin-responsive protein family | chr3:976933-977223 REVERSE LENGTH=291
AT5G03090	-8.68437	0.873989	Symbols: | BEST Arabidopsis thaliana protein match is: mto 1 responding down 1 (TAIR:AT1G53480); Has 7 Blast hits to 7 proteins in 1 species: Archae - 0; Bacteria - 0; Metazoa - 0; Fungi - 0; Plants - 7; Viruses - 0; Other Eukaryotes - 0 (source: NCBI BLink). | chr5:725281-725962 FORWARD LENGTH=294
AT5G07690	-6.8279	0.976944	Symbols: MYB29, ATMYB29, PMG2 | myb domain protein 29 | chr5:2446764-2448543 FORWARD LENGTH=1595
AT5G37940	-6.38309	0.919032	Symbols: | Zinc-binding dehydrogenase family protein | chr5:15107296-15108966 FORWARD LENGTH=1224
AT5G07700	-6.24104	0.876679	Symbols: MYB76, AtMYB76 | myb domain protein 76 | chr5:2450325-2451578 FORWARD LENGTH=1017
AT1G70260	-6.05961	0.818095	Symbols: | nodulin MtN21 /EamA-like transporter family protein | chr1:26456844-26459450 REVERSE LENGTH=1463
AT1G03820	-5.97217	0.968675	Symbols: | unknown protein; FUNCTIONS IN: molecular_function unknown; INVOLVED IN: biological_process unknown; LOCATED IN: endomembrane system; EXPRESSED IN: 21 plant structures; EXPRESSED DURING: 13 growth stages; Has 1345 Blast hits to 1122 proteins in 102 species: Archae - 2; Bacteria - 28; Metazoa - 28; Fungi - 30; Plants - 109; Viruses - 0; Other Eukaryotes - 1148 (source: NCBI BLink). | chr…
AT3G17520	-5.85156	0.866103	Symbols: | Late embryogenesis abundant protein (LEA) family protein | chr3:5999289-6000370 REVERSE LENGTH=1082
AT1G20130	-5.78765	0.83284	Anter-specific proline-rich protein APG
AT5G59310	-5.59829	0.960899	Non-specific lipid-transfer protein 4
AT4G03060	-5.53309	0.952321	Symbols: AOP2 | AOP2 (ALKENYL HYDROXALKYL PRODUCING 2); oxidoreductase, acting on paired donors, with incorporation or reduction of molecular oxygen, 2-oxoglutarate as one donor, and incorporation of one atom each of oxygen into both donors | chr4:1351980-1353854 REVERSE LENGTH=1267
AT5G18030	-5.52288	0.929985	Symbols: | SAUR-like auxin-responsive protein family | chr5:5968435-5968938 FORWARD LENGTH=504
AT5G18020	-5.22998	0.914959	Symbols: | SAUR-like auxin-responsive protein family | chr5:5966183-5966677 REVERSE LENGTH=495
AT4G28250	-5.16472	0.951972	Expansin-B3
AT2G03090	-5.11956	0.953287	Expansin-A15
AT2G40610	-4.78714	0.959961	Expansin-A8
AT5G22930	-4.77407	0.832484	Symbols: | Protein of unknown function (DUF1635) | chr5:7668229-7669315 REVERSE LENGTH=717
AT3G61920	-4.63519	0.851303	Symbols: | unknown protein; FUNCTIONS IN: molecular_function unknown; INVOLVED IN: N-terminal protein myristoylation; LOCATED IN: cellular_component unknown; EXPRESSED IN: shoot, hypocotyl, root, egg cell; BEST Arabidopsis thaliana protein match is: unknown protein (TAIR:AT1G64700); Has 77 Blast hits to 77 proteins in 8 species: Archae - 0; Bacteria - 0; Metazoa - 0; Fungi - 0; Plants - 77; Virus…
AT1G67750	-4.51278	0.936768	Probable pectate lyase 5
AT5G20820	-4.48675	0.831232	Symbols: | SAUR-like auxin-responsive protein family | chr5:7046751-7047396 REVERSE LENGTH=646
AT5G52300	-4.48011	0.87084	Low-temperature-induced 65 kDa protein
AT1G69530	-4.41935	0.970256	Expansin-A1
AT3G54260	-4.36709	0.927534	Symbols: TBL36 | TRICHOME BIREFRINGENCE-LIKE 36 | chr3:20085010-20086763 REVERSE LENGTH=1245
AT2G01610	-4.34671	0.942033	Symbols: | Plant invertase/pectin methylesterase inhibitor superfamily protein | chr2:273917-274820 REVERSE LENGTH=904
AT4G24780	-4.33411	0.963055	Probable pectate lyase 18
AT2G42800	-4.26961	0.921866	Symbols: AtRLP29, RLP29 | receptor like protein 29 | chr2:17807942-17809590 REVERSE LENGTH=1649
AT5G62920	-4.19777	0.818711	Two-component response regulator ARR6
AT1G57750	-4.13838	0.909873	gi|470417222|ref|XP_004336970.1|/2.05051e-52/cytochrome p450 superfamily protein [Acanthamoeba castellanii str. Neff]
AT1G20190	-4.10541	0.941629	Expansin-A11
AT1G64390	-4.07255	0.937357	ATGH9C2, GH9C2, GLYCOSYL HYDROLASE 9C2
AT3G10185	-4.04776	0.88807	Symbols: | Gibberellin-regulated family protein | chr3:3145579-3146199 FORWARD LENGTH=312
AT1G06350	-4.04274	0.864261	Delta-9 desaturase-like 4 protein
AT5G07030	-4.02705	0.947776	Symbols: | Eukaryotic aspartyl protease family protein | chr5:2183360-2185972 REVERSE LENGTH=1863
AT1G28290	-4.02153	0.960947	Symbols: AGP31 | arabinogalactan protein 31 | chr1:9889125-9890993 REVERSE LENGTH=1436
AT3G03190	-3.96088	0.910434	Glutathione S-transferase
AT2G13820	-3.95195	0.85287	Non-specific lipid-transfer protein-like protein At2g13820
AT5G59320	-3.94079	0.935584	Non-specific lipid-transfer protein 3
AT4G02290	-3.9388	0.924077	Endoglucanase 17
AT1G78370	-3.90933	0.961193	Symbols: ATGSTU20, GSTU20 | glutathione S-transferase TAU 20 | chr1:29484269-29485290 REVERSE LENGTH=899
AT3G51590	-3.90886	0.814447	Non-specific lipid-transfer protein 12
AT3G53190	-3.86182	0.902829	Probable pectate lyase 12
AT1G44970	-3.83117	0.880636	Peroxidase 9
AT1G26770	-3.80979	0.954142	Expansin-A10
AT2G37640	-3.8077	0.939472	Expansin-A3
AT4G02800	-3.80697	0.888255	Symbols: | unknown protein; FUNCTIONS IN: molecular_function unknown; INVOLVED IN: biological_process unknown; LOCATED IN: chloroplast; EXPRESSED IN: 16 plant structures; EXPRESSED DURING: 9 growth stages; BEST Arabidopsis thaliana protein match is: unknown protein (TAIR:AT5G01970); Has 3209 Blast hits to 2720 proteins in 308 species: Archae - 13; Bacteria - 213; Metazoa - 1207; Fungi - 247; Plan…
AT4G12480	-3.80032	0.958133	Symbols: pEARLI 1 | Bifunctional inhibitor/lipid-transfer protein/seed storage 2S albumin superfamily protein | chr4:7406105-7406937 REVERSE LENGTH=833
AT1G60590	-3.79006	0.930594	Symbols: | Pectin lyase-like superfamily protein | chr1:22314170-22316970 REVERSE LENGTH=1982
AT3G25130	-3.76652	0.8831	Symbols: | unknown protein; FUNCTIONS IN: molecular_function unknown; INVOLVED IN: biological_process unknown; LOCATED IN: plasma membrane; EXPRESSED IN: 17 plant structures; EXPRESSED DURING: 9 growth stages; Has 3885 Blast hits to 2658 proteins in 280 species: Archae - 12; Bacteria - 208; Metazoa - 970; Fungi - 222; Plants - 148; Viruses - 11; Other Eukaryotes - 2314 (source: NCBI BLink). | chr…
AT2G36870	-3.74464	0.896236	Probable xyloglucan endotransglucosylase/hydrolase protein 32
AT5G42180	-3.71213	0.866856	Peroxidase 64
AT1G31690	-3.68887	0.822962	Symbols: | Copper amine oxidase family protein | chr1:11343980-11347767 FORWARD LENGTH=2034
AT1G18250	-3.68068	0.927472	Thaumatin-like protein
AT4G38860	-3.67636	0.943272	Symbols: | SAUR-like auxin-responsive protein family | chr4:18130268-18131060 FORWARD LENGTH=793
AT1G74670	-3.64301	0.951945	Symbols: | Gibberellin-regulated family protein | chr1:28053286-28054149 FORWARD LENGTH=654
AT1G73620	-3.6321	0.801386	Symbols: | Pathogenesis-related thaumatin superfamily protein | chr1:27681408-27683130 FORWARD LENGTH=995
AT5G01015	-3.62316	0.907887	Symbols: | unknown protein; FUNCTIONS IN: molecular_function unknown; INVOLVED IN: biological_process unknown; LOCATED IN: endomembrane system; EXPRESSED IN: 23 plant structures; EXPRESSED DURING: 13 growth stages; BEST Arabidopsis thaliana protein match is: unknown protein (TAIR:AT1G65295); Has 30201 Blast hits to 17322 proteins in 780 species: Archae - 12; Bacteria - 1396; Metazoa - 17338; Fung…
AT4G38840	-3.61221	0.941197	Symbols: | SAUR-like auxin-responsive protein family | chr4:18124978-18125559 REVERSE LENGTH=582
AT3G20470	-3.59469	0.933859	Symbols: GRP-5, ATGRP-5, GRP5, ATGRP5 | glycine-rich protein 5 | chr3:7140440-7141228 REVERSE LENGTH=789
AT2G32990	-3.59087	0.826173	ATGH9B8, GH9B8, GLYCOSYL HYDROLASE 9B8
AT2G39700	-3.57074	0.940533	Expansin-A4
AT3G12870	-3.526	0.898064	Symbols: | unknown protein; BEST Arabidopsis thaliana protein match is: unknown protein (TAIR:AT5G56120); Has 70 Blast hits to 70 proteins in 12 species: Archae - 0; Bacteria - 0; Metazoa - 0; Fungi - 0; Plants - 70; Viruses - 0; Other Eukaryotes - 0 (source: NCBI BLink). | chr3:4094417-4095037 REVERSE LENGTH=621
AT4G15660	-3.50872	0.907901	Monothiol glutaredoxin-S8
AT5G04950	-3.50533	0.937843	Nicotianamine synthase 1
AT2G24762	-3.50435	0.938199	Symbols: AtGDU4, GDU4 | glutamine dumper 4 | chr2:10559384-10560175 FORWARD LENGTH=792
AT3G60890	-3.48507	0.85656	LITTLE ZIPPER 2, ZPR2
AT1G80520	-3.48181	0.846956	Symbols: | Sterile alpha motif (SAM) domain-containing protein | chr1:30276481-30277059 FORWARD LENGTH=579
AT3G17640	-3.44819	0.92713	Symbols: | Leucine-rich repeat (LRR) family protein | chr3:6032393-6033583 FORWARD LENGTH=1191
AT5G18080	-3.43521	0.888569	Symbols: | SAUR-like auxin-responsive protein family | chr5:5983840-5984112 FORWARD LENGTH=273
AT1G65860	-3.42283	0.888433	Flavin-containing monooxygenase FMO GS-OX1
AT4G39320	-3.40652	0.838351	Symbols: | microtubule-associated protein-related | chr4:18289055-18289857 FORWARD LENGTH=703
AT2G21210	-3.3896	0.945298	Symbols: | SAUR-like auxin-responsive protein family | chr2:9085210-9085909 REVERSE LENGTH=700
AT5G45700	-3.36757	0.856635	Symbols: | Haloacid dehalogenase-like hydrolase (HAD) superfamily protein | chr5:18537349-18538196 FORWARD LENGTH=848
AT2G27402	-3.34388	0.898632	Symbols: | BEST Arabidopsis thaliana protein match is: plastid transcriptionally active 18 (TAIR:AT2G32180); Has 35333 Blast hits to 34131 proteins in 2444 species: Archae - 798; Bacteria - 22429; Metazoa - 974; Fungi - 991; Plants - 531; Viruses - 0; Other Eukaryotes - 9610 (source: NCBI BLink). | chr2:11723525-11724362 FORWARD LENGTH=838
AT1G62560	-3.33423	0.916396	Flavin-containing monooxygenase FMO GS-OX3
AT5G25090	-3.31643	0.90326	Early nodulin-like protein 3
AT2G28950	-3.31473	0.936139	Expansin-A6
AT5G20740	-3.31239	0.923036	Symbols: | Plant invertase/pectin methylesterase inhibitor superfamily protein | chr5:7025686-7026532 REVERSE LENGTH=847
AT5G45670	-3.31065	0.913056	GDSL esterase/lipase At5g45670
AT2G25060	-3.28478	0.929006	Early nodulin-like protein 1
AT1G70210	-3.24697	0.889473	Cyclin-D1-1
AT4G15680	-3.23774	0.891397	Monothiol glutaredoxin-S4
AT2G05765	-3.20796	0.894347	Symbols: | snoRNA | chr2:2184567-2184645 REVERSE LENGTH=79
AT2G42110	-3.19876	0.828288	unknown protein
AT1G78970	-3.19189	0.892088	Lupeol synthase 1
AT1G72230	-3.18674	0.863693	Symbols: | Cupredoxin superfamily protein | chr1:27188066-27189244 FORWARD LENGTH=918
AT3G29030	-3.18212	0.900398	Expansin-A5
AT3G08770	-3.17766	0.939288	Non-specific lipid-transfer protein 6
AT3G46650	-3.16257	0.827261	AT3G46650.1 protein_coding UDP-glycosyltransferase/ transferase
AT3G63095	-3.15873	0.80487	Encodes a Protease inhibitor/seed storage/LTP family protein
AT5G01840	-3.12584	0.810949	ARABIDOPSIS THALIANA OVATE FAMILY PROTEIN 1, ATOFP1, OFP1, OVATE FAMILY PROTEIN 1
AT1G53070	-3.09333	0.906251	Symbols: | Legume lectin family protein | chr1:19778333-19779373 FORWARD LENGTH=1041
AT1G04680	-3.07981	0.902329	Probable pectate lyase 1
AT5G33370	-3.07895	0.902856	GDSL esterase/lipase At5g33370
AT2G10940	-3.07636	0.93989	Symbols: | Bifunctional inhibitor/lipid-transfer protein/seed storage 2S albumin superfamily protein | chr2:4310412-4312103 REVERSE LENGTH=1338
AT5G66230	-3.07366	0.82555	Chalcone-flavanone isomerase family protein
AT3G51280	-3.06743	0.849557	Symbols: | Tetratricopeptide repeat (TPR)-like superfamily protein | chr3:19037140-19038951 FORWARD LENGTH=1552
AT4G26660	-3.06294	0.802912	INVOLVED IN: biological_process unknown; LOCATED IN: chloroplast; EXPRESSED IN: 13 plant structures; EXPRESSED DURING: 7 growth stages; CONTAINS InterPro DOMAIN/s: Kinesin-related protein
AT2G20870	-3.05552	0.934119	Putative cell wall protein
AT2G36570	-3.05301	0.907819	Symbols: | Leucine-rich repeat protein kinase family protein | chr2:15335496-15337927 FORWARD LENGTH=2308
AT1G06360	-3.04902	0.886981	Delta-9 desaturase-like 5 protein
AT5G55730	-3.02553	0.901856	Fasciclin-like arabinogalactan protein 1
AT5G11420	-3.01881	0.916773	Symbols: | Protein of unknown function, DUF642 | chr5:3644547-3647295 FORWARD LENGTH=1513
AT2G36120	-3.01301	0.935872	Symbols: DOT1 | Glycine-rich protein family | chr2:15165437-15166465 FORWARD LENGTH=1029
AT3G61950	-3.00212	0.828254	Transcription factor bHLH67
AT3G12610	-2.9855	0.9191	DNA-damage-repair/toleration protein DRT100
AT1G07370	-2.96385	0.882751	Proliferating cellular nuclear antigen 1
AT5G62210	-2.9492	0.819875	Symbols: | Embryo-specific protein 3, (ATS3) | chr5:24986327-24987489 REVERSE LENGTH=878
AT5G15230	-2.92953	0.930553	Gibberellin-regulated protein 4
AT5G22430	-2.92781	0.923872	Symbols: | Pollen Ole e 1 allergen and extensin family protein | chr5:7433790-7434935 FORWARD LENGTH=931
AT3G50890	-2.92221	0.846833	Symbols: AtHB28, HB28, ZHD7 | homeobox protein 28 | chr3:18916166-18917328 FORWARD LENGTH=1056
AT4G30410	-2.91362	0.846894	sequence-specific DNA binding transcription factors; BEST Arabidopsis thaliana protein match is: unknown protein (TAIR:AT5G57780.1); Has 35333 Blast hits to 34131 proteins in 2444 species: Archae - 798; Bacteria - 22429; Metazoa - 974; Fungi - 991; Plants - 531; Viruses - 0; Other Eukaryotes - 9610 (source: NCBI BLink).
AT1G10640	-2.91187	0.881984	Symbols: | Pectin lyase-like superfamily protein | chr1:3515365-3517888 REVERSE LENGTH=1793
AT1G29450	-2.89195	0.81943	SAUR-like auxin-responsive protein family ; CONTAINS InterPro DOMAIN/s: Auxin responsive SAUR protein (InterPro:IPR003676); BEST Arabidopsis thaliana protein match is: SAUR-like auxin-responsive protein family (TAIR:AT1G29500.1); Has 675 Blast hits to 661 proteins in 20 species: Archae - 0; Bacteria - 0; Metazoa - 0; Fungi - 0; Plants - 675; Viruses - 0; Other Eukaryotes - 0 (source: NCBI BLink).
AT1G29660	-2.86563	0.914028	GDSL esterase/lipase At1g29660
AT3G45210	-2.86065	0.915766	Symbols: | Protein of unknown function, DUF584 | chr3:16557273-16557970 REVERSE LENGTH=698
AT5G57780	-2.85032	0.880752	Symbols: | EXPRESSED IN: 18 plant structures; EXPRESSED DURING: 12 growth stages; BEST Arabidopsis thaliana protein match is: sequence-specific DNA binding transcription factors (TAIR:AT4G30410); Has 123 Blast hits to 123 proteins in 11 species: Archae - 0; Bacteria - 0; Metazoa - 0; Fungi - 0; Plants - 123; Viruses - 0; Other Eukaryotes - 0 (source: NCBI BLink). | chr5:23405324-23406351 REVERSE …
AT2G35190	-2.84703	0.830595	Novel plant SNARE 11
AT4G29030	-2.83492	0.924214	Symbols: | Putative membrane lipoprotein | chr4:14307249-14307973 FORWARD LENGTH=725
AT5G55180	-2.83368	0.887515	O-Glycosyl hydrolases family 17 proTein
AT2G43550	-2.82813	0.927575	Symbols: | Scorpion toxin-like knottin superfamily protein | chr2:18073234-18073905 FORWARD LENGTH=595
AT1G04520	-2.82032	0.844402	Cysteine-rich repeat secretory protein 3
AT3G02120	-2.80438	0.910386	Symbols: | hydroxyproline-rich glycoprotein family protein | chr3:377097-377713 FORWARD LENGTH=542
AT2G44940	-2.79798	0.824879	Ethylene-responsive transcription factor ERF034
AT2G30540	-2.79796	0.864172	Monothiol glutaredoxin-S9
AT4G12490	-2.78783	0.927465	Symbols: | Bifunctional inhibitor/lipid-transfer protein/seed storage 2S albumin superfamily protein | chr4:7409621-7410406 REVERSE LENGTH=786
AT1G48330	-2.77404	0.91068	Symbols: | unknown protein; BEST Arabidopsis thaliana protein match is: unknown protein (TAIR:AT3G17580); Has 40 Blast hits to 40 proteins in 11 species: Archae - 0; Bacteria - 0; Metazoa - 0; Fungi - 0; Plants - 40; Viruses - 0; Other Eukaryotes - 0 (source: NCBI BLink). | chr1:17863837-17864386 FORWARD LENGTH=550
AT3G22740	-2.77355	0.872277	Homocysteine S-methyltransferase 3
AT5G17160	-2.77299	0.804069	gi|470459166|ref|XP_004341326.1|/9.01072e-06/hypothetical protein ACA1_264120 [Acanthamoeba castellanii str. Neff]
AT4G28310	-2.77203	0.892122	Symbols: | unknown protein; BEST Arabidopsis thaliana protein match is: unknown protein (TAIR:AT1G52270); Has 30201 Blast hits to 17322 proteins in 780 species: Archae - 12; Bacteria - 1396; Metazoa - 17338; Fungi - 3422; Plants - 5037; Viruses - 0; Other Eukaryotes - 2996 (source: NCBI BLink). | chr4:14017408-14018208 FORWARD LENGTH=801
AT5G03870	-2.76811	0.816247	gi|196005335|ref|XP_002112534.1|/5.43778e-12/hypothetical protein TRIADDRAFT_56655 [Trichoplax adhaerens]
AT5G60490	-2.76743	0.882456	Fasciclin-like arabinogalactan protein 12
AT2G44740	-2.76044	0.820868	Cyclin-U4-1
AT1G80280	-2.75598	0.873845	Symbols: | alpha/beta-Hydrolases superfamily protein | chr1:30183541-30186586 REVERSE LENGTH=2687
AT1G02730	-2.75234	0.87926	Cellulose synthase-like protein D5
AT1G68238	-2.73895	0.883586	Symbols: | unknown protein; FUNCTIONS IN: molecular_function unknown; INVOLVED IN: biological_process unknown; LOCATED IN: endomembrane system; Has 30201 Blast hits to 17322 proteins in 780 species: Archae - 12; Bacteria - 1396; Metazoa - 17338; Fungi - 3422; Plants - 5037; Viruses - 0; Other Eukaryotes - 2996 (source: NCBI BLink). | chr1:25574461-25574835 FORWARD LENGTH=375
AT4G12030	-2.73629	0.908729	Symbols: BAT5, BASS5 | bile acid transporter 5 | chr4:7210918-7212992 FORWARD LENGTH=1566
AT2G14890	-2.73067	0.926096	Classical arabinogalactan protein 9
AT4G33270	-2.71762	0.813146	gi|115910737|ref|XP_781780.2|/2.13557e-103/PREDICTED: cell division cycle protein 20 homolog [Strongylocentrotus purpuratus]
AT5G22580	-2.70942	0.923385	Uncharacterized protein At5g22580
AT1G53542	-2.68132	0.843656	unknown protein; FUNCTIONS IN: molecular_function unknown; INVOLVED IN: biological_process unknown; LOCATED IN: endomembrane system; Has 30201 Blast hits to 17322 proteins in 780 species: Archae - 12; Bacteria - 1396; Metazoa - 17338; Fungi - 3422; Plants - 5037; Viruses - 0; Other Eukaryotes - 2996 (source: NCBI BLink).
AT4G18970	-2.67794	0.898988	GDSL esterase/lipase At4g18970
AT3G02640	-2.67271	0.906429	Symbols: | unknown protein; BEST Arabidopsis thaliana protein match is: unknown protein (TAIR:AT5G16250); Has 96 Blast hits to 96 proteins in 16 species: Archae - 0; Bacteria - 0; Metazoa - 0; Fungi - 0; Plants - 95; Viruses - 0; Other Eukaryotes - 1 (source: NCBI BLink). | chr3:564884-565708 REVERSE LENGTH=825
AT2G40475	-2.67235	0.895627	Symbols: | unknown protein; BEST Arabidopsis thaliana protein match is: unknown protein (TAIR:AT3G56260); Has 477 Blast hits to 219 proteins in 41 species: Archae - 0; Bacteria - 4; Metazoa - 91; Fungi - 61; Plants - 144; Viruses - 0; Other Eukaryotes - 177 (source: NCBI BLink). | chr2:16906911-16908128 REVERSE LENGTH=1218
AT2G28410	-2.66666	0.89167	Symbols: | unknown protein; Has 18 Blast hits to 18 proteins in 5 species: Archae - 0; Bacteria - 0; Metazoa - 0; Fungi - 0; Plants - 18; Viruses - 0; Other Eukaryotes - 0 (source: NCBI BLink). | chr2:12156130-12156934 FORWARD LENGTH=805
AT2G04780	-2.66378	0.908147	Fasciclin-like arabinogalactan protein 7
AT5G25460	-2.66156	0.924227	Symbols: | Protein of unknown function, DUF642 | chr5:8863363-8865677 FORWARD LENGTH=1460
AT4G25150	-2.6552	0.811202	HAD superfamily, subfamily IIIB acid phosphatase ; FUNCTIONS IN: acid phosphatase activity; INVOLVED IN: biological_process unknown; LOCATED IN: endomembrane system; EXPRESSED IN: 21 plant structures; EXPRESSED DURING: 9 growth stages; CONTAINS InterPro DOMAIN/s: Acid phosphatase (Class B) (InterPro:IPR005519), Vegetative storage protein/acid phosphatase (InterPro:IPR014403), Acid phosphatase, pl…
AT3G52910	-2.65186	0.801084	Symbols: AtGRF4, GRF4 | growth-regulating factor 4 | chr3:19616021-19618449 REVERSE LENGTH=1480
AT3G61820	-2.65173	0.91691	Symbols: | Eukaryotic aspartyl protease family protein | chr3:22879804-22881630 REVERSE LENGTH=1827
AT1G68875	-2.64209	0.852261	Symbols: | unknown protein; FUNCTIONS IN: molecular_function unknown; INVOLVED IN: biological_process unknown; LOCATED IN: endomembrane system; EXPRESSED IN: petal, leaf whorl, sepal, flower, stamen; EXPRESSED DURING: 4 anthesis, petal differentiation and expansion stage; Has 4 Blast hits to 4 proteins in 2 species: Archae - 0; Bacteria - 0; Metazoa - 0; Fungi - 0; Plants - 4; Viruses - 0; Other …
AT5G43250	-2.64155	0.856101	Symbols: NF-YC13 | nuclear factor Y, subunit C13 | chr5:17356174-17356566 REVERSE LENGTH=393
AT1G72260	-2.63982	0.848866	Thionin-2.1
AT3G16240	-2.63387	0.92535	Aquaporin TIP2-1
AT1G09750	-2.62935	0.925323	Symbols: | Eukaryotic aspartyl protease family protein | chr1:3157501-3159148 FORWARD LENGTH=1578
AT2G28790	-2.6218	0.918169	Symbols: | Pathogenesis-related thaumatin superfamily protein | chr2:12354430-12355431 REVERSE LENGTH=1002
AT5G03350	-2.62058	0.917642	Symbols: | Legume lectin family protein | chr5:815674-816658 REVERSE LENGTH=985
AT1G23205	-2.61667	0.905498	Symbols: | Plant invertase/pectin methylesterase inhibitor superfamily protein | chr1:8233997-8234893 REVERSE LENGTH=897
AT3G58990	-2.61184	0.919757	Symbols: IPMI1 | isopropylmalate isomerase 1 | chr3:21797058-21798303 REVERSE LENGTH=1246
AT4G28780	-2.60179	0.871408	GDSL esterase/lipase At4g28780
AT5G35740	-2.59786	0.889993	Symbols: | Carbohydrate-binding X8 domain superfamily protein | chr5:13910418-13911160 REVERSE LENGTH=579
AT4G38660	-2.59633	0.877144	Pathogenesis-related Thaumatin superfamily protein
AT2G45470	-2.59099	0.924159	Fasciclin-like arabinogalactan protein 8
AT1G16850	-2.59022	0.847832	Symbols: | unknown protein; FUNCTIONS IN: molecular_function unknown; INVOLVED IN: response to salt stress; LOCATED IN: endomembrane system; EXPRESSED IN: leaf apex, leaf whorl, male gametophyte, flower, leaf; EXPRESSED DURING: LP.06 six leaves visible, LP.04 four leaves visible, LP0 ten leaves visible, petal differentiation and expansion stage, LP.08 eight leaves visible; BEST Arabidopsis thalia…
AT1G25510	-2.58911	0.835305	gi|403222804|dbj|BAM40935.1|/3.14552e-10/aspartyl(acid) protease [Theileria orientalis strain Shintoku]
AT1G45201	-2.58427	0.91756	Symbols: ATTLL1, TLL1 | triacylglycerol lipase-like 1 | chr1:17123821-17128651 FORWARD LENGTH=1697
AT4G22485	-2.57675	0.914007	Symbols: | Bifunctional inhibitor/lipid-transfer protein/seed storage 2S albumin superfamily protein | chr4:11844506-11846476 REVERSE LENGTH=1971
AT1G24020	-2.57192	0.91246	MLP-like protein 423
AT1G16410	-2.57117	0.922256	Dihomomethionine N-hydroxylase
AT2G32280	-2.56392	0.81049	Symbols: | Protein of unknown function (DUF1218) | chr2:13713036-13714211 FORWARD LENGTH=900
AT1G63100	-2.56136	0.823976	Scarecrow-like protein 28
AT4G31840	-2.54859	0.911303	Symbols: ENODL15, AtENODL15 | early nodulin-like protein 15 | chr4:15401640-15402617 FORWARD LENGTH=883
AT3G50825	-2.54737	0.891876	Symbols: | snoRNA | chr3:18893404-18893484 REVERSE LENGTH=81
AT3G23810	-2.54351	0.920791	Adenosylhomocysteinase 2
AT5G05960	-2.54296	0.889514	Symbols: | Bifunctional inhibitor/lipid-transfer protein/seed storage 2S albumin superfamily protein | chr5:1790231-1790833 FORWARD LENGTH=515
AT3G04290	-2.54248	0.896592	GDSL esterase/lipase LTL1
AT2G21050	-2.54039	0.859469	Auxin transporter-like protein 2
AT5G01910	-2.53694	0.805404	unknown protein; Has 66 Blast hits to 66 proteins in 27 species: Archae - 0; Bacteria - 2; Metazoa - 18; Fungi - 7; Plants - 29; Viruses - 0; Other Eukaryotes - 10 (source: NCBI BLink).
AT3G54600	-2.53651	0.913295	Symbols: | Class I glutamine amidotransferase-like superfamily protein | chr3:20210859-20213080 FORWARD LENGTH=1593
AT3G16370	-2.52561	0.92062	GDSL esterase/lipase APG
AT2G42380	-2.50532	0.842951	Encodes a member of the BZIP family of transcription factors. Forms heterodimers with the related protein AtbZIP61. Binds to G-boxes in vitro and is localized to the nucleus in onion epidermal cells.
AT5G64080	-2.49853	0.8627	Non-specific lipid-transfer protein-like protein At5g64080
AT4G34760	-2.49369	0.902199	Symbols: | SAUR-like auxin-responsive protein family | chr4:16582183-16582879 REVERSE LENGTH=697
AT1G23000	-2.48663	0.833395	Heavy metal transport/detoxification superfamily protein ; FUNCTIONS IN: metal ion binding; INVOLVED IN: metal ion transport; LOCATED IN: cellular_component unknown; EXPRESSED IN: 12 plant structures; EXPRESSED DURING: 6 growth stages; CONTAINS InterPro DOMAIN/s: Heavy metal transport/detoxification protein (InterPro:IPR006121); BEST Arabidopsis thaliana protein match is: Heavy metal transport/de…
AT5G60890	-2.4854	0.842917	Symbols: ATMYB34, ATR1, MYB34 | myb domain protein 34 | chr5:24494691-24496351 FORWARD LENGTH=1357
AT4G12880	-2.48275	0.90862	Symbols: ENODL19, AtENODL19 | early nodulin-like protein 19 | chr4:7544381-7545327 REVERSE LENGTH=718
AT5G57785	-2.47275	0.892136	Symbols: | unknown protein; Has 30201 Blast hits to 17322 proteins in 780 species: Archae - 12; Bacteria - 1396; Metazoa - 17338; Fungi - 3422; Plants - 5037; Viruses - 0; Other Eukaryotes - 2996 (source: NCBI BLink). | chr5:23408896-23409422 REVERSE LENGTH=527
AT2G42840	-2.46609	0.918717	Symbols: PDF1 | protodermal factor 1 | chr2:17826116-17827536 REVERSE LENGTH=1242
AT2G43100	-2.46435	0.917389	Symbols: IPMI2, ATLEUD1 | isopropylmalate isomerase 2 | chr2:17920660-17921689 FORWARD LENGTH=1030
AT1G70890	-2.46157	0.921031	MLP-like protein 43
AT5G16250	-2.45701	0.912727	Symbols: | unknown protein; BEST Arabidopsis thaliana protein match is: unknown protein (TAIR:AT3G02640); Has 1807 Blast hits to 1807 proteins in 277 species: Archae - 0; Bacteria - 0; Metazoa - 736; Fungi - 347; Plants - 385; Viruses - 0; Other Eukaryotes - 339 (source: NCBI BLink). | chr5:5310095-5310951 REVERSE LENGTH=857
AT5G58310	-2.45406	0.902787	Symbols: ATMES18, MES18 | methyl esterase 18 | chr5:23574992-23576084 REVERSE LENGTH=1004
AT2G01150	-2.4479	0.888097	RING-H2 zinc finger protein RHA2b
AT3G19710	-2.43991	0.915753	Probable branched-chain-amino-acid aminotransferase 4
AT3G48490	-2.4364	0.80068	unknown protein; Has 16 Blast hits to 16 proteins in 7 species: Archae - 0; Bacteria - 0; Metazoa - 0; Fungi - 1; Plants - 15; Viruses - 0; Other Eukaryotes - 0 (source: NCBI BLink).
AT5G02890	-2.43066	0.88388	Symbols: | HXXXD-type acyl-transferase family protein | chr5:670065-671471 REVERSE LENGTH=1221
AT1G78170	-2.4229	0.894785	Symbols: | unknown protein; BEST Arabidopsis thaliana protein match is: unknown protein (TAIR:AT1G22250); Has 66 Blast hits to 66 proteins in 11 species: Archae - 0; Bacteria - 0; Metazoa - 0; Fungi - 0; Plants - 66; Viruses - 0; Other Eukaryotes - 0 (source: NCBI BLink). | chr1:29414059-29415094 FORWARD LENGTH=920
AT1G04040	-2.42201	0.866554	Symbols: | HAD superfamily, subfamily IIIB acid phosphatase | chr1:1042362-1043864 REVERSE LENGTH=1063
AT5G50740	-2.41771	0.862488	Heavy metal transport/detoxification superfamily protein
AT5G45950	-2.41644	0.8665	GDSL esterase/lipase At5g45950
AT4G16515	-2.4148	0.845765	Encodes a root meristem growth factor (RGF). Belongs to a family of functionally redundant homologous peptides that are secreted, tyrosine-sulfated, and expressed mainly in the stem cell area and the innermost layer of central columella cells. RGFs are required for maintenance of the root stem cell niche and transit amplifying cell proliferation. Members of this family include: At5g60810 (RGF1), …
AT3G56370	-2.41255	0.873153	Symbols: | Leucine-rich repeat protein kinase family protein | chr3:20899099-20902981 REVERSE LENGTH=3416
AT5G62550	-2.40325	0.805479	gi|344257659|gb|EGW13763.1|/1.27952e-10/Salivary glue protein Sgs-4 [Cricetulus griseus]
AT5G47500	-2.39946	0.875789	Probable pectinesterase 68
AT4G36540	-2.39705	0.906511	Transcription factor BEE 2
AT3G09922	-2.39417	0.861988	Symbols: IPS1, ATIPS1 | induced by phosphate starvation1 | chr3:3050989-3051530 FORWARD LENGTH=542
ATCG00210	-2.39361	0.888124	Symbols: YCF6 | electron transporter, transferring electrons within cytochrome b6/f complex of photosystem IIs | chrC:28089-28178 FORWARD LENGTH=90
AT1G14700	-2.38967	0.810552	Purple acid phosphatase 3
AT3G44450	-2.38712	0.826289	unknown protein; BEST Arabidopsis Thaliana protein match is: unknown protein (TAIR:AT3G52740.1); Has 63 Blast hits to 63 proteins in 12 species: Archae - 0; Bacteria - 0; Metazoa - 0; Fungi - 0; Plants - 63; Viruses - 0; Other Eukaryotes - 0 (source: NCBI BLink).
AT4G16980	-2.38204	0.919196	Symbols: | arabinogalactan-protein family | chr4:9556978-9557812 FORWARD LENGTH=835
AT3G44990	-2.37629	0.876631	Probable xyloglucan endotransglucosylase/hydrolase protein 31
AT5G35490	-2.37014	0.848421	gi|108876140|gb|EAT40365.1|/4.26703e-13/AAEL007906-PA [Aedes aegypti]
AT2G39560	-2.36683	0.813858	Putative membrane lipoprotein; FUNCTIONS IN: molecular_function unknown; INVOLVED IN: biological_process unknown; LOCATED IN: endomembrane system; EXPRESSED IN: 12 plant structures; EXPRESSED DURING: C globular stage, F mature embryo stage, petal differentiation and expansion stage, E expanded cotyledon stage, D bilateral stage; BEST Arabidopsis thaliana protein match is: unknown protein (TAIR:AT…
AT3G23450	-2.3642	0.866705	Symbols: | unknown protein; FUNCTIONS IN: molecular_function unknown; INVOLVED IN: biological_process unknown; LOCATED IN: endomembrane system; EXPRESSED IN: 14 plant structures; EXPRESSED DURING: 8 growth stages; Has 694543 Blast hits to 47111 proteins in 2535 species: Archae - 1794; Bacteria - 163056; Metazoa - 258989; Fungi - 49151; Plants - 70496; Viruses - 8919; Other Eukaryotes - 142138 (so…
AT3G10080	-2.35794	0.897359	Germin-like protein subfamily 3 member 2
AT1G33170	-2.35013	0.848975	Symbols: | S-adenosyl-L-methionine-dependent methyltransferases superfamily protein | chr1:12027084-12030539 FORWARD LENGTH=2240
AT5G65010	-2.35009	0.912467	asparagine synthetase 2 (ASN2), identical to asparagine synthetase (ASN2) (Arabidopsis thaliana) GI:3859536
AT4G21650	-2.34841	0.905533	Symbols: | Subtilase family protein | chr4:11501198-11504678 REVERSE LENGTH=2439
AT4G34790	-2.3444	0.822326	SAUR-like auxin-responsive protein family ; FUNCTIONS IN: molecular_function unknown; INVOLVED IN: response to auxin stimulus, N-terminal protein myristoylation; LOCATED IN: chloroplast; CONTAINS InterPro DOMAIN/s: Auxin responsive SAUR protein (InterPro:IPR003676); BEST Arabidopsis thaliana protein match is: SAUR-like auxin-responsive protein family (TAIR:AT4G34810.1); Has 1373 Blast hits to 135…
AT2G41820	-2.33264	0.875296	Symbols: | Leucine-rich repeat protein kinase family protein | chr2:17446744-17450071 FORWARD LENGTH=3256
AT4G23500	-2.33103	0.81457	AT4G23500.1 protein_coding glycoside hydrolase family 28 protein / polygalacturonase (pectinase) family protein glycoside hydrolase family 28 protein / polygalacturonase (pectinase) family protein; FUNCTIONS IN: polygalacturonase activity; INVOLVED IN: carbohydrate metabolic process; LOCATED IN: cell wall; CONTAINS InterPro DOMAIN/s: Pectin lyase fold/virulence factor (InterPro:IPR011050)
AT2G31270	-2.32943	0.813297	ATCDT1A_CDT1_CDT1A__homolog of yeast CDT1 A
AT4G37800	-2.32867	0.908791	Probable xyloglucan endotransglucosylase/hydrolase protein 7
AT3G07320	-2.32864	0.870285	Symbols: | O-Glycosyl hydrolases family 17 protein | chr3:2332022-2334074 REVERSE LENGTH=1834
AT4G20420	-2.32503	0.833162	Tapetum specific protein TAP35/TAP44; FUNCTIONS IN: molecular_function unknown; INVOLVED IN: biological_process unknown; LOCATED IN: endomembrane system; EXPRESSED IN: 9 plant structures; EXPRESSED DURING: 4 anthesis, F mature embryo stage, petal differentiation and expansion stage, E expanded cotyledon stage, D bilateral stage; CONTAINS InterPro DOMAIN/s: Tapetum specific TAP35TAP44 (InterPro:IP…
AT1G52190	-2.32166	0.885612	Probable peptide transporter At1g52190
AT1G64640	-2.32077	0.891047	Symbols: ENODL8, AtENODL8 | early nodulin-like protein 8 | chr1:24022285-24023196 REVERSE LENGTH=818
AT5G20630	-2.31572	0.917704	Germin-like protein subfamily 3 member 3
AT1G29910	-2.31408	0.916355	Chlorophyll a-b binding protein 165/180, chloroplastic; Chlorophyll a-b binding protein 2, chloroplastic
AT3G23890	-2.31389	0.813256	DNA topoisomerase 2
AT5G06150	-2.31336	0.809826	Cyclin-B1-2
AT3G13560	-2.30992	0.857402	Putative glucan endo-1,3-beta-glucosidase 4
AT4G39510	-2.30621	0.842335	CYP96A12__cytochrome P450, family 96, subfamily A, polypeptide 12
AT1G08560	-2.30334	0.879205	Syntaxin-related protein KNOLLE
AT3G57040	-2.30282	0.856793	Two-component response regulator ARR9
AT3G52720	-2.30282	0.872305	Calcium-transporting ATPase 1, chloroplastic
AT4G39330	-2.30071	0.90925	Symbols: ATCAD9, CAD9 | cinnamyl alcohol dehydrogenase 9 | chr4:18291218-18293383 FORWARD LENGTH=1744
AT1G26945	-2.29873	0.824523	Symbols: KDR | basic helix-loop-helix (bHLH) DNA-binding superfamily protein | chr1:9351454-9352761 FORWARD LENGTH=689
AT1G19050	-2.29649	0.850057	Two-component response regulator ARR7
AT5G46700	-2.29408	0.865192	Symbols: TET1, TRN2 | Tetraspanin family protein | chr5:18950917-18952629 FORWARD LENGTH=1118
AT1G47670	-2.29395	0.839905	Symbols: | Transmembrane amino acid transporter family protein | chr1:17536667-17539538 REVERSE LENGTH=1779
AT3G62110	-2.29062	0.868478	Symbols: | Pectin lyase-like superfamily protein | chr3:22997031-23000041 REVERSE LENGTH=2142
AT2G18300	-2.28545	0.88529	Transcription factor bHLH64
AT4G26960	-2.28515	0.82566	unknown protein; FUNCTIONS IN: molecular_function unknown; INVOLVED IN: biological_process unknown; LOCATED IN: chloroplast; BEST Arabidopsis thaliana protein match is: unknown protein (TAIR:AT5G54970.1); Has 22 Blast hits to 22 proteins in 8 species: Archae - 0; Bacteria - 0; Metazoa - 0; Fungi - 0; Plants - 22; Viruses - 0; Other Eukaryotes - 0 (source: NCBI BLink).
AT3G10570	-2.27694	0.821984	gi|159895624|gb|ABX10186.1|/2.70265e-44/cytochrome P450 1A1 [Pagrus major]
AT5G15780	-2.27587	0.914247	Symbols: | Pollen Ole e 1 allergen and extensin family protein | chr5:5144727-5146403 REVERSE LENGTH=1483
AT3G05600	-2.27468	0.811702	gi|402877866|ref|XP_003902633.1|/1.47788e-27/PREDICTED: epoxide hydrolase 2 isoform 2 [Papio anubis]
AT5G63180	-2.27285	0.895935	Probable pectate lyase 22
AT2G17630	-2.26906	0.837838	Phosphoserine aminotransferase
AT5G05580	-2.2363	0.897092	Temperature-sensitive omega-3 fatty acid desaturase, chloroplastic
AT1G72970	-2.23137	0.880615	Protein HOTHEAD
AT3G28130	-2.22961	0.820984	nodulin MtN21-like transporter family protein
AT4G22010	-2.22398	0.869703	Symbols: sks4 | SKU5 similar 4 | chr4:11663324-11666715 FORWARD LENGTH=1983
AT4G15210	-2.21702	0.864453	Beta-amylase
AT5G42020	-2.21403	0.90736	Luminal-binding protein 2
AT3G07010	-2.20964	0.854773	Probable pectate lyase 8
AT5G08000	-2.19907	0.870244	Glucan endo-1,3-beta-glucosidase-like protein 3
AT2G47880	-2.19584	0.883682	Glutaredoxin-C13
AT5G40150	-2.19108	0.860407	Peroxidase 63
AT5G03760	-2.19076	0.810586	Glucomannan 4-beta-mannosyltransferase 9
AT1G75580	-2.18612	0.816343	SAUR-like auxin-responsive protein family ; CONTAINS InterPro DOMAIN/s: Auxin responsive SAUR protein (InterPro:IPR003676); BEST Arabidopsis thaliana protein match is: SAUR-like auxin-responsive protein family (TAIR:AT1G19830.1); Has 1403 Blast hits to 1386 proteins in 27 species: Archae - 0; Bacteria - 0; Metazoa - 0; Fungi - 0; Plants - 1402; Viruses - 0; Other Eukaryotes - 1 (source: NCBI BLin…
AT3G46130	-2.18374	0.855889	Transcription factor MYB48
AT1G21440	-2.17992	0.897838	Symbols: | Phosphoenolpyruvate carboxylase family protein | chr1:7502159-7504175 REVERSE LENGTH=1249
AT2G40480	-2.17937	0.849208	Symbols: | Plant protein of unknown function (DUF827) | chr2:16910364-16912592 FORWARD LENGTH=1766
AT3G51740	-2.17859	0.862331	Symbols: IMK2 | inflorescence meristem receptor-like kinase 2 | chr3:19189049-19192051 FORWARD LENGTH=2919
AT3G17350	-2.17298	0.836208	Symbols: | unknown protein; FUNCTIONS IN: molecular_function unknown; INVOLVED IN: biological_process unknown; LOCATED IN: endomembrane system; EXPRESSED IN: 19 plant structures; EXPRESSED DURING: 13 growth stages; BEST Arabidopsis thaliana protein match is: unknown protein (TAIR:AT5G50290); Has 203 Blast hits to 203 proteins in 13 species: Archae - 0; Bacteria - 0; Metazoa - 0; Fungi - 0; Plants…
AT4G25050	-2.17214	0.910783	Acyl carrier protein
AT4G11320	-2.17098	0.892334	Probable cysteine proteinase At4g11320
AT1G56050	-2.16513	0.868813	Symbols: | GTP-binding protein-related | chr1:20963719-20966341 FORWARD LENGTH=1500
AT5G65683	-2.15716	0.850557	gi|145547190|ref|XP_001459277.1|/8.95783e-15/hypothetical protein [Paramecium tetraurelia strain d4-2]
AT4G16140	-2.15223	0.876665	Symbols: | proline-rich family protein | chr4:9129016-9129841 FORWARD LENGTH=826
AT4G34770	-2.14872	0.864822	Symbols: | SAUR-like auxin-responsive protein family | chr4:16591229-16591892 FORWARD LENGTH=664
AT1G49750	-2.14712	0.9104	Symbols: | Leucine-rich repeat (LRR) family protein | chr1:18410929-18412801 REVERSE LENGTH=1755
AT5G67070	-2.1446	0.908052	Symbols: RALFL34 | ralf-like 34 | chr5:26768020-26768846 FORWARD LENGTH=827
AT5G48360	-2.14292	0.863433	Formin-like protein 9
AT3G13470	-2.14034	0.901302	Symbols: | TCP-1/cpn60 chaperonin family protein | chr3:4389256-4392801 FORWARD LENGTH=2093
AT3G49670	-2.13932	0.867499	Symbols: BAM2 | Leucine-rich receptor-like protein kinase family protein | chr3:18417568-18421106 FORWARD LENGTH=3452
AT2G27970	-2.139	0.823702	Cyclin-dependent kinases regulatory subunit 2
AT1G17700	-2.13722	0.837865	PRA1 family protein F1
AT5G38430	-2.13455	0.911563	Ribulose bisphosphate carboxylase small chain 1B, chloroplastic
AT2G39330	-2.13092	0.901631	Myrosinase-binding protein-like At2g39330
AT2G39850	-2.13083	0.897927	Symbols: | Subtilisin-like serine endopeptidase family protein | chr2:16630473-16634253 FORWARD LENGTH=2634
AT5G10760	-2.12868	0.890863	Symbols: | Eukaryotic aspartyl protease family protein | chr5:3400342-3402207 REVERSE LENGTH=1766
AT3G06035	-2.11628	0.840069	Uncharacterized GPI-anchored protein At3g06035
AT5G46690	-2.11513	0.835894	Transcription factor bHLH71
AT4G26530	-2.10986	0.910393	Fructose-bisphosphate aldolase
AT4G27440	-2.10883	0.909407	Protochlorophyllide reductase B, chloroplastic
AT3G22142	-2.10846	0.871305	Symbols: | Bifunctional inhibitor/lipid-transfer protein/seed storage 2S albumin superfamily protein | chr3:7803604-7808046 REVERSE LENGTH=4443
AT5G23940	-2.1084	0.877665	Symbols: EMB3009, PEL3, DCR | HXXXD-type acyl-transferase family protein | chr5:8076329-8079793 REVERSE LENGTH=1858
AT5G10430	-2.10619	0.884948	Classical arabinogalactan protein 4
AT3G52900	-2.10616	0.842766	Symbols: | Family of unknown function (DUF662) | chr3:19613118-19614027 FORWARD LENGTH=686
AT5G57123	-2.10394	0.830821	unknown protein; BEST Arabidopsis thaliana protein match is: unknown protein (TAIR:AT4G29905.1); Has 30201 Blast hits to 17322 proteins in 780 species: Archae - 12; Bacteria - 1396; Metazoa - 17338; Fungi - 3422; Plants - 5037; Viruses - 0; Other Eukaryotes - 2996 (source: NCBI BLink).
AT2G38540	-2.09334	0.909736	Non-specific lipid-transfer protein 1
AT2G34060	-2.09235	0.813666	Peroxidase 19
AT3G55710	-2.09034	0.831293	UDP-glucoronosyl/UDP-glucosyl transferase family protein, contains Pfam profile: PF00201 UDP-glucoronosyl and UDP-glucosyl transferase
AT4G30800	-2.08905	0.822353	40S ribosomal protein S11-2
AT5G14200	-2.08892	0.902808	3-isopropylmalate dehydrogenase; 3-isopropylmalate dehydrogenase 3, chloroplastic
AT1G74070	-2.08859	0.899734	Symbols: | Cyclophilin-like peptidyl-prolyl cis-trans isomerase family protein | chr1:27851488-27852976 REVERSE LENGTH=1330
AT2G14660	-2.08404	0.877651	Symbols: | unknown protein; CONTAINS InterPro DOMAIN/s: Uncharacterised protein family UPF0310 (InterPro:IPR002740); Has 2761 Blast hits to 2761 proteins in 686 species: Archae - 5; Bacteria - 1143; Metazoa - 73; Fungi - 78; Plants - 42; Viruses - 0; Other Eukaryotes - 1420 (source: NCBI BLink). | chr2:6272491-6273083 FORWARD LENGTH=593
AT1G70830	-2.08402	0.907073	MLP-like protein 28
AT2G01520	-2.08372	0.882634	MLP-like protein 328
AT3G46940	-2.07979	0.885475	Symbols: DUT1 | DUTP-PYROPHOSPHATASE-LIKE 1 | chr3:17288194-17288952 REVERSE LENGTH=759
AT2G28470	-2.07597	0.855109	Beta-galactosidase 8
AT5G01870	-2.0756	0.809655	Non-specific lipid-transfer protein 10
AT1G44000	-2.07503	0.895079	Symbols: | unknown protein; BEST Arabidopsis thaliana protein match is: unknown protein (TAIR:AT4G11911); Has 216 Blast hits to 212 proteins in 76 species: Archae - 0; Bacteria - 96; Metazoa - 0; Fungi - 0; Plants - 118; Viruses - 0; Other Eukaryotes - 2 (source: NCBI BLink). | chr1:16708068-16709713 REVERSE LENGTH=1108
AT3G53980	-2.07248	0.884599	AT3G53980.1 protein_coding protease inhibitor/seed storage/lipid transfer protein (LTP) family protein protease inhibitor/seed storage/lipid transfer protein (LTP) family protein; FUNCTIONS IN: lipid binding; INVOLVED IN: lipid transport; LOCATED IN: endomembrane system; EXPRESSED IN: 10 plant structures; EXPRESSED DURING: 7 growth stages; CONTAINS InterPro DOMAIN/s: Bifunctional inhibitor/plant …
AT5G10390	-2.06971	0.888035	Histone H3.2; Histone H3
AT1G44900	-2.06548	0.802933	ATMCM2_MCM2__minichromosome maintenance (MCM2/3/5) family protein
AT3G05800	-2.0504	0.844724	Transcription factor bHLH150
AT3G22210	-2.04782	0.900131	Symbols: | unknown protein; FUNCTIONS IN: molecular_function unknown; INVOLVED IN: biological_process unknown; LOCATED IN: endomembrane system; EXPRESSED IN: 21 plant structures; EXPRESSED DURING: 13 growth stages; Has 26 Blast hits to 26 proteins in 13 species: Archae - 0; Bacteria - 0; Metazoa - 0; Fungi - 0; Plants - 26; Viruses - 0; Other Eukaryotes - 0 (source: NCBI BLink). | chr3:7838784-78…
AT3G12710	-2.04719	0.866171	Symbols: | DNA glycosylase superfamily protein | chr3:4040324-4041982 REVERSE LENGTH=1341
AT1G02205	-2.04686	0.876665	Expression of the CER1 gene associated with production of stem epicuticular wax and pollen fertility. Biochemical studies showed that cer1 mutants are blocked in the conversion of stem wax C30 aldehydes to C29 alkanes, and they also lack the secondary alcohols and ketones. These suggested the CER1 protein is an aldehyde decarbonylase, but the exact molecular function of this protein remains to be…
AT3G02020	-2.04021	0.894867	Aspartokinase 3, chloroplastic
AT5G06790	-2.03667	0.855266	unknown protein; FUNCTIONS IN: molecular_function unknown; INVOLVED IN: biological_process unknown; LOCATED IN: chloroplast; EXPRESSED IN: 9 plant structures; EXPRESSED DURING: LP.04 four leaves visible, LP.02 two leaves visible, petal differentiation and expansion stage, D bilateral stage; BEST Arabidopsis thaliana protein match is: unknown protein (TAIR:AT3G57950.1); Has 1807 Blast hits to 1807…
AT4G27520	-2.03533	0.906922	Early nodulin-like protein 2
AT1G20470	-2.03445	0.810353	SAUR-like auxin-responsive protein family ; CONTAINS InterPro DOMAIN/s: Auxin responsive SAUR protein (InterPro:IPR003676); BEST Arabidopsis thaliana protein match is: SAUR-like auxin-responsive protein family (TAIR:AT1G76190.1); Has 1315 Blast hits to 1299 proteins in 26 species: Archae - 0; Bacteria - 0; Metazoa - 0; Fungi - 0; Plants - 1314; Viruses - 0; Other Eukaryotes - 1 (source: NCBI BLin…
AT2G18328	-2.02723	0.883326	Symbols: ATRL4, RL4 | RAD-like 4 | chr2:7964393-7964909 FORWARD LENGTH=517
AT1G78450	-2.0136	0.852925	gi|390360004|ref|XP_797226.3|/1.48134e-10/PREDICTED: heme-binding protein 2-like [Strongylocentrotus purpuratus]
AT1G26560	-2.00526	0.81012	Symbols: BGLU40 | beta glucosidase 40 | chr1:9178378-9181835 FORWARD LENGTH=1777
AT1G70370	-2.00045	0.897222	Probable polygalacturonase non-catalytic subunit JP650
AT3G03780	-1.99939	0.894368	ATMS2_MS2__methionine synthase 2
AT4G29360	-1.99843	0.815768	Putative glucan endo-1,3-beta-glucosidase 12
AT5G60670	-1.99133	0.900248	60S ribosomal protein L12-3
AT5G56120	-1.99012	0.809449	unknown protein; BEST Arabidopsis thaliana protein match is: unknown protein (TAIR:AT3G12870.1); Has 77 Blast hits to 75 proteins in 12 species: Archae - 0; Bacteria - 0; Metazoa - 0; Fungi - 0; Plants - 77; Viruses - 0; Other Eukaryotes - 0 (source: NCBI BLink).
AT3G18130	-1.98937	0.891403	Symbols: RACK1C_AT | receptor for activated C kinase 1C | chr3:6210904-6212433 REVERSE LENGTH=1248
AT2G37100	-1.98877	0.802761	protamine P1 family protein; FUNCTIONS IN: DNA binding; INVOLVED IN: chromosome organization; LOCATED IN: chloroplast; BEST Arabidopsis thaliana protein match is: unknown protein (TAIR:AT5G03110.1); Has 306 Blast hits to 290 proteins in 70 species: Archae - 0; Bacteria - 11; Metazoa - 127; Fungi - 26; Plants - 97; Viruses - 12; Other Eukaryotes - 33 (source: NCBI BLink).
AT2G42220	-1.9835	0.898146	Symbols: | Rhodanese/Cell cycle control phosphatase superfamily protein | chr2:17592038-17593500 FORWARD LENGTH=967
AT5G23010	-1.98228	0.900118	Methylthioalkylmalate synthase 1, chloroplastic
AT2G38530	-1.98063	0.878	Non-specific lipid-transfer protein 2
AT1G62500	-1.97214	0.874242	Symbols: | Bifunctional inhibitor/lipid-transfer protein/seed storage 2S albumin superfamily protein | chr1:23132045-23133502 FORWARD LENGTH=1458
AT4G37750	-1.96492	0.826543	AP2-like ethylene-responsive transcription factor ANT
AT2G41950	-1.96455	0.868266	Symbols: | unknown protein; FUNCTIONS IN: molecular_function unknown; INVOLVED IN: biological_process unknown; LOCATED IN: chloroplast, plant-type cell wall; EXPRESSED IN: 22 plant structures; EXPRESSED DURING: 13 growth stages; Has 53 Blast hits to 53 proteins in 24 species: Archae - 0; Bacteria - 27; Metazoa - 0; Fungi - 0; Plants - 26; Viruses - 0; Other Eukaryotes - 0 (source: NCBI BLink). | …
AT5G61420	-1.96331	0.893238	ATMYB28_HAG1_MYB28_PMG1__myb domain protein 28
AT5G18690	-1.95675	0.873728	Classical arabinogalactan protein 25
AT1G29930	-1.95365	0.903568	Chlorophyll a-b binding protein 165/180, chloroplastic; Chlorophyll a-b binding protein 2, chloroplastic
AT3G01500	-1.9522	0.90354	Carbonic anhydrase, chloroplastic
AT5G63100	-1.95027	0.810771	S-adenosyl-L-methionine-dependent methyltransferases superfamily protein
AT3G27060	-1.94753	0.889877	Ribonucleoside-diphosphate reductase small chain C
AT4G29520	-1.94164	0.853445	Symbols: | LOCATED IN: endoplasmic reticulum, plasma membrane; EXPRESSED IN: 23 plant structures; EXPRESSED DURING: 14 growth stages; CONTAINS InterPro DOMAIN/s: Saposin B (InterPro:IPR008139); Has 137 Blast hits to 137 proteins in 50 species: Archae - 2; Bacteria - 0; Metazoa - 41; Fungi - 10; Plants - 36; Viruses - 0; Other Eukaryotes - 48 (source: NCBI BLink). | chr4:14493911-14495745 REVERSE …
AT1G49200	-1.94026	0.867787	RING-H2 finger protein ATL1I
AT5G50915	-1.93778	0.844998	Transcription factor bHLH137
AT5G67280	-1.93736	0.845908	RLK__receptor-like kinase
AT4G38770	-1.93489	0.902562	Symbols: PRP4, ATPRP4 | proline-rich protein 4 | chr4:18096809-18098565 REVERSE LENGTH=1664
AT4G36360	-1.93475	0.863125	Beta-galactosidase 3
AT4G19120	-1.93198	0.873078	ERD3__S-adenosyl-L-methionine-dependent methyltransferases superfamily protein
AT2G44040	-1.93178	0.831944	Dihydrodipicolinate reductase 1, chloroplastic
AT5G61790	-1.92845	0.899741	Calnexin homolog 1
AT4G27595	-1.92733	0.807588	gi|72391324|ref|XP_845956.1|/3.59151e-44/hypothetical protein [Trypanosoma brucei brucei strain 927/4 GUTat10.1]
AT1G76540	-1.91809	0.812722	Cyclin-dependent kinase B2-1
AT4G08685	-1.91368	0.880991	Symbols: SAH7 | Pollen Ole e 1 allergen and extensin family protein | chr4:5550429-5551370 FORWARD LENGTH=725
AT1G49230	-1.90854	0.871182	RING-H2 finger protein ATL1L
AT5G61480	-1.90654	0.865295	Symbols: PXY | Leucine-rich repeat protein kinase family protein | chr5:24724541-24727842 REVERSE LENGTH=3126
AT5G63310	-1.90537	0.894648	Nucleoside diphosphate kinase; Nucleoside diphosphate kinase II, chloroplastic
AT5G18660	-1.90528	0.897688	Symbols: PCB2 | NAD(P)-binding Rossmann-fold superfamily protein | chr5:6220781-6222228 REVERSE LENGTH=1448
AT2G39900	-1.89935	0.843444	Symbols: | GATA type zinc finger transcription factor family protein | chr2:16658656-16660437 FORWARD LENGTH=1003
AT1G70710	-1.8982	0.849584	ATGH9B1, CEL1, CELLULASE 1, GH9B1, GLYCOSYL HYDROLASE 9B1
AT1G51060	-1.89816	0.888405	Probable histone H2A.1
AT1G52400	-1.89674	0.896305	gi|72163648|ref|XP_794150.1|/7.27865e-30/PREDICTED: lactase-phlorizin hydrolase-like [Strongylocentrotus purpuratus]
AT5G56530	-1.89591	0.824345	Protein of Unknown Function (DUF239); CONTAINS InterPro DOMAIN/s: Protein of unknown function DUF239, plant (InterPro:IPR004314); BEST Arabidopsis thaliana protein match is: Protein of Unknown Function (DUF239) (TAIR:AT1G55360.1); Has 1807 Blast hits to 1807 proteins in 277 species: Archae - 0; Bacteria - 0; Metazoa - 736; Fungi - 347; Plants - 385; Viruses - 0; Other Eukaryotes - 339 (source: NC…
AT3G13175	-1.89161	0.861277	Symbols: | unknown protein; FUNCTIONS IN: molecular_function unknown; INVOLVED IN: biological_process unknown; LOCATED IN: endomembrane system; EXPRESSED IN: 18 plant structures; EXPRESSED DURING: 12 growth stages; BEST Arabidopsis thaliana protein match is: unknown protein (TAIR:AT4G16400); Has 29 Blast hits to 29 proteins in 8 species: Archae - 0; Bacteria - 0; Metazoa - 0; Fungi - 0; Plants - …
AT5G04160	-1.89002	0.805951	NucleoTide-suGar TransporTer family proTein
AT5G03170	-1.88998	0.865534	Fasciclin-like arabinogalactan protein 11
AT3G20015	-1.88771	0.807841	gi|399218365|emb|CCF75252.1|/7.71361e-08/unnamed protein product [Babesia microti strain RI]
AT5G10930	-1.88534	0.812865	CBL-interacting serine/threonine-protein kinase 5
AT1G64450	-1.87508	0.807225	Glycine-rich proTein family
AT4G17390	-1.864	0.896462	60S ribosomal protein L15-2; Ribosomal protein L15
AT5G23820	-1.86349	0.883559	Symbols: | MD-2-related lipid recognition domain-containing protein | chr5:8031268-8033020 FORWARD LENGTH=824
AT4G13195	-1.86059	0.838502	Belongs to a large gene family, called CLE for CLAVATA3/ESR-related, encoding small peptides with conserved carboxyl termini. The C-terminal 12 amino acid sequence of CLE44 is identical to that of a dodeca peptide (TDIF, tracheary element differentiation inhibitory factor) isolated from Arabidopsis and functions as a suppressor of plant stem cell differentiation. TDIF sequence is also identical t…
AT3G44750	-1.85754	0.869772	Histone deacetylase HDT1
AT1G35260	-1.8572	0.839556	MLP-like protein 165
AT3G22790	-1.85665	0.809922	gi|154416763|ref|XP_001581403.1|/1.21851e-40/viral A-type inclusion protein [Trichomonas vaginalis G3]
AT2G29980	-1.84466	0.880615	Omega-3 fatty acid desaturase, endoplasmic reticulum
AT4G26760	-1.84413	0.812181	MAP65-2__microTubule-associaTed proTein 65-2
AT3G28900	-1.84394	0.886885	60S ribosomal protein L34-3
AT3G09260	-1.83894	0.886892	Symbols: PYK10, PSR3, BGLU23, LEB | Glycosyl hydrolase superfamily protein | chr3:2840477-2843781 REVERSE LENGTH=1806
AT1G75690	-1.83875	0.893272	Symbols: | DnaJ/Hsp40 cysteine-rich domain superfamily protein | chr1:28422110-28423285 REVERSE LENGTH=743
AT1G52030	-1.83835	0.867437	Myrosinase-binding protein-like At1g52030
AT1G80870	-1.83532	0.836544	gi|385048178|gb|AFI39850.1|/1.40956e-27/pelle, partial [Daphnia pulex]
AT5G54970	-1.83379	0.855218	unknown protein; BEST Arabidopsis thaliana protein match is: unknown protein (TAIR:AT4G26960.1); Has 1807 Blast hits to 1807 proteins in 277 species: Archae - 0; Bacteria - 0; Metazoa - 736; Fungi - 347; Plants - 385; Viruses - 0; Other Eukaryotes - 339 (source: NCBI BLink).
AT3G62390	-1.82892	0.82377	Encodes a member of the TBL (TRICHOME BIREFRINGENCE-LIKE) gene family containing a plant-specific DUF231 (domain of unknown function) domain. TBL gene family has 46 members, two of which (TBR/AT5G06700 and TBL3/AT5G01360) have been shown to be involved in the synthesis and deposition of secondary wall cellulose, presumably by influencing the esterification state of pectic polymers. A nomenclature…
AT5G59870	-1.8228	0.889562	Probable histone H2A.7
AT4G12900	-1.82238	0.841657	Symbols: | Gamma interferon responsive lysosomal thiol (GILT) reductase family protein | chr4:7548820-7549974 FORWARD LENGTH=724
AT4G13770	-1.822	0.896195	Cytochrome P450 83A1
AT5G38420	-1.82118	0.899077	Ribulose bisphosphate carboxylase small chain 2B, chloroplastic
AT5G08640	-1.82004	0.800763	Flavonol synthase/flavanone 3-hydroxylase
AT4G00165	-1.81767	0.898174	Bifunctional inhibitor/lipid-transfer protein/seed storage 2S albumin superfamily protein; FUNCTIONS IN: lipid binding; INVOLVED IN: N-terminal protein myristoylation, lipid transport; LOCATED IN: endomembrane system; CONTAINS InterPro DOMAIN/s: Bifunctional inhibitor/plant lipid transfer protein/seed storage (InterPro:IPR016140), Plant lipid transfer protein/seed storage/trypsin-alpha amylase in…
AT3G59980	-1.81754	0.875255	Symbols: | Nucleic acid-binding, OB-fold-like protein | chr3:22154244-22155641 REVERSE LENGTH=1177
AT5G49170	-1.80773	0.80257	unknown protein; BEST Arabidopsis thaliana protein match is: unknown protein (TAIR:AT3G06840.1); Has 1807 Blast hits to 1807 proteins in 277 species: Archae - 0; Bacteria - 0; Metazoa - 736; Fungi - 347; Plants - 385; Viruses - 0; Other Eukaryotes - 339 (source: NCBI BLink).
AT4G31700	-1.80615	0.896579	40S ribosomal protein S6-1
AT1G21500	-1.80577	0.893395	Symbols: | unknown protein; Has 29 Blast hits to 29 proteins in 12 species: Archae - 0; Bacteria - 0; Metazoa - 0; Fungi - 2; Plants - 27; Viruses - 0; Other Eukaryotes - 0 (source: NCBI BLink). | chr1:7529882-7531025 REVERSE LENGTH=617
AT2G16850	-1.80545	0.81253	Probable aquaporin PIP2-8
AT3G44590	-1.80446	0.8382	60S acidic ribosomal protein P2-4
AT3G52380	-1.80441	0.896407	Symbols: CP33, PDE322 | chloroplast RNA-binding protein 33 | chr3:19421397-19423097 FORWARD LENGTH=1454
AT1G53240	-1.80369	0.894415	Malate dehydrogenase 1, mitochondrial
AT3G54400	-1.80181	0.88132	Symbols: | Eukaryotic aspartyl protease family protein | chr3:20140058-20142642 REVERSE LENGTH=1554
AT4G12320	-1.80118	0.893594	Symbols: CYP706A6 | cytochrome P450, family 706, subfamily A, polypeptide 6 | chr4:7314778-7316669 REVERSE LENGTH=1740
AT1G75500	-1.80065	0.890644	AT1G75500.1 protein_coding nodulin MtN21 family protein nodulin MtN21 family protein; LOCATED IN: plasma membrane
AT1G77940	-1.80053	0.891342	60S ribosomal protein L30-2
AT4G23800	-1.79761	0.858073	3xHMG-box2__HMG (hiGh mobiliTy Group) box proTein
AT4G11211	-1.79435	0.889932	Symbols: | unknown protein; Has 35333 Blast hits to 34131 proteins in 2444 species: Archae - 798; Bacteria - 22429; Metazoa - 974; Fungi - 991; Plants - 531; Viruses - 0; Other Eukaryotes - 9610 (source: NCBI BLink). | chr4:6836106-6836588 FORWARD LENGTH=483
AT1G57820	-1.79129	0.804925	ORTH2, ORTHRUS 2, VARIANT IN METHYLATION 1, VIM1
AT1G70470	-1.79102	0.829171	unknown protein; BEST Arabidopsis thaliana protein match is: unknown protein (TAIR:AT1G23530.1); Has 64 Blast hits to 64 proteins in 22 species: Archae - 0; Bacteria - 2; Metazoa - 7; Fungi - 10; Plants - 43; Viruses - 0; Other Eukaryotes - 2 (source: NCBI BLink).
AT1G09310	-1.78501	0.897715	Symbols: | Protein of unknown function, DUF538 | chr1:3009055-3009880 FORWARD LENGTH=826
AT2G37660	-1.78428	0.895696	Uncharacterized protein At2g37660, chloroplastic
AT1G23410	-1.78142	0.826365	NEDD8-like protein RUB1; 40S ribosomal protein S27a-1; 40S ribosomal protein S27a-3; Ubiquitin
AT3G63200	-1.78093	0.843122	AT3G63200.1 protein_coding PLP9 (PATATIN-LIKE PROTEIN 9); nutrient reservoir PATATIN-LIKE PROTEIN 9 (PLP9); FUNCTIONS IN: nutrient reservoir activity; INVOLVED IN: metabolic process
AT3G10870	-1.77987	0.802385	Encodes a methyl IAA esterase. Methyl IAA is believed to be an inactive form of auxin that needs to be demethylated to exert a biological effect. MES17 does not act on methyl JA, MeSA, MeGA4, or MEGA9 in vitro. This gene is expressed in several tissues of seedlings and adult plants, with a higher relative level of expression in the seedling shoot apex and the adult stem.
AT3G18890	-1.77863	0.88312	Symbols: | NAD(P)-binding Rossmann-fold superfamily protein | chr3:6511023-6514994 FORWARD LENGTH=2337
AT5G25130	-1.77731	0.854944	Cytochrome P450 71B12
AT1G48480	-1.77702	0.858929	Probable inactive receptor kinase At1g48480
AT3G53460	-1.77651	0.897345	29 kDa ribonucleoprotein, chloroplastic
AT3G09070	-1.7758	0.844478	UPF0503 protein At3g09070, chloroplastic
AT2G37180	-1.77497	0.833511	Aquaporin PIP2-3
AT4G34290	-1.76966	0.885612	Symbols: | SWIB/MDM2 domain superfamily protein | chr4:16410832-16412385 FORWARD LENGTH=749
AT1G80850	-1.76947	0.802542	gi|123448403|ref|XP_001312932.1|/3.29723e-15/hypothetical protein [Trichomonas vaginalis G3]
AT1G53035	-1.76308	0.837475	unknown protein; FUNCTIONS IN: molecular_funcTion unknown; INVOLVED IN: bioloGical_process unknown; LOCATED IN: endomembrane sysTem; EXPRESSED IN: 23 planT sTrucTures; EXPRESSED DURING: 13 GrowTh sTaGes; BEST Arabidopsis Thaliana proTein maTch is: unknown proTein (TAIR:AT3G15358.1); Has 49 BlasT hiTs To 49 proTeins in 9 species: Archae - 0; BacTeria - 0; MeTazoa - 0; FunGi - 0; PlanTs - 49; Virus…
AT3G48730	-1.76246	0.88924	Glutamate-1-semialdehyde 2,1-aminomutase 2, chloroplastic
AT1G20340	-1.76144	0.896962	Plastocyanin major isoform, chloroplastic
AT5G47700	-1.76103	0.889172	60S acidic ribosomal protein P1-3
AT1G54010	-1.7602	0.856533	GDSL esterase/lipase At1g54010
AT3G60245	-1.75467	0.893272	60S ribosomal protein L37a-2
AT2G32500	-1.75184	0.846011	Symbols: | Stress responsive alpha-beta barrel domain protein | chr2:13794426-13797227 REVERSE LENGTH=1883
AT4G30020	-1.75034	0.858381	Symbols: | PA-domain containing subtilase family protein | chr4:14677285-14681956 FORWARD LENGTH=2960
AT1G50010	-1.74972	0.890637	Tubulin alpha-2/alpha-4 chain
AT5G20700	-1.74882	0.895771	Symbols: | Protein of unknown function (DUF581) | chr5:7005844-7007117 REVERSE LENGTH=1195
AT1G01300	-1.74872	0.884455	Symbols: | Eukaryotic aspartyl protease family protein | chr1:116943-118764 FORWARD LENGTH=1822
AT5G24420	-1.74854	0.859907	Probable 6-phosphogluconolactonase 3
AT5G58250	-1.74823	0.894087	Symbols: | unknown protein; FUNCTIONS IN: molecular_function unknown; INVOLVED IN: biological_process unknown; LOCATED IN: thylakoid, chloroplast; EXPRESSED IN: 22 plant structures; EXPRESSED DURING: 14 growth stages; CONTAINS InterPro DOMAIN/s: Protein of unknown function DUF2488 (InterPro:IPR019616); Has 1807 Blast hits to 1807 proteins in 277 species: Archae - 0; Bacteria - 0; Metazoa - 736; F…
AT2G39730	-1.74778	0.896428	Ribulose bisphosphate carboxylase/oxygenase activase, chloroplastic
AT3G15680	-1.74723	0.837749	Symbols: | Ran BP2/NZF zinc finger-like superfamily protein | chr3:5315001-5316466 FORWARD LENGTH=916
AT3G53750	-1.74487	0.830759	Actin-1/3
AT5G40950	-1.74486	0.894915	50S ribosomal protein L27, chloroplastic
AT5G49160	-1.74436	0.820122	DNA (cytosine-5)-methyltransferase AthI
AT3G08920	-1.74234	0.875276	Symbols: | Rhodanese/Cell cycle control phosphatase superfamily protein | chr3:2712236-2713269 FORWARD LENGTH=835
AT3G03630	-1.74129	0.828233	Probable cysteine synthase, chloroplastic
AT1G68560	-1.73988	0.891465	Alpha-xylosidase
AT5G01075	-1.73898	0.844272	Glycosyl hydrolase family 35 protein; FUNCTIONS IN: hydrolase activity, hydrolyzing O-glycosyl compounds; INVOLVED IN: carbohydrate metabolic process; LOCATED IN: endomembrane system; EXPRESSED IN: 19 plant structures; EXPRESSED DURING: 13 growth stages; CONTAINS InterPro DOMAIN/s: Glycoside hydrolase, family 35 (InterPro:IPR001944); Has 30201 Blast hits to 17322 proteins in 780 species: Archae -…
AT5G49100	-1.73774	0.84573	unknown protein; BEST Arabidopsis thaliana protein match is: unknown protein (TAIR:AT3G06868.1); Has 30201 Blast hits to 17322 proteins in 780 species: Archae - 12; Bacteria - 1396; Metazoa - 17338; Fungi - 3422; Plants - 5037; Viruses - 0; Other Eukaryotes - 2996 (source: NCBI BLink).
AT5G24780	-1.73685	0.893779	Vegetative storage protein 1
AT2G21330	-1.73613	0.895545	Probable fructose-bisphosphate aldolase 1, chloroplastic
AT5G51720	-1.73346	0.877802	Symbols: | 2 iron, 2 sulfur cluster binding | chr5:21009592-21010345 FORWARD LENGTH=498
AT2G47160	-1.73214	0.8494	Boron transporter 1
AT5G01890	-1.72905	0.849331	Leucine-rich recepTor-like proTein kinase family proTein
AT1G07320	-1.72849	0.894511	50S ribosomal protein L4, chloroplastic
AT4G18670	-1.72604	0.873612	Symbols: | Leucine-rich repeat (LRR) family protein | chr4:10275462-10278491 REVERSE LENGTH=3030
AT5G10920	-1.72597	0.863508	Symbols: | L-Aspartase-like family protein | chr5:3441752-3444142 FORWARD LENGTH=1857
AT1G48630	-1.72591	0.877404	Symbols: RACK1B_AT | receptor for activated C kinase 1B | chr1:17981773-17983327 REVERSE LENGTH=1244
AT3G55750	-1.72578	0.886379	60S ribosomal protein L35a-4
AT1G09200	-1.72401	0.89191	Histone H3.2; Histone H3
AT1G13730	-1.71746	0.829288	Nuclear transport factor 2 (NTF2) family protein with RNA binding (RRM-RBD-RNP motifs) domain
AT3G06145	-1.71306	0.821395	unknown protein; Has 15 Blast hits to 15 proteins in 7 species: Archae - 0; Bacteria - 0; Metazoa - 0; Fungi - 0; Plants - 15; Viruses - 0; Other Eukaryotes - 0 (source: NCBI BLink).
AT1G72310	-1.71142	0.834401	RING-H2 finger protein ATL1P
AT4G34260	-1.70842	0.846525	Alpha-L-fucosidase 2
AT2G34620	-1.70789	0.872695	Symbols: | Mitochondrial transcription termination factor family protein | chr2:14577174-14578288 FORWARD LENGTH=1019
AT3G09820	-1.70639	0.885229	Adenosine kinase 1; Adenylate kinase 1
AT1G55330	-1.70617	0.891054	Arabinogalactan peptide 21
AT1G28400	-1.70509	0.888371	Symbols: | unknown protein; FUNCTIONS IN: molecular_function unknown; INVOLVED IN: biological_process unknown; LOCATED IN: endomembrane system; EXPRESSED IN: 22 plant structures; EXPRESSED DURING: 13 growth stages; BEST Arabidopsis thaliana protein match is: unknown protein (TAIR:AT2G33850); Has 45374 Blast hits to 18870 proteins in 668 species: Archae - 72; Bacteria - 1460; Metazoa - 1191; Fungi…
AT1G10470	-1.70121	0.881957	Two-component response regulator ARR4
AT1G10850	-1.70121	0.82453	Leucine-rich repeat protein kinase family protein
AT4G16141	-1.69949	0.866643	Symbols: | GATA type zinc finger transcription factor family protein | chr4:9131650-9133156 REVERSE LENGTH=998
AT5G17630	-1.6976	0.880341	Symbols: | Nucleotide/sugar transporter family protein | chr5:5809334-5810962 FORWARD LENGTH=1629
AT5G44540	-1.69712	0.850009	Tapetum specific protein TAP35/TAP44; FUNCTIONS IN: molecular_function unknown; INVOLVED IN: biological_process unknown; LOCATED IN: endomembrane system; CONTAINS InterPro DOMAIN/s: Tapetum specific TAP35TAP44 (InterPro:IPR009891); BEST Arabidopsis thaliana protein match is: Tapetum specific protein TAP35/TAP44 (TAIR:AT4G20420.1); Has 22 Blast hits to 22 proteins in 7 species: Archae - 0; Bacteri…
AT4G18480	-1.69418	0.893279	Magnesium-chelatase subunit chlI, chloroplastic
AT1G07070	-1.69225	0.804178	60S ribosomal protein L35a-1
AT5G10400	-1.69142	0.881498	Histone H3.2; Histone H3
AT3G17840	-1.68852	0.855684	Probable inactive receptor kinase RLK902
AT5G63140	-1.68705	0.816138	Probable inactive purple acid phosphatase 29
AT3G62030	-1.68503	0.892848	Peptidyl-prolyl cis-trans isomerase CYP20-3, chloroplastic
AT5G07900	-1.68354	0.857354	MiTochondrial TranscripTion TerminaTion facTor family proTein
AT2G20450	-1.6809	0.874536	60S ribosomal protein L14-1
AT1G26761	-1.68066	0.865733	Symbols: | Arabinanase/levansucrase/invertase | chr1:9250224-9251644 REVERSE LENGTH=1421
AT5G67150	-1.68011	0.839795	gi|290972037|ref|XP_002668770.1|/3.26452e-06/predicted protein [Naegleria gruberi]
AT1G21880	-1.67806	0.854226	LysM domain-containing GPI-anchored protein 1
AT1G41830	-1.67745	0.815172	Symbols: SKS6 | SKU5-similar 6 | chr1:15603617-15607966 REVERSE LENGTH=2068
AT4G34160	-1.67623	0.855889	Cyclin-D3-1
AT1G12900	-1.67374	0.893608	GAPA-2, GLYCERALDEHYDE 3-PHOSPHATE DEHYDROGENASE A SUBUNIT 2
AT5G62840	-1.67102	0.86613	Symbols: | Phosphoglycerate mutase family protein | chr5:25228225-25229683 REVERSE LENGTH=976
AT3G18850	-1.67018	0.813167	Probable 1-acyl-sn-glycerol-3-phosphate acyltransferase 5
AT2G27775	-1.66543	0.802631	FUNCTIONS IN: molecular_function unknown; INVOLVED IN: biological_process unknown; LOCATED IN: chloroplast; EXPRESSED IN: 22 plant structures; EXPRESSED DURING: 13 Growth stages; BEST Arabidopsis thaliana protein match is: tetratricopeptide repeat (TPR)-like superfamily protein (TAIR:AT2G27800.1); Has 21 Blast hits to 21 proteins in 5 species: Archae - 0; Bacteria - 0; Metazoa - 0; Fungi - 0; Pla…
AT1G55260	-1.66511	0.842253	Bifunctional inhibiTor/lipid-transfer protein/seed storage 2S albumin superfamily protein
AT1G16000	-1.66472	0.850604	Symbols: | unknown protein; BEST Arabidopsis thaliana protein match is: unknown protein (TAIR:AT1G80890); Has 41 Blast hits to 40 proteins in 10 species: Archae - 0; Bacteria - 0; Metazoa - 0; Fungi - 0; Plants - 41; Viruses - 0; Other Eukaryotes - 0 (source: NCBI BLink). | chr1:5494533-5495359 FORWARD LENGTH=514
AT1G63940	-1.6642	0.853815	Monodehydroascorbate reductase, chloroplastic
AT1G55490	-1.65927	0.890466	RuBisCO large subunit-binding protein subunit beta, chloroplastic
AT3G54470	-1.65781	0.874228	Uridine 5'-monophosphate synthase
AT1G19150	-1.65776	0.889747	Symbols: LHCA6, LHCA2*1 | photosystem I light harvesting complex gene 6 | chr1:6612749-6613972 FORWARD LENGTH=1043
AT1G11850	-1.6569	0.840501	AT1G11850.1 protein_coding unknown protein unknown protein; FUNCTIONS IN: molecular_function unknown; INVOLVED IN: biological_process unknown; LOCATED IN: endomembrane system; EXPRESSED IN: 19 plant structures; EXPRESSED DURING: 12 growth stages; Has 36117 Blast hits to 7699 proteins in 680 species: Archae - 46; Bacteria - 12408; Metazoa - 12818; Fungi - 1456; Plants - 6002; Viruses - 463; Other …
AT3G14240	-1.65533	0.881039	Symbols: | Subtilase family protein | chr3:4741473-4744117 REVERSE LENGTH=2645
AT3G03770	-1.64946	0.816932	gi|470381574|ref|XP_004333790.1|/1.50211e-14/leucine rich repeat domain containing protein [Acanthamoeba castellanii str. Neff]
AT3G16780	-1.64873	0.875926	60S ribosomal protein L19-2
AT1G50490	-1.64781	0.815556	Ubiquitin carrier protein E2 20
AT4G24700	-1.64626	0.805034	unknown protein; Has 20 Blast hits to 20 proteins in 7 species: Archae - 0; Bacteria - 0; Metazoa - 0; Fungi - 0; Plants - 20; Viruses - 0; Other Eukaryotes - 0 (source: NCBI BLink).
AT4G09010	-1.64597	0.889001	Putative L-ascorbate peroxidase 4, chloroplastic
AT1G29310	-1.64508	0.849222	SecY protein transport family protein
AT1G67090	-1.64182	0.892862	Ribulose bisphosphate carboxylase small chain 1A, chloroplastic; Ribulose bisphosphate carboxylase small chain
AT2G27770	-1.64079	0.803378	Plant protein of unknown function (DUF868); LOCATED IN: chloroplast; CONTAINS InterPro DOMAIN/s: Protein of unknown function DUF868, plant (InterPro:IPR008586); BEST Arabidopsis thaliana protein match is: Plant protein of unknown function (DUF868) (TAIR:AT3G04860.1); Has 288 Blast hits to 288 proteins in 16 species: Archae - 0; Bacteria - 0; Metazoa - 0; Fungi - 0; Plants - 288; Viruses - 0; Othe…
AT3G18280	-1.64012	0.880122	Symbols: | Bifunctional inhibitor/lipid-transfer protein/seed storage 2S albumin superfamily protein | chr3:6267049-6267643 FORWARD LENGTH=595
AT5G27330	-1.6385	0.839241	Prefoldin chaperone subuniT family proTein
AT4G19985	-1.63541	0.843992	Symbols: | Acyl-CoA N-acyltransferases (NAT) superfamily protein | chr4:10830237-10832094 REVERSE LENGTH=1121
AT1G55210	-1.63446	0.882005	Disease resistance-responsive (diriGent-like protein) family protein
AT3G52130	-1.63388	0.803946	Bifunctional inhibitor/lipid-transfer protein/seed storage 2S albumin superfamily protein; FUNCTIONS IN: lipid binding; INVOLVED IN: lipid transport; LOCATED IN: endomembrane system; EXPRESSED IN: leaf whorl, sepal, flower, seed; EXPRESSED DURING: petal differentiation and expansion stage, E expanded cotyledon stage; CONTAINS InterPro DOMAIN/s: Bifunctional inhibitor/plant lipid transfer protein/…
AT5G58480	-1.63279	0.834237	Putative glucan endo-1,3-beta-glucosidase 9
AT3G47370	-1.62279	0.872982	40S ribosomal protein S20-2
AT2G40490	-1.62134	0.881361	Uroporphyrinogen decarboxylase 2, chloroplastic
AT5G06290	-1.62122	0.886016	2-Cys peroxiredoxin BAS1-like, chloroplastic
AT3G09580	-1.62118	0.866363	Symbols: | FAD/NAD(P)-binding oxidoreductase family protein | chr3:2942504-2944078 REVERSE LENGTH=1575
AT5G25590	-1.62117	0.811243	gi|23271726|gb|AAH23708.1|/1.38738e-13/Unknown (protein for MGC:38398) [Mus musculus]
AT5G38410	-1.62041	0.890719	Ribulose bisphosphate carboxylase small chain 3B, chloroplastic; Ribulose bisphosphate carboxylase small chain
AT2G01950	-1.61985	0.815131	Serine/threonine-protein kinase BRI1-like 2
AT3G07110	-1.61914	0.883107	60S ribosomal protein L13a-1
AT1G12244	-1.61902	0.808614	Polynucleotidyl transferase, ribonuclease H-like superfamily protein; FUNCTIONS IN: hydrolase activity, acting on ester bonds, nucleic acid binding; INVOLVED IN: DNA repair, nucleobase, nucleoside, nucleotide and nucleic acid metabolic process, DNA recombination, response to DNA damage stimulus; LOCATED IN: endomembrane system, cytoplasm; CONTAINS InterPro DOMAIN/s: Resolvase, RNase H-like fold (…
AT4G26230	-1.6163	0.886879	60S ribosomal protein L31-2
AT1G09340	-1.61624	0.889199	CRB, CSP41B, HIP1.3 | chloroplast RNA binding
AT4G19170	-1.61313	0.85708	Probable carotenoid cleavage dioxygenase 4, chloroplastic
AT4G25630	-1.61207	0.821361	rRNA 2'-O-methyltransferase fibrillarin 2
AT2G18990	-1.6089	0.810072	Thioredoxin domain-containing protein 9 homolog
AT1G69690	-1.60873	0.846086	Transcription factor TCP15
AT3G53250	-1.60812	0.814412	SAUR-like auxin-responsive protein family ; CONTAINS InterPro DOMAIN/s: Auxin responsive SAUR protein (InterPro:IPR003676); BEST Arabidopsis thaliana protein match is: SAUR-like auxin-responsive protein family (TAIR:AT2G37030.1); Has 883 Blast hits to 881 proteins in 25 species: Archae - 0; Bacteria - 0; Metazoa - 0; Fungi - 0; Plants - 882; Viruses - 0; Other Eukaryotes - 1 (source: NCBI BLink).
AT2G47610	-1.60741	0.886146	60S ribosomal protein L7a-1
AT5G52010	-1.60696	0.862529	Symbols: | C2H2-like zinc finger protein | chr5:21121483-21122985 REVERSE LENGTH=1503
AT1G09210	-1.60669	0.875234	Calreticulin-2
AT4G09650	-1.60666	0.889357	ATP synthase
AT3G14900	-1.60426	0.829349	EMB3120__unknown protein; FUNCTIONS IN: molecular_function unknown; INVOLVED IN: embryo development; LOCATED IN: chloroplast; EXPRESSED IN: 19 plant structures; EXPRESSED DURING: 13 growth stahes; Has 17135 Blast hits to 10204 proteins in 644 species: Archae - 47; Bacteria - 1684; Metazoa - 5536; Fungi - 2506; Plants - 1043; Viruses - 361; Other Eukaryotes - 5958 (source: NCBI BLink).
AT5G27390	-1.60411	0.838775	Symbols: | Mog1/PsbP/DUF1795-like photosystem II reaction center PsbP family protein | chr5:9674391-9676189 REVERSE LENGTH=1040
AT3G21055	-1.60372	0.889083	Photosystem II 5 kDa protein, chloroplastic
AT5G59850	-1.60351	0.882217	40S ribosomal protein S15a-1
AT4G16447	-1.60236	0.858846	unknown protein; Has 30201 Blast hits to 17322 proteins in 780 species: Archae - 12; Bacteria - 1396; Metazoa - 17338; Fungi - 3422; Plants - 5037; Viruses - 0; Other Eukaryotes - 2996 (source: NCBI BLink).
AT5G50460	-1.60205	0.869471	Protein transport protein Sec61 subunit gamma-1
AT5G44680	-1.59643	0.860893	Symbols: | DNA glycosylase superfamily protein | chr5:18024215-18025991 REVERSE LENGTH=1406
AT4G28660	-1.5931	0.885058	Photosystem II reaction center PSB28 protein, chloroplastic
AT5G61170	-1.59189	0.875946	40S ribosomal protein S19-3
AT3G58120	-1.58913	0.84367	Symbols: ATBZIP61, BZIP61 | Basic-leucine zipper (bZIP) transcription factor family protein | chr3:21520974-21523327 REVERSE LENGTH=1554
AT1G51080	-1.58773	0.849318	unknown protein; FUNCTIONS IN: molecular_function unknown; INVOLVED IN: biological_process unknown; LOCATED IN: chloroplast; EXPRESSED IN: 15 plant structures; EXPRESSED DURING: 11 growth stages; Has 101 Blast hits to 98 proteins in 44 species: Archae - 0; Bacteria - 0; Metazoa - 38; Fungi - 10; Plants - 27; Viruses - 0; Other Eukaryotes - 26 (source: NCBI BLink).
AT2G44300	-1.58609	0.812284	Bifunctional inhibitor/lipid-transfer protein/seed storage 2S albumin superfamily protein
AT1G78630	-1.58504	0.886851	50S ribosomal protein L13, chloroplastic
AT3G21190	-1.58475	0.813454	O-fucosyltransferase family protein
AT5G59970	-1.58051	0.863844	Histone H4
AT1G50900	-1.57966	0.88043	Symbols: GDC1 | Ankyrin repeat family protein | chr1:18866197-18867204 FORWARD LENGTH=793
[truncated: 2,244 more rows]
