# Supplementary material for: Expression profiling and functional analysis reveals that TOR is a key player in regulating photosynthesis and phytohormone signaling pathways in Arabidopsis
Source: Front Plant Sci. 2015 Sep 7;6:677. doi: 10.3389/fpls.2015.00677 (PMC4561354; doi:10.3389/fpls.2015.00677)
Supplement: Supplementary Table 3 — (A) The Gene Ontology (GO)-cellular component assignments and their enrichment. (B) The Gene Ontology (GO)-molecular function assignments and their enrichment. (C) The Gene Ontology (GO)-biological process assignments and their enrichment. [file Table3.XLS]

## Sheet: Supplementary Table 3A
Supplementary Table 3A The Gene Ontology (GO)-cellular component assignments and their enrichment
Category	Term	Count	%	PValue	Genes	List Total	Pop Hits	Pop Total	Fold Enrichment	Bonferroni	Benjamini	FDR
GOTERM_CC_FAT	GO:0022626~cytosolic ribosome	152	5.51524	1.382e-53	3493126, 3492465, 3504979, 3500135, 3519308, 3519090, 3514773, 3513344, 3489589, 3490346, 3495213, 3507534, 3497708, 3500547, 3490601, 3502408, 3514678, 3495518, 3508330, 3486878, 3512872, 3486405, 3491519, 3489988, 3495803, 3515310, 3509868, 3499993, 3500213, 3508907, 3488454, 3496644, 3489653, 3499505, 3489519, 3489036, 3517865, 3501675, 3492117, 3511712, 3506779, 3496003, 3495205, 3497789, 351…	1755	317	13779	3.76465	4.27038e-51	4.27038e-51	1.85509e-50
GOTERM_CC_FAT	GO:0005840~ribosome	184	6.67634	9.48297e-49	3493126, 3492465, 3504979, 3500135, 3519308, 3519090, 3514773, 3513344, 3489589, 3490346, 3495213, 3507534, 3497708, 3500547, 3490601, 3502408, 3514678, 3494353, 3495518, 3508330, 3486878, 3512872, 3486405, 3488525, 3491519, 3489988, 3495803, 3515310, 3509868, 3499993, 3500213, 3508907, 3488454, 3518915, 3496644, 3489653, 3499505, 3489519, 3489036, 3517865, 3501675, 3492117, 3511712, 3496008, 350…	1755	470	13779	3.07369	2.93024e-46	1.46512e-46	1.27292e-45
GOTERM_CC_FAT	GO:0044445~cytosolic part	127	4.60813	2.46528e-43	3492465, 3504979, 3500135, 3519308, 3519090, 3514773, 3513344, 3489589, 3490346, 3507534, 3495213, 3500547, 3490601, 3502408, 3514678, 3508330, 3512872, 3486405, 3491519, 3489988, 3495803, 3515310, 3499993, 3508907, 3498978, 3489653, 3496644, 3499505, 3489519, 3492848, 3489036, 3492117, 3511712, 3519663, 3506779, 3496003, 3495205, 3497789, 3517013, 3487151, 3513939, 3492997, 3513836, 3487046, 349…	1755	271	13779	3.67938	7.6177e-41	2.53923e-41	3.3092e-40
GOTERM_CC_FAT	GO:0033279~ribosomal subunit	129	4.6807	3.2472e-40	3492465, 3504979, 3500135, 3519308, 3519090, 3514773, 3513344, 3489589, 3490346, 3507534, 3495213, 3500547, 3490601, 3502408, 3514678, 3508330, 3512872, 3486405, 3491519, 3489988, 3495803, 3515310, 3499993, 3508907, 3489653, 3496644, 3499505, 3489519, 3489036, 3501675, 3492117, 3511712, 3506779, 3496003, 3495205, 3497789, 3517013, 3487151, 3492997, 3513836, 3487046, 3491481, 3496390, 3506691, 351…	1755	294	13779	3.44495	1.00338e-37	2.50846e-38	4.35879e-37
GOTERM_CC_FAT	GO:0044435~plastid part	260	9.43396	1.93152e-33	3510408, 3514917, 3488669, 3497460, 3499828, 3509993, 3499821, 3488663, 3488398, 3517272, 3512268, 3497708, 3486408, 3494353, 3507628, 3519402, 3497326, 3487781, 3513432, 3499835, 3502079, 3505223, 3502793, 3518915, 3488655, 3487510, 3517147, 3489519, 3497069, 3494700, 3502178, 3495202, 3498453, 3489227, 3487590, 3503339, 3490087, 3516502, 3488944, 3490563, 3486810, 3500924, 3513321, 3499014, 350…	1755	984	13779	2.07453	5.96841e-31	1.19368e-31	2.59273e-30
GOTERM_CC_FAT	GO:0044434~chloroplast part	253	9.17997	8.85454e-33	3510408, 3514917, 3497460, 3499828, 3509993, 3499821, 3488663, 3488398, 3517272, 3512268, 3497708, 3486408, 3494353, 3507628, 3519402, 3497326, 3487781, 3513432, 3499835, 3502079, 3505223, 3502793, 3518915, 3488655, 3487510, 3517147, 3489519, 3497069, 3494700, 3502178, 3495202, 3489227, 3487590, 3503339, 3490087, 3516502, 3488944, 3490563, 3486810, 3500924, 3513321, 3499014, 3508845, 3505235, 349…	1755	954	13779	2.08215	2.73605e-30	4.56009e-31	1.18857e-29
GOTERM_CC_FAT	GO:0030529~ribonucleoprotein complex	197	7.14804	1.4733e-31	3500135, 3513344, 3490346, 3495213, 3497708, 3500547, 3494353, 3508330, 3512872, 3486405, 3488525, 3510558, 3491519, 3509868, 3499993, 3500213, 3518915, 3489653, 3489519, 3506779, 3495205, 3517013, 3487151, 3492997, 3513836, 3486810, 3499408, 3506496, 3498821, 3503329, 3508353, 3515035, 3487765, 3516965, 3498997, 3503656, 3499958, 3493465, 3503519, 3500535, 3505863, 3494915, 3494482, 3487148, 351…	1755	671	13779	2.30507	4.5525e-29	6.50358e-30	1.97765e-28
GOTERM_CC_FAT	GO:0022625~cytosolic large ribosomal subunit	74	2.68505	4.41364e-30	3492465, 3504979, 3496678, 3515116, 3500135, 3517449, 3519308, 3519090, 3497232, 3496671, 3489589, 3495213, 3514807, 3500547, 3499329, 3496773, 3502408, 3514678, 3499324, 3508330, 3516910, 3512872, 3489988, 3491519, 3495803, 3499993, 3507708, 3496644, 3518437, 3512621, 3499505, 3489519, 3488916, 3492117, 3506183, 3511712, 3506779, 3495205, 3517013, 3487113, 3497585, 3487151, 3499056, 3513836, 349…	1755	138	13779	4.21011	1.36382e-27	1.70477e-28	5.92454e-27
GOTERM_CC_FAT	GO:0009507~chloroplast	590	21.4078	4.2798e-27	3514917, 3498326, 3503442, 3518528, 3513344, 3497303, 3512268, 3519654, 3497708, 3486408, 3509452, 3494353, 3493097, 3493854, 3500608, 3513432, 3505495, 3502079, 3514907, 3505223, 3494700, 3502178, 3495202, 3497314, 3511916, 3493984, 3498453, 3489227, 3509463, 3503339, 3516502, 3502993, 3514710, 3486810, 3500924, 3513321, 3498307, 3486817, 3505235, 3495078, 3507214, 3513466, 3503329, 3509474, 351…	1755	3192	13779	1.45121	1.32246e-24	1.4694e-25	5.74487e-24
GOTERM_CC_FAT	GO:0015934~large ribosomal subunit	80	2.90276	6.90457e-27	3492465, 3504979, 3496678, 3515116, 3500135, 3517449, 3519308, 3519090, 3497232, 3496671, 3489589, 3495213, 3514807, 3500547, 3499329, 3496773, 3502408, 3514678, 3499324, 3516910, 3508330, 3512872, 3489988, 3491519, 3495803, 3499993, 3507708, 3496644, 3518437, 3512621, 3499505, 3489519, 3488916, 3492117, 3506183, 3501675, 3511712, 3506779, 3495205, 3517013, 3487113, 3497585, 3487151, 3499056, 351…	1755	173	13779	3.63065	2.13351e-24	2.13351e-25	9.26817e-24
GOTERM_CC_FAT	GO:0009536~plastid	598	21.6981	1.16057e-26	3514917, 3498326, 3503442, 3518528, 3513344, 3497303, 3512268, 3519654, 3497708, 3486408, 3509452, 3494353, 3493097, 3493854, 3500608, 3513432, 3505495, 3502079, 3514907, 3505223, 3494700, 3502178, 3495202, 3497314, 3511916, 3493984, 3498453, 3489227, 3509463, 3503339, 3516502, 3502993, 3514710, 3486810, 3500924, 3513321, 3498307, 3486817, 3505235, 3495078, 3507214, 3513466, 3503329, 3509474, 351…	1755	3259	13779	1.44065	3.58616e-24	3.26015e-25	1.55786e-23
GOTERM_CC_FAT	GO:0005829~cytosol	191	6.93033	1.42984e-25	3492465, 3504979, 3514670, 3492525, 3500135, 3519308, 3519090, 3514773, 3513344, 3516498, 3504025, 3489589, 3490346, 3495213, 3507534, 3511825, 3500547, 3490601, 3512013, 3502408, 3514678, 3504972, 3508330, 3505018, 3512872, 3486405, 3513295, 3510558, 3491519, 3489988, 3495803, 3515310, 3498500, 3509868, 3499993, 3508907, 3488454, 3498978, 3496644, 3489653, 3486989, 3499505, 3489519, 3492848, 348…	1755	708	13779	2.11807	4.41819e-23	3.68183e-24	1.9193e-22
GOTERM_CC_FAT	GO:0009532~plastid stroma	138	5.00726	6.58642e-25	3488669, 3491460, 3499821, 3509522, 3488663, 3512010, 3486408, 3495518, 3497326, 3507628, 3487781, 3513432, 3502079, 3516482, 3502793, 3488655, 3517147, 3489519, 3498509, 3501162, 3501675, 3496008, 3498453, 3500886, 3496003, 3487590, 3499372, 3489451, 3495170, 3486889, 3503339, 3490087, 3486810, 3500924, 3505235, 3507214, 3486891, 3506496, 3497900, 3506554, 3513466, 3508353, 3503992, 3509474, 349…	1755	442	13779	2.45131	2.0352e-22	1.56554e-23	8.8411e-22
GOTERM_CC_FAT	GO:0005618~cell wall	170	6.16836	2.40236e-24	3499369, 3498260, 3506814, 3495269, 3489992, 3507473, 3508721, 3497137, 3497869, 3519090, 3488061, 3513197, 3496734, 3501681, 3516655, 3510896, 3518152, 3507005, 3504025, 3490346, 3507534, 3503040, 3509662, 3503937, 3511687, 3501251, 3499169, 3503542, 3486555, 3504764, 3516347, 3515310, 3517476, 3489653, 3505987, 3489126, 3502412, 3489036, 3496313, 3510613, 3490669, 3487590, 3497789, 3503339, 351…	1755	611	13779	2.18448	7.42331e-22	5.30236e-23	3.22475e-21
GOTERM_CC_FAT	GO:0030312~external encapsulating structure	171	6.20464	4.93075e-24	3499369, 3498260, 3506814, 3495269, 3489992, 3507473, 3508721, 3497137, 3497869, 3519090, 3488061, 3513197, 3496734, 3501681, 3516655, 3510896, 3518152, 3507005, 3504025, 3490346, 3507534, 3503040, 3509662, 3503937, 3511687, 3501251, 3499169, 3503542, 3486555, 3504764, 3516347, 3515310, 3517476, 3489653, 3505987, 3489126, 3502412, 3489036, 3496313, 3510613, 3490669, 3487590, 3497789, 3503339, 351…	1755	620	13779	2.16543	1.5236e-21	1.01573e-22	6.61867e-21
GOTERM_CC_FAT	GO:0005886~plasma membrane	433	15.7112	3.29299e-23	3513441, 3500940, 3503442, 3513340, 3514912, 3513344, 3492794, 3513349, 3494452, 3503448, 3512875, 3507481, 3511909, 3513138, 3496313, 3500612, 3491907, 3507204, 3500122, 3504492, 3513939, 3492997, 3507591, 3491112, 3515456, 3505235, 3495863, 3512791, 3486809, 3515135, 3494909, 3503329, 3495732, 3502094, 3514115, 3503101, 3491100, 3494723, 3496332, 3509489, 3496430, 3515044, 3503209, 3503927, 350…	1755	2228	13779	1.52586	1.01753e-20	6.35958e-22	4.42026e-20
GOTERM_CC_FAT	GO:0009570~chloroplast stroma	130	4.71698	4.10595e-23	3491460, 3499821, 3509522, 3488663, 3512010, 3486408, 3495518, 3497326, 3487781, 3513432, 3502079, 3516482, 3502793, 3488655, 3517147, 3489519, 3498509, 3501162, 3501675, 3496008, 3500886, 3496003, 3487590, 3499372, 3495170, 3486889, 3503339, 3490087, 3486810, 3500924, 3505235, 3507214, 3486891, 3506496, 3497900, 3506554, 3513466, 3508353, 3503992, 3509474, 3490360, 3511155, 3515035, 3490462, 351…	1755	420	13779	2.43016	1.26874e-20	7.46318e-22	5.51152e-20
GOTERM_CC_FAT	GO:0009579~thylakoid	137	4.97097	8.06732e-20	3510408, 3497460, 3501941, 3491460, 3509522, 3518528, 3495129, 3513394, 3496134, 3502503, 3494353, 3495518, 3507628, 3519402, 3495783, 3499835, 3518915, 3505223, 3502793, 3488655, 3487510, 3517147, 3511087, 3498509, 3493507, 3502178, 3494700, 3501675, 3502305, 3508328, 3487590, 3508466, 3510073, 3503339, 3516502, 3486810, 3504859, 3487810, 3513321, 3495078, 3496791, 3507214, 3497342, 3497900, 351…	1755	491	13779	2.19068	2.4928e-17	1.38489e-18	1.0829e-16
GOTERM_CC_FAT	GO:0043232~intracellular non-membrane-bounded organelle	251	9.1074	9.25038e-20	3489501, 3488669, 3491333, 3500135, 3514912, 3513344, 3487277, 3490346, 3495213, 3510600, 3497708, 3500547, 3487139, 3494353, 3507628, 3508330, 3512872, 3488525, 3486405, 3510558, 3491519, 3499993, 3509868, 3500213, 3500951, 3495489, 3518915, 3489653, 3505987, 3489519, 3506779, 3498453, 3495205, 3517013, 3487151, 3492997, 3513836, 3486810, 3506496, 3503329, 3490145, 3508353, 3515035, 3487765, 351…	1755	1144	13779	1.72262	2.85837e-17	1.5044e-18	1.2417e-16
GOTERM_CC_FAT	GO:0043228~non-membrane-bounded organelle	251	9.1074	9.25038e-20	3489501, 3488669, 3491333, 3500135, 3514912, 3513344, 3487277, 3490346, 3495213, 3510600, 3497708, 3500547, 3487139, 3494353, 3507628, 3508330, 3512872, 3488525, 3486405, 3510558, 3491519, 3499993, 3509868, 3500213, 3500951, 3495489, 3518915, 3489653, 3505987, 3489519, 3506779, 3498453, 3495205, 3517013, 3487151, 3492997, 3513836, 3486810, 3506496, 3503329, 3490145, 3508353, 3515035, 3487765, 351…	1755	1144	13779	1.72262	2.85837e-17	1.5044e-18	1.2417e-16
GOTERM_CC_FAT	GO:0031984~organelle subcompartment	107	3.88244	8.38415e-19	3510408, 3497460, 3501941, 3491460, 3509522, 3495129, 3513394, 3496134, 3502503, 3494353, 3495518, 3507628, 3519402, 3495783, 3499835, 3502793, 3505223, 3518915, 3487510, 3488655, 3517147, 3511087, 3498509, 3493507, 3494700, 3502178, 3502305, 3501675, 3503339, 3516502, 3487810, 3504859, 3513321, 3495078, 3507214, 3497342, 3513466, 3508353, 3515035, 3504987, 3499355, 3495735, 3498529, 3519516, 351…	1755	349	13779	2.40713	2.5907e-16	1.29535e-17	1.12543e-15
GOTERM_CC_FAT	GO:0009534~chloroplast thylakoid	106	3.84615	1.65097e-18	3510408, 3497460, 3501941, 3491460, 3509522, 3495129, 3513394, 3496134, 3502503, 3494353, 3495518, 3507628, 3519402, 3495783, 3499835, 3502793, 3505223, 3518915, 3487510, 3488655, 3517147, 3511087, 3498509, 3493507, 3494700, 3502178, 3502305, 3501675, 3503339, 3516502, 3487810, 3504859, 3513321, 3495078, 3507214, 3497342, 3513466, 3508353, 3515035, 3504987, 3499355, 3495735, 3498529, 3519516, 351…	1755	347	13779	2.39837	5.1015e-16	2.42928e-17	2.21614e-15
GOTERM_CC_FAT	GO:0031976~plastid thylakoid	106	3.84615	1.65097e-18	3510408, 3497460, 3501941, 3491460, 3509522, 3495129, 3513394, 3496134, 3502503, 3494353, 3495518, 3507628, 3519402, 3495783, 3499835, 3502793, 3505223, 3518915, 3487510, 3488655, 3517147, 3511087, 3498509, 3493507, 3494700, 3502178, 3502305, 3501675, 3503339, 3516502, 3487810, 3504859, 3513321, 3495078, 3507214, 3497342, 3513466, 3508353, 3515035, 3504987, 3499355, 3495735, 3498529, 3519516, 351…	1755	347	13779	2.39837	5.1015e-16	2.42928e-17	2.21614e-15
GOTERM_CC_FAT	GO:0044436~thylakoid part	106	3.84615	7.94521e-18	3510408, 3497460, 3501941, 3491460, 3509522, 3495129, 3513394, 3496134, 3502503, 3494353, 3495518, 3507628, 3519402, 3495783, 3499835, 3502793, 3505223, 3518915, 3487510, 3488655, 3517147, 3511087, 3498509, 3493507, 3494700, 3502178, 3502305, 3501675, 3503339, 3510073, 3516502, 3486810, 3487810, 3504859, 3513321, 3495078, 3507214, 3497342, 3513466, 3508353, 3515035, 3504987, 3499355, 3495735, 349…	1755	354	13779	2.35095	2.45507e-15	1.11594e-16	1.06651e-14
GOTERM_CC_FAT	GO:0009941~chloroplast envelope	122	4.42671	1.69577e-17	3499828, 3495268, 3509993, 3509522, 3488398, 3519714, 3513394, 3517272, 3512268, 3512010, 3496134, 3497708, 3495518, 3495783, 3499835, 3516482, 3502793, 3505223, 3488655, 3517147, 3489519, 3497069, 3514856, 3495202, 3500886, 3496003, 3489227, 3487590, 3495170, 3503339, 3515506, 3488944, 3490563, 3486810, 3488085, 3500924, 3499014, 3508845, 3514795, 3509683, 3495078, 3506554, 3513466, 3503329, 350…	1755	440	13779	2.17695	5.23992e-15	2.27823e-16	2.27627e-14
GOTERM_CC_FAT	GO:0009535~chloroplast thylakoid membrane	92	3.33817	2.55224e-17	3510408, 3518947, 3487643, 3499925, 3497460, 3512560, 3515056, 3501941, 3487172, 3491460, 3509522, 3495129, 3501210, 3511769, 3505460, 3513394, 3496134, 3510913, 3497922, 3502503, 3494353, 3497753, 3495518, 3519402, 3507628, 3495783, 3499835, 3515129, 3514625, 3515961, 3502793, 3518915, 3505223, 3487510, 3488655, 3508222, 3509373, 3517147, 3511087, 3493507, 3498509, 3502178, 3494700, 3502305, 351…	1755	290	13779	2.49075	7.88641e-15	3.286e-16	3.42593e-14
GOTERM_CC_FAT	GO:0055035~plastid thylakoid membrane	92	3.33817	2.55224e-17	3510408, 3518947, 3487643, 3499925, 3497460, 3512560, 3515056, 3501941, 3487172, 3491460, 3509522, 3495129, 3501210, 3511769, 3505460, 3513394, 3496134, 3510913, 3497922, 3502503, 3494353, 3497753, 3495518, 3519402, 3507628, 3495783, 3499835, 3515129, 3514625, 3515961, 3502793, 3518915, 3505223, 3487510, 3488655, 3508222, 3509373, 3517147, 3511087, 3493507, 3498509, 3502178, 3494700, 3502305, 351…	1755	290	13779	2.49075	7.88641e-15	3.286e-16	3.42593e-14
GOTERM_CC_FAT	GO:0009526~plastid envelope	125	4.53556	4.39531e-17	3499828, 3495268, 3509993, 3509522, 3488398, 3519714, 3513394, 3517272, 3512268, 3512010, 3496134, 3497708, 3495518, 3495783, 3499835, 3516482, 3502793, 3505223, 3488655, 3517147, 3489519, 3497069, 3514856, 3495202, 3500886, 3496003, 3489227, 3487590, 3495170, 3503339, 3515506, 3488944, 3490563, 3486810, 3488085, 3500924, 3499014, 3508845, 3514795, 3509683, 3495078, 3506554, 3513466, 3503329, 350…	1755	461	13779	2.12887	1.35815e-14	5.43261e-16	5.89993e-14
GOTERM_CC_FAT	GO:0042651~thylakoid membrane	93	3.37446	3.85771e-16	3510408, 3518947, 3487643, 3499925, 3497460, 3512560, 3515056, 3501941, 3487172, 3491460, 3509522, 3495129, 3501210, 3511769, 3505460, 3513394, 3496134, 3510913, 3497922, 3502503, 3494353, 3497753, 3495518, 3519402, 3507628, 3495783, 3499835, 3515129, 3514625, 3515961, 3502793, 3518915, 3505223, 3487510, 3488655, 3508222, 3509373, 3517147, 3511087, 3493507, 3498509, 3502178, 3494700, 3502305, 351…	1755	305	13779	2.394	1.02918e-13	3.9968e-15	4.44089e-13
GOTERM_CC_FAT	GO:0022627~cytosolic small ribosomal subunit	50	1.81422	7.89573e-16	3493745, 3514434, 3496671, 3508237, 3514773, 3513344, 3496675, 3489589, 3490346, 3507534, 3490601, 3486405, 3489988, 3508637, 3515310, 3489948, 3494212, 3505845, 3508907, 3513001, 3489653, 3492040, 3489036, 3495247, 3506522, 3518374, 3496003, 3497789, 3492997, 3499388, 3497435, 3501235, 3487096, 3491481, 3508282, 3512500, 3489143, 3492743, 3506025, 3487765, 3502732, 3514068, 3493914, 3495391, 349…	1755	114	13779	3.44354	2.40141e-13	8.88178e-15	1.04361e-12
GOTERM_CC_FAT	GO:0015935~small ribosomal subunit	53	1.92308	1.24754e-14	3493745, 3514434, 3496671, 3508237, 3514773, 3513344, 3496675, 3489589, 3490346, 3507534, 3490601, 3486405, 3489988, 3508637, 3515310, 3489948, 3494212, 3505845, 3508907, 3513001, 3489653, 3492040, 3489036, 3495247, 3506522, 3518374, 3496003, 3497789, 3488369, 3492997, 3499388, 3497435, 3501235, 3487096, 3491481, 3508282, 3512500, 3489143, 3492743, 3506025, 3491454, 3487765, 3502732, 3514068, 349…	1755	133	13779	3.12871	3.84226e-12	1.37224e-13	1.66867e-11
GOTERM_CC_FAT	GO:0034357~photosynthetic membrane	94	3.41074	2.92153e-14	3510408, 3518947, 3487643, 3499925, 3497460, 3512560, 3515056, 3501941, 3487172, 3491460, 3509522, 3495129, 3501210, 3511769, 3505460, 3513394, 3496134, 3510913, 3497922, 3502503, 3494353, 3497753, 3495518, 3519402, 3507628, 3495783, 3499835, 3515129, 3514625, 3515961, 3502793, 3518915, 3505223, 3487510, 3488655, 3508222, 3509373, 3517147, 3511087, 3493507, 3498509, 3502178, 3494700, 3502305, 351…	1755	330	13779	2.23643	9.02245e-12	3.11084e-13	3.91909e-11
GOTERM_CC_FAT	GO:0048046~apoplast	103	3.7373	7.30084e-14	3506814, 3495269, 3489992, 3508721, 3507473, 3499366, 3501941, 3502115, 3509522, 3512523, 3502110, 3503040, 3496469, 3509662, 3497708, 3493500, 3515798, 3502503, 3503937, 3511687, 3495518, 3486555, 3516347, 3516482, 3511536, 3510613, 3491990, 3487590, 3503339, 3486889, 3513732, 3486810, 3500924, 3494289, 3505235, 3495532, 3489118, 3515458, 3513466, 3511708, 3496294, 3496868, 3511167, 3490656, 350…	1755	382	13779	2.11697	2.25733e-11	7.52398e-13	9.80549e-11
GOTERM_CC_FAT	GO:0043233~organelle lumen	139	5.04354	1.02169e-09	3493126, 3492465, 3504979, 3489501, 3491333, 3513148, 3514912, 3495129, 3513290, 3489589, 3490346, 3495213, 3510600, 3487139, 3514678, 3495518, 3488523, 3508330, 3507628, 3510558, 3489988, 3510481, 3495803, 3515310, 3500094, 3496644, 3505987, 3487510, 3489653, 3498509, 3493507, 3502178, 3511712, 3489843, 3514667, 3501265, 3495793, 3502511, 3497789, 3516502, 3492997, 3486810, 3487810, 3517969, 351…	1755	659	13779	1.65604	3.15701e-07	1.01839e-08	1.37144e-06
GOTERM_CC_FAT	GO:0070013~intracellular organelle lumen	139	5.04354	1.02169e-09	3493126, 3492465, 3504979, 3489501, 3491333, 3513148, 3514912, 3495129, 3513290, 3489589, 3490346, 3495213, 3510600, 3487139, 3514678, 3495518, 3488523, 3508330, 3507628, 3510558, 3489988, 3510481, 3495803, 3515310, 3500094, 3496644, 3505987, 3487510, 3489653, 3498509, 3493507, 3502178, 3511712, 3489843, 3514667, 3501265, 3495793, 3502511, 3497789, 3516502, 3492997, 3486810, 3487810, 3517969, 351…	1755	659	13779	1.65604	3.15701e-07	1.01839e-08	1.37144e-06
GOTERM_CC_FAT	GO:0031974~membrane-enclosed lumen	139	5.04354	2.33607e-09	3493126, 3492465, 3504979, 3489501, 3491333, 3513148, 3514912, 3495129, 3513290, 3489589, 3490346, 3495213, 3510600, 3487139, 3514678, 3495518, 3488523, 3508330, 3507628, 3510558, 3489988, 3510481, 3495803, 3515310, 3500094, 3496644, 3505987, 3487510, 3489653, 3498509, 3493507, 3502178, 3511712, 3489843, 3514667, 3501265, 3495793, 3502511, 3497789, 3516502, 3492997, 3486810, 3487810, 3517969, 351…	1755	667	13779	1.63617	7.21846e-07	2.25577e-08	3.13577e-06
GOTERM_CC_FAT	GO:0009505~plant-type cell wall	71	2.5762	2.51836e-09	3508564, 3498260, 3516898, 3489992, 3507473, 3503009, 3497137, 3497869, 3512637, 3510856, 3488061, 3496734, 3501681, 3488929, 3516567, 3511234, 3503040, 3509626, 3516890, 3511687, 3500247, 3490773, 3503542, 3494941, 3516347, 3506256, 3517476, 3509555, 3514426, 3492748, 3508376, 3513764, 3513008, 3488021, 3514283, 3502037, 3510613, 3516603, 3518139, 3512588, 3502467, 3494289, 3515456, 3512445, 351…	1755	270	13779	2.0646	7.78173e-07	2.3581e-08	3.38045e-06
GOTERM_CC_FAT	GO:0031225~anchored to membrane	77	2.7939	3.32977e-08	3508564, 3487835, 3498693, 3509916, 3502923, 3502445, 3505194, 3517894, 3490681, 3494120, 3489684, 3499753, 3504837, 3505254, 3493954, 3501548, 3497273, 3498906, 3489279, 3517476, 3509865, 3500951, 3493030, 3507481, 3511909, 3496041, 3489593, 3498508, 3518574, 3500994, 3494519, 3516282, 3500918, 3508131, 3511536, 3492250, 3506427, 3487169, 3502246, 3498732, 3489843, 3515346, 3491318, 3492604, 351…	1755	320	13779	1.88921	1.02889e-05	3.02618e-07	4.46964e-05
GOTERM_CC_FAT	GO:0005730~nucleolus	79	2.86647	3.61575e-08	3493745, 3492465, 3504979, 3518561, 3496678, 3504689, 3515116, 3489501, 3501188, 3491333, 3514434, 3496671, 3511444, 3514912, 3496675, 3489684, 3489589, 3490346, 3495213, 3510600, 3514807, 3492558, 3496773, 3487139, 3514678, 3508330, 3510558, 3489988, 3510481, 3508637, 3489948, 3495803, 3494083, 3515310, 3489653, 3505987, 3496644, 3512621, 3511712, 3514667, 3518293, 3491378, 3495793, 3497789, 350…	1755	332	13779	1.86823	1.11726e-05	3.19219e-07	4.85351e-05
GOTERM_CC_FAT	GO:0005773~vacuole	129	4.6807	9.59873e-08	3487131, 3508669, 3494788, 3489589, 3512523, 3519714, 3490346, 3506007, 3498708, 3510955, 3503041, 3508330, 3501251, 3512875, 3491519, 3489988, 3515310, 3495803, 3508907, 3500951, 3496644, 3504035, 3498508, 3510276, 3511332, 3511536, 3486788, 3491272, 3491907, 3491990, 3489843, 3506467, 3504555, 3508944, 3495793, 3506363, 3517013, 3515831, 3511775, 3513836, 3517969, 3516179, 3505235, 3496791, 349…	1755	643	13779	1.57514	2.96596e-05	8.23891e-07	0.000128846
GOTERM_CC_FAT	GO:0031977~thylakoid lumen	31	1.12482	3.29406e-07	3516502, 3513402, 3512560, 3510347, 3486810, 3506858, 3487810, 3513321, 3496359, 3495129, 3507214, 3501210, 3511769, 3495518, 3497730, 3504987, 3500049, 3513021, 3487510, 3508222, 3509373, 3493507, 3498509, 3490978, 3502178, 3488438, 3514260, 3501346, 3517244, 3509944, 3495833	1755	90	13779	2.70433	0.000101781	2.75098e-06	0.000442169
GOTERM_CC_FAT	GO:0009543~chloroplast thylakoid lumen	28	1.01597	4.0045e-07	3516502, 3513402, 3512560, 3510347, 3487810, 3506858, 3513321, 3496359, 3495129, 3507214, 3511769, 3501210, 3497730, 3504987, 3500049, 3513021, 3487510, 3508222, 3509373, 3493507, 3498509, 3490978, 3502178, 3514260, 3501346, 3517244, 3509944, 3495833	1755	77	13779	2.85501	0.000123731	3.25629e-06	0.000537532
GOTERM_CC_FAT	GO:0031978~plastid thylakoid lumen	28	1.01597	4.0045e-07	3516502, 3513402, 3512560, 3510347, 3487810, 3506858, 3513321, 3496359, 3495129, 3507214, 3511769, 3501210, 3497730, 3504987, 3500049, 3513021, 3487510, 3508222, 3509373, 3493507, 3498509, 3490978, 3502178, 3514260, 3501346, 3517244, 3509944, 3495833	1755	77	13779	2.85501	0.000123731	3.25629e-06	0.000537532
GOTERM_CC_FAT	GO:0031975~envelope	143	5.18868	4.71498e-07	3499986, 3499828, 3518733, 3495268, 3515895, 3509993, 3509522, 3488398, 3519714, 3517272, 3513394, 3512268, 3512010, 3496134, 3497708, 3510745, 3495518, 3495783, 3499835, 3516482, 3510551, 3505223, 3502793, 3488655, 3517147, 3489519, 3497069, 3514856, 3495202, 3500886, 3489700, 3489227, 3496003, 3487590, 3495170, 3503339, 3498303, 3515506, 3488944, 3490563, 3488085, 3486810, 3500924, 3500327, 349…	1755	751	13779	1.49498	0.000145682	3.73571e-06	0.000632901
GOTERM_CC_FAT	GO:0031967~organelle envelope	142	5.15239	5.01578e-07	3499986, 3499828, 3518733, 3495268, 3515895, 3509993, 3509522, 3488398, 3519714, 3517272, 3513394, 3512268, 3512010, 3496134, 3497708, 3510745, 3495518, 3495783, 3499835, 3516482, 3510551, 3505223, 3502793, 3488655, 3517147, 3489519, 3497069, 3514856, 3495202, 3500886, 3489700, 3489227, 3496003, 3487590, 3495170, 3503339, 3515506, 3488944, 3490563, 3488085, 3486810, 3500924, 3500327, 3499014, 350…	1755	745	13779	1.49649	0.000154976	3.87468e-06	0.000673278
GOTERM_CC_FAT	GO:0046658~anchored to plasma membrane	25	0.907112	8.19228e-07	3510048, 3518139, 3508564, 3491766, 3502923, 3517870, 3502445, 3515456, 3507591, 3517894, 3486809, 3499753, 3501548, 3493954, 3490598, 3502388, 3495732, 3514115, 3489593, 3499499, 3518574, 3508131, 3511536, 3492250, 3492604	1755	66	13779	2.97397	0.000253109	6.17416e-06	0.00109966
GOTERM_CC_FAT	GO:0031090~organelle membrane	152	5.51524	7.94177e-06	3510408, 3499986, 3497460, 3501941, 3513340, 3491460, 3515895, 3509522, 3495129, 3519714, 3506007, 3513394, 3496134, 3502503, 3494353, 3495518, 3507628, 3519402, 3495783, 3499835, 3510551, 3518915, 3505223, 3502793, 3488655, 3487510, 3517147, 3511087, 3497069, 3498509, 3493507, 3502178, 3494700, 3501675, 3502305, 3491990, 3508944, 3510073, 3503339, 3515506, 3488944, 3513939, 3490563, 3503471, 350…	1755	849	13779	1.40565	0.00245101	5.84272e-05	0.0106599
GOTERM_CC_FAT	GO:0009547~plastid ribosome	8	0.290276	1.5253e-05	3513685, 3501675, 3494915, 3506522, 3508353, 3496003, 3507351, 3515035	1755	9	13779	6.97892	0.00470211	0.000109603	0.0204725
GOTERM_CC_FAT	GO:0031226~intrinsic to plasma membrane	30	1.08853	2.21913e-05	3508564, 3510048, 3518139, 3498773, 3491766, 3502923, 3502445, 3517870, 3507591, 3515456, 3517894, 3486809, 3499753, 3501548, 3493954, 3493102, 3498231, 3490598, 3495732, 3502388, 3514115, 3513138, 3489593, 3499499, 3518574, 3508131, 3511536, 3492250, 3492604, 3506363	1755	103	13779	2.28678	0.00683372	0.000155833	0.0297838
GOTERM_CC_FAT	GO:0000313~organellar ribosome	9	0.32656	0.00019024	3513685, 3501675, 3494915, 3506522, 3508353, 3496003, 3507351, 3515035, 3488369	1755	15	13779	4.71077	0.057095	0.00130559	0.255062
GOTERM_CC_FAT	GO:0031981~nuclear lumen	88	3.19303	0.000201497	3493745, 3492465, 3504979, 3518561, 3496678, 3504689, 3515116, 3489501, 3501188, 3491333, 3514434, 3513148, 3496671, 3511444, 3514912, 3496675, 3489684, 3489589, 3490346, 3495213, 3510600, 3514807, 3492558, 3496773, 3487139, 3514678, 3507628, 3508330, 3488523, 3510558, 3489988, 3510481, 3508637, 3489948, 3495803, 3515310, 3494083, 3489653, 3505987, 3496644, 3512621, 3511712, 3514667, 3518293, 350…	1755	472	13779	1.4638	0.0603699	0.00135276	0.270136
GOTERM_CC_FAT	GO:0009523~photosystem II	17	0.616836	0.000508247	3499835, 3495735, 3515961, 3501941, 3510347, 3519591, 3487510, 3508222, 3509373, 3495129, 3498509, 3493507, 3494700, 3511769, 3501346, 3495833, 3502503	1755	52	13779	2.56677	0.145371	0.00333672	0.680083
GOTERM_CC_FAT	GO:0030095~chloroplast photosystem II	9	0.32656	0.000908225	3511769, 3495735, 3501346, 3510347, 3487510, 3508222, 3509373, 3498509, 3495129	1755	18	13779	3.92564	0.244797	0.00583228	1.21228
GOTERM_CC_FAT	GO:0009654~oxygen evolving complex	9	0.32656	0.000908225	3511769, 3515961, 3495833, 3510347, 3508222, 3509373, 3498509, 3495129, 3493507	1755	18	13779	3.92564	0.244797	0.00583228	1.21228
GOTERM_CC_FAT	GO:0005788~endoplasmic reticulum lumen	10	0.362845	0.00131331	3488021, 3497427, 3518993, 3491084, 3490375, 3496359, 3506435, 3502036, 3503771, 3491369	1755	23	13779	3.4136	0.333742	0.00825307	1.74857
GOTERM_CC_FAT	GO:0010319~stromule	12	0.435414	0.00182789	3494411, 3508363, 3517105, 3511749, 3513466, 3516697, 3487590, 3502188, 3502913, 3509522, 3502129, 3503339	1755	33	13779	2.85501	0.431831	0.011243	2.42596
GOTERM_CC_FAT	GO:0000315~organellar large ribosomal subunit	5	0.181422	0.00317086	3501675, 3494915, 3508353, 3507351, 3515035	1755	6	13779	6.54274	0.625196	0.0190583	4.17349
GOTERM_CC_FAT	GO:0000311~plastid large ribosomal subunit	5	0.181422	0.00317086	3501675, 3494915, 3508353, 3507351, 3515035	1755	6	13779	6.54274	0.625196	0.0190583	4.17349
GOTERM_CC_FAT	GO:0009573~chloroplast ribulose bisphosphate carboxylase complex	4	0.145138	0.00745311	3503238, 3499125, 3498366, 3495518	1755	4	13779	7.85128	0.900901	0.0434809	9.55422
GOTERM_CC_FAT	GO:0048492~ribulose bisphosphate carboxylase complex	4	0.145138	0.00745311	3503238, 3499125, 3498366, 3495518	1755	4	13779	7.85128	0.900901	0.0434809	9.55422
GOTERM_CC_FAT	GO:0009521~photosystem	18	0.65312	0.0078326	3499835, 3495735, 3515961, 3501941, 3510347, 3519591, 3487510, 3508222, 3509373, 3495129, 3493507, 3498509, 3494700, 3511769, 3489490, 3501346, 3495833, 3502503	1755	72	13779	1.96282	0.911946	0.0448103	10.0173
GOTERM_CC_FAT	GO:0009295~nucleoid	11	0.399129	0.00793166	3517022, 3519693, 3488669, 3500048, 3498453, 3510140, 3508353, 3487216, 3507628, 3489451, 3495844	1755	34	13779	2.54012	0.914621	0.0445451	10.1378
GOTERM_CC_FAT	GO:0044459~plasma membrane part	49	1.77794	0.0112969	3508564, 3505631, 3505011, 3507283, 3502923, 3514912, 3510856, 3502445, 3517894, 3499753, 3491739, 3487680, 3493954, 3501548, 3491533, 3501542, 3491021, 3500213, 3513138, 3489593, 3507270, 3518574, 3493274, 3508131, 3511536, 3487169, 3492250, 3507542, 3504721, 3492604, 3506363, 3510048, 3518139, 3498773, 3491766, 3517870, 3515456, 3507591, 3486809, 3493102, 3498231, 3490598, 3502388, 3495732, 351…	1755	272	13779	1.41439	0.970121	0.0618348	14.1445
GOTERM_CC_FAT	GO:0045298~tubulin complex	6	0.217707	0.0121433	3494083, 3491624, 3498090, 3499234, 3518293, 3501251	1755	12	13779	3.92564	0.977068	0.0651929	15.1258
GOTERM_CC_FAT	GO:0019898~extrinsic to membrane	42	1.52395	0.0144341	3505631, 3503238, 3516898, 3500111, 3502467, 3498220, 3486708, 3510347, 3490872, 3514912, 3500361, 3513197, 3516655, 3512908, 3495129, 3504211, 3497734, 3511769, 3502235, 3497739, 3491739, 3513466, 3491533, 3506698, 3495518, 3501542, 3514197, 3487753, 3500213, 3502776, 3508222, 3507270, 3509373, 3498509, 3493507, 3493274, 3502412, 3508771, 3510192, 3508898, 3495833, 3488369	1755	229	13779	1.43997	0.988809	0.075792	17.73
GOTERM_CC_FAT	GO:0005576~extracellular region	181	6.56749	0.0179036	3507623, 3499369, 3498260, 3506814, 3495269, 3501259, 3489992, 3505011, 3497968, 3499366, 3507473, 3508721, 3501941, 3516290, 3513197, 3509522, 3502115, 3516655, 3512523, 3502110, 3503040, 3496469, 3509662, 3497708, 3503448, 3493500, 3515798, 3503937, 3502503, 3511687, 3495518, 3486555, 3502690, 3516347, 3504762, 3516482, 3513139, 3496542, 3510276, 3508874, 3511536, 3502412, 3519726, 3496934, 348…	1755	1225	13779	1.16007	0.996236	0.0917606	21.5338
GOTERM_CC_FAT	GO:0044432~endoplasmic reticulum part	20	0.725689	0.021448	3490129, 3488149, 3509748, 3497427, 3500111, 3513939, 3503471, 3490375, 3491112, 3506435, 3496359, 3502036, 3503771, 3488021, 3497739, 3518993, 3491084, 3487148, 3490313, 3491369	1755	92	13779	1.7068	0.998769	0.107342	25.2509
GOTERM_CC_FAT	GO:0000786~nucleosome	15	0.544267	0.0249369	3487277, 3489202, 3496791, 3488935, 3487529, 3499358, 3489703, 3514694, 3498442, 3490145, 3496826, 3511153, 3500974, 3510324, 3501364	1755	63	13779	1.86935	0.999592	0.121951	28.7502
GOTERM_CC_FAT	GO:0042170~plastid membrane	19	0.689405	0.0300011	3512126, 3519125, 3515506, 3486708, 3511628, 3490563, 3517772, 3487949, 3514795, 3495078, 3487054, 3488888, 3488233, 3507520, 3514884, 3496134, 3514501, 3507439, 3487314	1755	89	13779	1.67612	0.999918	0.142984	33.5604
GOTERM_CC_FAT	GO:0031969~chloroplast membrane	16	0.580552	0.0317272	3512126, 3519125, 3515506, 3486708, 3511628, 3490563, 3517772, 3514795, 3495078, 3487054, 3488888, 3488233, 3507520, 3514884, 3496134, 3514501	1755	71	13779	1.7693	0.999953	0.148442	35.13
GOTERM_CC_FAT	GO:0009528~plastid inner membrane	12	0.435414	0.0357719	3495078, 3512126, 3488233, 3488888, 3519125, 3514884, 3515506, 3486708, 3507439, 3487949, 3487314, 3514795	1755	48	13779	1.96282	0.999987	0.163616	38.6745
GOTERM_CC_FAT	GO:0010287~plastoglobule	14	0.507983	0.0362848	3499835, 3494411, 3514917, 3501941, 3486810, 3519591, 3505414, 3503622, 3489490, 3511749, 3517244, 3486472, 3502503, 3503339	1755	60	13779	1.83197	0.999989	0.16343	39.1109
GOTERM_CC_FAT	GO:0005835~fatty acid synthase complex	3	0.108853	0.0444687	3519663, 3513939, 3513801	1755	3	13779	7.85128	0.999999	0.19446	45.6972
GOTERM_CC_FAT	GO:0032993~protein-DNA complex	15	0.544267	0.0557748	3487277, 3489202, 3496791, 3488935, 3487529, 3499358, 3489703, 3514694, 3498442, 3490145, 3496826, 3511153, 3500974, 3510324, 3501364	1755	70	13779	1.68242	1	0.235622	53.7157
GOTERM_CC_FAT	GO:0000145~exocyst	8	0.290276	0.0670237	3513365, 3517970, 3500110, 3497536, 3494571, 3516139, 3487849, 3486907	1755	29	13779	2.16587	1	0.273819	60.5937
GOTERM_CC_FAT	GO:0010007~magnesium chelatase complex	3	0.108853	0.0814844	3501162, 3503992, 3514795	1755	4	13779	5.88846	1	0.320388	68.0477
GOTERM_CC_FAT	GO:0009706~chloroplast inner membrane	9	0.32656	0.090071	3495078, 3512126, 3488233, 3488888, 3519125, 3514884, 3515506, 3486708, 3514795	1755	37	13779	1.90977	1	0.344723	71.8325

## Sheet: Supplementary Table 3B
Supplementary Table 3B The Gene Ontology (GO)-molecular function assignments and their enrichment
Category	Term	Count	%	PValue	Genes	List Total	Pop Hits	Pop Total	Fold Enrichment	Bonferroni	Benjamini	FDR
GOTERM_MF_FAT	GO:0003735~structural constituent of ribosome	161	5.8418	2.85686e-50	3492465, 3504979, 3500135, 3519308, 3519090, 3514773, 3513344, 3489589, 3490346, 3495213, 3507534, 3500547, 3490601, 3502408, 3514678, 3494353, 3508330, 3486878, 3512872, 3486405, 3488525, 3491519, 3489988, 3495803, 3515310, 3509868, 3499993, 3508907, 3488454, 3518915, 3496644, 3489653, 3499505, 3489519, 3489036, 3517865, 3501675, 3492117, 3511712, 3496008, 3506779, 3500886, 3487624, 3496003, 349…	1731	394	14806	3.49519	2.80829e-47	2.80829e-47	4.50389e-47
GOTERM_MF_FAT	GO:0005198~structural molecule activity	185	6.71263	6.22792e-45	3492465, 3504979, 3500135, 3519308, 3491330, 3519090, 3514773, 3513344, 3489589, 3490346, 3495213, 3507534, 3500547, 3490601, 3502408, 3514678, 3494353, 3508330, 3486878, 3512872, 3501251, 3486405, 3488525, 3491519, 3489988, 3495803, 3515310, 3509868, 3499993, 3508907, 3488454, 3518915, 3496644, 3489653, 3499505, 3489519, 3489036, 3517865, 3501675, 3492117, 3511712, 3496008, 3506779, 3500886, 348…	1731	538	14806	2.94124	6.12204e-42	3.06102e-42	9.81842e-42
GOTERM_MF_FAT	GO:0019843~rRNA binding	39	1.41509	1.73586e-16	3494415, 3496675, 3490346, 3506496, 3499329, 3490601, 3503329, 3511463, 3499324, 3508330, 3491454, 3486878, 3488525, 3491519, 3498997, 3515310, 3495803, 3505845, 3505439, 3503656, 3518915, 3513001, 3500998, 3499958, 3509397, 3493465, 3503481, 3487847, 3489519, 3501675, 3496008, 3505863, 3494915, 3500104, 3500886, 3506522, 3499043, 3496003, 3495205	1731	76	14806	4.38926	2.1827e-13	7.27196e-14	3.55271e-13
GOTERM_MF_FAT	GO:0005509~calcium ion binding	79	2.86647	5.072e-06	3493162, 3494260, 3502923, 3516290, 3513960, 3506435, 3490681, 3515752, 3495129, 3511769, 3500483, 3502312, 3500898, 3519149, 3490773, 3502690, 3489279, 3492980, 3517538, 3506155, 3493030, 3495489, 3505792, 3508222, 3509373, 3492193, 3502036, 3508874, 3493507, 3498509, 3493648, 3495850, 3514183, 3519726, 3501871, 3487321, 3515346, 3501265, 3502275, 3499679, 3502393, 3510201, 3490560, 3510347, 351…	1731	405	14806	1.66845	0.00497338	0.00124567	0.0079958
GOTERM_MF_FAT	GO:0016701~oxidoreductase activity, acting on single donors with incorporation of molecular oxygen	23	0.834543	1.44665e-05	3507595, 3498996, 3512126, 3493021, 3509437, 3493154, 3501062, 3495745, 3491214, 3508377, 3507120, 3497234, 3505414, 3508268, 3517284, 3493978, 3507998, 3510308, 3514501, 3512896, 3502687, 3511577, 3517646	1731	72	14806	2.73235	0.0141201	0.0028401	0.0228043
GOTERM_MF_FAT	GO:0016702~oxidoreductase activity, acting on single donors with incorporation of molecular oxygen, incorporation of two atoms of oxygen	20	0.725689	6.66935e-05	3498996, 3493021, 3509437, 3493154, 3501062, 3495745, 3491214, 3508377, 3507120, 3497234, 3505414, 3508268, 3517284, 3493978, 3507998, 3514501, 3512896, 3502687, 3511577, 3517646	1731	63	14806	2.71538	0.063459	0.0108675	0.105092
GOTERM_MF_FAT	GO:0004364~glutathione transferase activity	17	0.616836	8.64003e-05	3513898, 3513937, 3511630, 3502364, 3506519, 3496490, 3515617, 3496732, 3505235, 3510715, 3498533, 3512369, 3497459, 3504555, 3496889, 3486762, 3504603	1731	49	14806	2.96752	0.0814282	0.0120603	0.136125
GOTERM_MF_FAT	GO:0009055~electron carrier activity	107	3.88244	0.000288468	3509916, 3511682, 3495911, 3511893, 3519274, 3516290, 3493501, 3502261, 3517082, 3508262, 3502690, 3504764, 3507481, 3511536, 3492250, 3498040, 3519726, 3501871, 3487321, 3497781, 3489700, 3499372, 3488791, 3516349, 3510073, 3493473, 3490560, 3503471, 3512209, 3499014, 3510248, 3494909, 3500520, 3519677, 3488500, 3494534, 3495538, 3491099, 3512126, 3491499, 3496662, 3507118, 3514115, 3513944, 351…	1731	656	14806	1.39515	0.246936	0.0348296	0.453807
GOTERM_MF_FAT	GO:0070001~aspartic-type peptidase activity	20	0.725689	0.0024541	3502991, 3503873, 3511157, 3494941, 3519001, 3489992, 3499994, 3503009, 3506076, 3491729, 3496734, 3503040, 3492123, 3496469, 3516890, 3518869, 3489199, 3492094, 3510017, 3516066	1731	82	14806	2.0862	0.910664	0.235377	3.79963
GOTERM_MF_FAT	GO:0004190~aspartic-type endopeptidase activity	20	0.725689	0.0024541	3502991, 3503873, 3511157, 3494941, 3519001, 3489992, 3499994, 3503009, 3506076, 3491729, 3496734, 3503040, 3492123, 3496469, 3516890, 3518869, 3489199, 3492094, 3510017, 3516066	1731	82	14806	2.0862	0.910664	0.235377	3.79963
GOTERM_MF_FAT	GO:0005507~copper ion binding	34	1.23367	0.00271926	3487111, 3509916, 3513402, 3501022, 3497869, 3512637, 3506128, 3518896, 3488689, 3499421, 3516541, 3499753, 3504894, 3506493, 3495518, 3488149, 3514600, 3507481, 3502388, 3500049, 3514115, 3507732, 3501854, 3518574, 3495138, 3511536, 3492250, 3498533, 3504056, 3514932, 3486921, 3496889, 3504603, 3504102	1731	172	14806	1.6908	0.931208	0.234838	4.20196
GOTERM_MF_FAT	GO:0016762~xyloglucan:xyloglucosyl transferase activity	11	0.399129	0.00339203	3496868, 3490306, 3496973, 3511167, 3489118, 3490292, 3506256, 3515108, 3508721, 3490455, 3504569	1731	33	14806	2.85115	0.964564	0.261873	5.21575
GOTERM_MF_FAT	GO:0048037~cofactor binding	83	3.01161	0.00356834	3494411, 3499986, 3514632, 3499659, 3511682, 3503344, 3513340, 3493556, 3513790, 3518255, 3494398, 3497824, 3507109, 3493501, 3507071, 3489261, 3487339, 3508262, 3513432, 3511508, 3496703, 3510339, 3512628, 3516482, 3518968, 3505987, 3500711, 3504597, 3517105, 3501871, 3491907, 3497781, 3502863, 3493484, 3517436, 3497602, 3489414, 3512761, 3490734, 3511322, 3519426, 3510873, 3500111, 3496851, 350…	1731	525	14806	1.35226	0.970221	0.253851	5.47976
GOTERM_MF_FAT	GO:0042389~omega-3 fatty acid desaturase activity	4	0.145138	0.0058137	3508328, 3507439, 3514197, 3493762	1731	4	14806	8.55344	0.996758	0.356535	8.78233
GOTERM_MF_FAT	GO:0030246~carbohydrate binding	39	1.41509	0.00591177	3493186, 3495269, 3490234, 3491766, 3508418, 3507813, 3515456, 3506435, 3486817, 3488689, 3511234, 3515952, 3488997, 3500247, 3493899, 3496704, 3510536, 3503480, 3486706, 3495732, 3516537, 3503636, 3493892, 3488678, 3502036, 3499273, 3514428, 3514219, 3487169, 3489126, 3506644, 3494723, 3487268, 3503051, 3501517, 3496978, 3495300, 3505530, 3510073	1731	215	14806	1.55155	0.997058	0.340532	8.92407
GOTERM_MF_FAT	GO:0005506~iron ion binding	108	3.91872	0.0059974	3493021, 3505358, 3495911, 3511893, 3519274, 3516290, 3508268, 3517272, 3493501, 3502261, 3497463, 3502687, 3502690, 3504764, 3504762, 3491709, 3517284, 3519726, 3501871, 3487321, 3507998, 3497781, 3508328, 3508944, 3499372, 3488791, 3516349, 3510073, 3507595, 3516783, 3490087, 3493473, 3490560, 3509974, 3491214, 3512209, 3507120, 3512908, 3489739, 3494909, 3486759, 3493978, 3519677, 3506492, 351…	1731	725	14806	1.27417	0.997296	0.325789	9.04768
GOTERM_MF_FAT	GO:0005516~calmodulin binding	33	1.19739	0.00660407	3519426, 3488621, 3516786, 3507473, 3514106, 3518420, 3506128, 3516179, 3487197, 3488874, 3516027, 3513674, 3493876, 3519149, 3513700, 3508311, 3519125, 3512090, 3496742, 3517690, 3501129, 3493561, 3497144, 3505792, 3495089, 3490094, 3501633, 3501265, 3509586, 3495793, 3510947, 3508466, 3497624	1731	175	14806	1.61293	0.998516	0.334411	9.91889
GOTERM_MF_FAT	GO:0016684~oxidoreductase activity, acting on peroxide as acceptor	25	0.907112	0.00702264	3502690, 3497582, 3508363, 3492980, 3510201, 3490560, 3516290, 3502129, 3511971, 3506821, 3514183, 3519726, 3487321, 3501871, 3497900, 3507998, 3517244, 3488142, 3492770, 3497452, 3511127, 3497730, 3512543, 3490773, 3497637	1731	122	14806	1.75275	0.99902	0.334693	10.5154
GOTERM_MF_FAT	GO:0004601~peroxidase activity	25	0.907112	0.00702264	3502690, 3497582, 3508363, 3492980, 3510201, 3490560, 3516290, 3502129, 3511971, 3506821, 3514183, 3519726, 3487321, 3501871, 3497900, 3507998, 3517244, 3488142, 3492770, 3497452, 3511127, 3497730, 3512543, 3490773, 3497637	1731	122	14806	1.75275	0.99902	0.334693	10.5154
GOTERM_MF_FAT	GO:0042973~glucan endo-1,3-beta-D-glucosidase activity	7	0.253991	0.00714784	3508131, 3510048, 3503366, 3490598, 3502445, 3517894, 3517216	1731	16	14806	3.74213	0.999134	0.324129	10.6931
GOTERM_MF_FAT	GO:0016831~carboxy-lyase activity	16	0.580552	0.00807351	3519426, 3503238, 3516867, 3498366, 3513340, 3499555, 3504847, 3499821, 3490701, 3499125, 3504583, 3488179, 3495518, 3513700, 3490734, 3509297	1731	66	14806	2.07356	0.999654	0.342554	11.9968
GOTERM_MF_FAT	GO:0005529~sugar binding	25	0.907112	0.00861275	3496704, 3493899, 3495269, 3503480, 3510536, 3516537, 3490234, 3503636, 3508418, 3507813, 3493892, 3488678, 3506435, 3502036, 3499273, 3488689, 3514428, 3514219, 3511234, 3494723, 3487268, 3501517, 3496978, 3505530, 3510073	1731	124	14806	1.72448	0.999797	0.346328	12.748
GOTERM_MF_FAT	GO:0003995~acyl-CoA dehydrogenase activity	5	0.181422	0.00881525	3510339, 3500520, 3511682, 3494534, 3508262	1731	8	14806	5.3459	0.999834	0.339308	13.0285
GOTERM_MF_FAT	GO:0016165~lipoxygenase activity	5	0.181422	0.00881525	3507998, 3514501, 3495745, 3508377, 3511577	1731	8	14806	5.3459	0.999834	0.339308	13.0285
GOTERM_MF_FAT	GO:0016836~hydro-lyase activity	17	0.616836	0.0090982	3519125, 3498978, 3496815, 3507283, 3513340, 3516476, 3505987, 3510896, 3486594, 3511553, 3493782, 3508771, 3519663, 3487680, 3492780, 3502188, 3500232	1731	73	14806	1.9919	0.999875	0.335277	13.4191
GOTERM_MF_FAT	GO:0051537~2 iron, 2 sulfur cluster binding	10	0.362845	0.00912733	3497197, 3512126, 3486891, 3506325, 3509327, 3493501, 3517436, 3489261, 3499372, 3510073	1731	32	14806	2.67295	0.999878	0.324218	13.4592
GOTERM_MF_FAT	GO:0016832~aldehyde-lyase activity	8	0.290276	0.0102405	3517314, 3505444, 3488008, 3486472, 3517223, 3486810, 3504847, 3500732	1731	22	14806	3.11034	0.99996	0.344001	14.9793
GOTERM_MF_FAT	GO:0015293~symporter activity	28	1.01597	0.0102741	3517890, 3508669, 3490043, 3510282, 3489081, 3494100, 3491219, 3488065, 3510459, 3487395, 3505513, 3494452, 3492690, 3499327, 3509766, 3500900, 3487299, 3487314, 3498933, 3513138, 3507291, 3491676, 3506926, 3491187, 3518557, 3508305, 3506363, 3506502	1731	146	14806	1.64039	0.999961	0.333735	15.0248
GOTERM_MF_FAT	GO:0016765~transferase activity, transferring alkyl or aryl (other than methyl) groups	25	0.907112	0.0115371	3513898, 3515078, 3513937, 3511630, 3506519, 3500924, 3496732, 3505235, 3499421, 3512369, 3487012, 3502364, 3496490, 3497392, 3515617, 3510715, 3498533, 3489494, 3497459, 3496889, 3504555, 3486762, 3519171, 3515965, 3504603	1731	127	14806	1.68375	0.999989	0.355143	16.7183
GOTERM_MF_FAT	GO:0050662~coenzyme binding	59	2.14078	0.0126037	3494411, 3514632, 3499986, 3503344, 3511682, 3513340, 3513790, 3494398, 3507109, 3507071, 3493501, 3489261, 3508262, 3513432, 3496703, 3511508, 3510339, 3505987, 3500711, 3504597, 3517105, 3491907, 3501871, 3497781, 3502863, 3493484, 3517436, 3497602, 3489414, 3512761, 3490734, 3510873, 3500111, 3503471, 3517836, 3487991, 3510248, 3490990, 3492785, 3515604, 3500520, 3505444, 3513466, 3519779, 349…	1731	371	14806	1.36025	0.999996	0.369841	18.1238
GOTERM_MF_FAT	GO:0004332~fructose-bisphosphate aldolase activity	5	0.181422	0.0144131	3517314, 3505444, 3486472, 3486810, 3500732	1731	9	14806	4.75191	0.999999	0.399316	20.4575
GOTERM_MF_FAT	GO:0008289~lipid binding	41	1.48766	0.0156702	3497965, 3513576, 3497889, 3500329, 3508487, 3507473, 3506128, 3505173, 3488374, 3508217, 3504673, 3514015, 3506287, 3498545, 3505460, 3519366, 3496071, 3512268, 3493954, 3503256, 3491455, 3511118, 3487753, 3486555, 3490741, 3493198, 3496703, 3497471, 3507504, 3511317, 3492748, 3490509, 3499499, 3515638, 3516282, 3488699, 3494700, 3490099, 3516104, 3493842, 3488986	1731	243	14806	1.44317	1	0.414549	22.042
GOTERM_MF_FAT	GO:0019842~vitamin binding	30	1.08853	0.0185449	3511322, 3493126, 3519426, 3493021, 3497361, 3499659, 3496851, 3493556, 3497234, 3518255, 3486916, 3497824, 3499704, 3519779, 3487339, 3513700, 3498996, 3517498, 3516482, 3512628, 3500933, 3518968, 3488048, 3517223, 3504847, 3502883, 3490696, 3488179, 3496167, 3490734	1731	167	14806	1.53655	1	0.458472	25.555
GOTERM_MF_FAT	GO:0051920~peroxiredoxin activity	5	0.181422	0.0218305	3497582, 3508363, 3497900, 3517244, 3502129	1731	10	14806	4.27672	1	0.503368	29.3883
GOTERM_MF_FAT	GO:0016209~antioxidant activity	26	0.943396	0.0234154	3497582, 3508363, 3510201, 3490560, 3516290, 3497900, 3497730, 3490773, 3512543, 3497637, 3502690, 3492980, 3500048, 3502129, 3511971, 3506821, 3519726, 3514183, 3501871, 3487321, 3507998, 3517244, 3488142, 3492770, 3497452, 3511127	1731	142	14806	1.56612	1	0.517052	31.1705
GOTERM_MF_FAT	GO:0004806~triacylglycerol lipase activity	11	0.399129	0.0238946	3499279, 3497238, 3506242, 3504966, 3506350, 3498002, 3487505, 3513139, 3493713, 3507029, 3504627	1731	43	14806	2.18809	1	0.513448	31.7011
GOTERM_MF_FAT	GO:0050660~FAD binding	29	1.05225	0.025059	3499986, 3514632, 3511682, 3503471, 3517836, 3487991, 3510248, 3515604, 3500520, 3493501, 3507109, 3492672, 3495538, 3494534, 3489261, 3508262, 3510339, 3489918, 3488008, 3500711, 3504597, 3509941, 3509637, 3517105, 3501871, 3497781, 3502863, 3517436, 3516768	1731	164	14806	1.5125	1	0.519886	32.9743
GOTERM_MF_FAT	GO:0016769~transferase activity, transferring nitrogenous groups	15	0.544267	0.0268214	3511322, 3492525, 3516482, 3512628, 3500933, 3518968, 3488048, 3493556, 3518255, 3515910, 3486916, 3497824, 3497708, 3496167, 3487339	1731	69	14806	1.85944	1	0.534006	34.8591
GOTERM_MF_FAT	GO:0005199~structural constituent of cell wall	10	0.362845	0.0327775	3508923, 3486581, 3502235, 3495519, 3501398, 3512178, 3507212, 3491330, 3494124, 3492384	1731	39	14806	2.19319	1	0.597477	40.8682
GOTERM_MF_FAT	GO:0016776~phosphotransferase activity, phosphate group as acceptor	7	0.253991	0.0361872	3509198, 3514600, 3506923, 3508660, 3510929, 3488152, 3493043	1731	22	14806	2.72155	1	0.6244	44.0704
GOTERM_MF_FAT	GO:0004674~protein serine/threonine kinase activity	133	4.82583	0.0373761	3517714, 3491800, 3500940, 3493454, 3490681, 3513791, 3488527, 3502400, 3513392, 3504871, 3500898, 3514475, 3501543, 3497652, 3516140, 3488323, 3498500, 3516537, 3493030, 3497503, 3503636, 3516146, 3497065, 3513869, 3507547, 3487268, 3507996, 3511538, 3510073, 3502993, 3504492, 3517315, 3506886, 3498770, 3498013, 3489327, 3488379, 3512791, 3494280, 3508243, 3490745, 3489186, 3513267, 3487807, 351…	1731	975	14806	1.16678	1	0.626708	45.1482
GOTERM_MF_FAT	GO:0019779~APG8 activating enzyme activity	3	0.108853	0.0377514	3508793, 3489843, 3517969	1731	3	14806	8.55344	1	0.6209	45.4844
GOTERM_MF_FAT	GO:0016984~ribulose-bisphosphate carboxylase activity	4	0.145138	0.0387941	3503238, 3499125, 3498366, 3495518	1731	7	14806	4.88768	1	0.621807	46.4082
GOTERM_MF_FAT	GO:0005343~organic acid:sodium symporter activity	4	0.145138	0.0387941	3508669, 3510459, 3490043, 3506926	1731	7	14806	4.88768	1	0.621807	46.4082
GOTERM_MF_FAT	GO:0008483~transaminase activity	12	0.435414	0.0452424	3511322, 3515910, 3497824, 3492525, 3518968, 3500933, 3516482, 3497708, 3488048, 3496167, 3487339, 3518255	1731	54	14806	1.90076	1	0.670447	51.804
GOTERM_MF_FAT	GO:0008017~microtubule binding	8	0.290276	0.0535921	3497582, 3500951, 3517969, 3498508, 3510909, 3514974, 3500180, 3487418	1731	30	14806	2.28092	1	0.724502	58.0366
GOTERM_MF_FAT	GO:0015370~solute:sodium symporter activity	4	0.145138	0.0567814	3508669, 3510459, 3490043, 3506926	1731	8	14806	4.27672	1	0.737199	60.2113
GOTERM_MF_FAT	GO:0080030~methyl indole-3-acetate esterase activity	4	0.145138	0.0567814	3494664, 3513770, 3517626, 3510982	1731	8	14806	4.27672	1	0.737199	60.2113
GOTERM_MF_FAT	GO:0016801~hydrolase activity, acting on ether bonds	4	0.145138	0.0567814	3501922, 3487600, 3511775, 3515971	1731	8	14806	4.27672	1	0.737199	60.2113
GOTERM_MF_FAT	GO:0005310~dicarboxylic acid transmembrane transporter activity	4	0.145138	0.0567814	3494501, 3508669, 3499828, 3504206	1731	8	14806	4.27672	1	0.737199	60.2113
GOTERM_MF_FAT	GO:0051003~ligase activity, forming nitrogen-metal bonds, forming coordination complexes	3	0.108853	0.0696892	3501162, 3503992, 3514795	1731	4	14806	6.41508	1	0.800876	67.9804
GOTERM_MF_FAT	GO:0018822~nitrile hydratase activity	3	0.108853	0.0696892	3487680, 3507283, 3500232	1731	4	14806	6.41508	1	0.800876	67.9804
GOTERM_MF_FAT	GO:0015928~fucosidase activity	3	0.108853	0.0696892	3510613, 3493500, 3506493	1731	4	14806	6.41508	1	0.800876	67.9804
GOTERM_MF_FAT	GO:0004751~ribose-5-phosphate isomerase activity	3	0.108853	0.0696892	3494971, 3502155, 3488655	1731	4	14806	6.41508	1	0.800876	67.9804
GOTERM_MF_FAT	GO:0016851~magnesium chelatase activity	3	0.108853	0.0696892	3501162, 3503992, 3514795	1731	4	14806	6.41508	1	0.800876	67.9804
GOTERM_MF_FAT	GO:0080061~indole-3-acetonitrile nitrilase activity	3	0.108853	0.0696892	3487680, 3507283, 3500232	1731	4	14806	6.41508	1	0.800876	67.9804
GOTERM_MF_FAT	GO:0003863~3-methyl-2-oxobutanoate dehydrogenase (2-methylpropanoyl-transferring) activity	3	0.108853	0.0696892	3496765, 3510977, 3492411	1731	4	14806	6.41508	1	0.800876	67.9804
GOTERM_MF_FAT	GO:0051002~ligase activity, forming nitrogen-metal bonds	3	0.108853	0.0696892	3501162, 3503992, 3514795	1731	4	14806	6.41508	1	0.800876	67.9804
GOTERM_MF_FAT	GO:0046906~tetrapyrrole binding	58	2.1045	0.0703895	3509569, 3498223, 3511893, 3494316, 3501941, 3495911, 3519274, 3516290, 3504583, 3502503, 3502261, 3490773, 3502690, 3499835, 3504764, 3492980, 3506525, 3517936, 3496243, 3494700, 3519726, 3514183, 3487321, 3507998, 3504721, 3502969, 3488791, 3516349, 3516783, 3510201, 3493473, 3490560, 3494109, 3518584, 3512209, 3490493, 3494909, 3519677, 3506698, 3497730, 3512543, 3497637, 3494060, 3496662, 350…	1731	402	14806	1.23408	1	0.796973	68.3583
GOTERM_MF_FAT	GO:0016634~oxidoreductase activity, acting on the CH-CH group of donors, oxygen as acceptor	5	0.181422	0.0713252	3510339, 3500520, 3511682, 3486889, 3506381	1731	14	14806	3.0548	1	0.794287	68.8567
GOTERM_MF_FAT	GO:0030570~pectate lyase activity	7	0.253991	0.0748484	3489107, 3495850, 3506155, 3515346, 3514266, 3502923, 3505541	1731	26	14806	2.30285	1	0.803507	70.6681
GOTERM_MF_FAT	GO:0016837~carbon-oxygen lyase activity, acting on polysaccharides	7	0.253991	0.0748484	3489107, 3495850, 3506155, 3515346, 3514266, 3502923, 3505541	1731	26	14806	2.30285	1	0.803507	70.6681
GOTERM_MF_FAT	GO:0015149~hexose transmembrane transporter activity	4	0.145138	0.0779655	3512901, 3497685, 3494100, 3487299	1731	9	14806	3.80153	1	0.810307	72.188
GOTERM_MF_FAT	GO:0016161~beta-amylase activity	4	0.145138	0.0779655	3513957, 3498500, 3487653, 3488333	1731	9	14806	3.80153	1	0.810307	72.188
GOTERM_MF_FAT	GO:0004197~cysteine-type endopeptidase activity	11	0.399129	0.0842354	3491272, 3513741, 3510773, 3493390, 3499750, 3505251, 3502524, 3515492, 3511332, 3493362, 3512887	1731	53	14806	1.77524	1	0.828866	75.0244
GOTERM_MF_FAT	GO:0015145~monosaccharide transmembrane transporter activity	5	0.181422	0.088611	3512901, 3497685, 3513138, 3494100, 3487299	1731	15	14806	2.85115	1	0.838647	76.8408
GOTERM_MF_FAT	GO:0070279~vitamin B6 binding	20	0.725689	0.0975155	3511322, 3519426, 3499659, 3512628, 3516482, 3500933, 3518968, 3496851, 3488048, 3517223, 3493556, 3504847, 3502883, 3490696, 3518255, 3486916, 3497824, 3496167, 3487339, 3513700	1731	119	14806	1.43755	1	0.861604	80.1619
GOTERM_MF_FAT	GO:0030170~pyridoxal phosphate binding	20	0.725689	0.0975155	3511322, 3519426, 3499659, 3512628, 3516482, 3500933, 3518968, 3496851, 3488048, 3517223, 3493556, 3504847, 3502883, 3490696, 3518255, 3486916, 3497824, 3496167, 3487339, 3513700	1731	119	14806	1.43755	1	0.861604	80.1619

## Sheet: Supplementary Table 3C
Supplementary Table 3C The Gene Ontology (GO)-biological process assignments and their enrichment
Category	Term	Count	%	PValue	Genes	List Total	Pop Hits	Pop Total	Fold Enrichment	Bonferroni	Benjamini	FDR
GOTERM_BP_FAT	GO:0010200~response to chitin	65	2.35849	3.67859e-26	3510406, 3494789, 3487836, 3514670, 3504477, 3493164, 3510507, 3513056, 3518111, 3502111, 3496870, 3488833, 3487333, 3499327, 3504275, 3510745, 3492036, 3494079, 3491985, 3498131, 3493586, 3517939, 3488658, 3503707, 3489694, 3510277, 3502750, 3514895, 3518532, 3517531, 3516050, 3496780, 3492607, 3518890, 3496101, 3506223, 3510571, 3514200, 3508543, 3509314, 3508970, 3509704, 3503429, 3515211, 350…	1699	127	13998	4.21679	6.11382e-23	6.11382e-23	6.18792e-23
GOTERM_BP_FAT	GO:0009743~response to carbohydrate stimulus	81	2.93904	3.67965e-24	3510406, 3494789, 3487836, 3514670, 3504477, 3493164, 3510507, 3513056, 3504239, 3518111, 3502111, 3496870, 3488833, 3487333, 3499327, 3504275, 3510745, 3492036, 3495215, 3494079, 3491985, 3498131, 3493586, 3517939, 3488658, 3503707, 3489694, 3510277, 3500554, 3502750, 3514895, 3510171, 3518532, 3490094, 3517531, 3516050, 3492423, 3492607, 3496780, 3518890, 3496101, 3506223, 3510571, 3512901, 351…	1699	199	13998	3.35355	6.11557e-21	3.05779e-21	6.18969e-21
GOTERM_BP_FAT	GO:0010033~response to organic substance	258	9.36139	2.89794e-23	3510406, 3498326, 3490872, 3504239, 3508864, 3517132, 3488963, 3493792, 3508339, 3495318, 3510745, 3495215, 3492077, 3498131, 3493586, 3518919, 3488658, 3498593, 3506777, 3516146, 3513660, 3510277, 3506716, 3500554, 3518532, 3491907, 3495089, 3507998, 3512869, 3490471, 3517531, 3518679, 3508467, 3500225, 3492992, 3495723, 3495071, 3495470, 3498013, 3488689, 3505235, 3504211, 3509573, 3491912, 351…	1699	1176	13998	1.80753	4.81637e-20	1.60546e-20	4.87475e-20
GOTERM_BP_FAT	GO:0009628~response to abiotic stimulus	245	8.8897	5.35662e-18	3516527, 3490872, 3515890, 3502169, 3516294, 3518255, 3518152, 3493792, 3513432, 3499835, 3491320, 3510551, 3494700, 3506716, 3500554, 3516645, 3496313, 3518532, 3508328, 3487590, 3503339, 3498303, 3500225, 3514710, 3510386, 3495071, 3499842, 3505235, 3504211, 3488506, 3513466, 3491009, 3506492, 3506493, 3509474, 3516269, 3491008, 3495734, 3503656, 3493465, 3491101, 3518553, 3497354, 3513111, 349…	1699	1197	13998	1.68634	8.90271e-15	2.22568e-15	9.01061e-15
GOTERM_BP_FAT	GO:0009617~response to bacterium	80	2.90276	2.92688e-17	3494411, 3494789, 3508363, 3510507, 3518420, 3519274, 3495745, 3504301, 3509522, 3504025, 3494398, 3511769, 3497797, 3513394, 3504583, 3498896, 3513158, 3490773, 3486980, 3517437, 3517936, 3506254, 3495178, 3506808, 3488655, 3508377, 3486847, 3514007, 3505508, 3508771, 3496889, 3501633, 3519233, 3512042, 3508944, 3489414, 3493374, 3503339, 3488369, 3500969, 3503471, 3500924, 3514200, 3506128, 350…	1699	244	13998	2.7013	4.86448e-14	9.72895e-15	4.92343e-14
GOTERM_BP_FAT	GO:0042742~defense response to bacterium	65	2.35849	8.48951e-16	3494411, 3494789, 3508363, 3518420, 3495745, 3509522, 3504025, 3494398, 3511769, 3497797, 3513394, 3498896, 3513158, 3490773, 3486980, 3517936, 3506254, 3495178, 3506808, 3488655, 3486847, 3508771, 3501633, 3512042, 3496889, 3508944, 3489414, 3493374, 3503339, 3488369, 3500969, 3503471, 3500924, 3514200, 3506128, 3500361, 3511510, 3505235, 3497900, 3519677, 3511749, 3493876, 3502188, 3509474, 351…	1699	184	13998	2.9105	1.47615e-12	2.46025e-13	1.4988e-12
GOTERM_BP_FAT	GO:0010038~response to metal ion	100	3.62845	8.91998e-14	3498133, 3499659, 3513148, 3507283, 3494260, 3500082, 3508521, 3515890, 3504025, 3517272, 3509662, 3493792, 3509455, 3497708, 3487339, 3501251, 3512875, 3513295, 3500213, 3488658, 3508944, 3487590, 3495793, 3513732, 3500225, 3511661, 3510386, 3496851, 3486810, 3505235, 3489739, 3500520, 3488506, 3513466, 3511708, 3519779, 3509474, 3498090, 3518070, 3518553, 3500530, 3491084, 3488823, 3506481, 350…	1699	384	13998	2.14556	1.48169e-10	2.1167e-11	1.49969e-10
GOTERM_BP_FAT	GO:0009719~response to endogenous stimulus	195	7.07547	4.31607e-13	3498326, 3490872, 3508864, 3504239, 3488963, 3495318, 3493792, 3508339, 3510745, 3492077, 3495215, 3493586, 3518919, 3498593, 3506777, 3516146, 3513660, 3506716, 3500554, 3518532, 3491907, 3495089, 3490471, 3512869, 3518679, 3508467, 3500225, 3492992, 3495723, 3495071, 3495470, 3498013, 3488689, 3505235, 3504211, 3509573, 3491912, 3509704, 3495734, 3505343, 3503868, 3503102, 3491201, 3504482, 351…	1699	975	13998	1.64779	7.1741e-10	8.96763e-11	7.26108e-10
GOTERM_BP_FAT	GO:0046686~response to cadmium ion	88	3.19303	4.49552e-13	3498133, 3502352, 3510228, 3499659, 3513148, 3516710, 3507283, 3508237, 3500082, 3508521, 3499555, 3518111, 3515890, 3491174, 3504025, 3510912, 3493792, 3509662, 3509455, 3497708, 3496176, 3487339, 3488152, 3501251, 3512875, 3491369, 3513295, 3517646, 3517437, 3494083, 3500213, 3488658, 3510848, 3501778, 3502036, 3488021, 3514180, 3518195, 3517105, 3496889, 3487590, 3495793, 3500969, 3513732, 350…	1699	327	13998	2.21721	7.47118e-10	8.3013e-11	7.56173e-10
GOTERM_BP_FAT	GO:0010035~response to inorganic substance	125	4.53556	5.75159e-13	3498133, 3499659, 3513148, 3507283, 3494260, 3500082, 3508521, 3515890, 3504025, 3517272, 3509662, 3493792, 3497708, 3509455, 3487339, 3501251, 3512875, 3513295, 3504966, 3500213, 3488658, 3510171, 3519726, 3487321, 3508944, 3487590, 3495793, 3513732, 3500225, 3511661, 3510386, 3490560, 3496851, 3486810, 3505235, 3489739, 3500520, 3488506, 3513466, 3519779, 3511708, 3509474, 3498090, 3518070, 351…	1699	540	13998	1.90717	9.55993e-10	9.55993e-11	9.67582e-10
GOTERM_BP_FAT	GO:0009651~response to salt stress	95	3.44702	8.23891e-13	3504689, 3516527, 3516710, 3490872, 3508237, 3487649, 3518111, 3510856, 3515890, 3506435, 3491174, 3518255, 3518152, 3512523, 3497797, 3512195, 3510912, 3493792, 3509662, 3516890, 3496176, 3488152, 3501251, 3488879, 3491369, 3513295, 3513432, 3489279, 3504761, 3494083, 3512833, 3510551, 3495178, 3502036, 3511333, 3506716, 3486847, 3516645, 3514895, 3518195, 3517865, 3510171, 3514892, 3507547, 351…	1699	369	13998	2.12114	1.36932e-09	1.24483e-10	1.38591e-09
GOTERM_BP_FAT	GO:0006970~response to osmotic stress	100	3.62845	1.11816e-12	3516527, 3490872, 3515890, 3518152, 3518255, 3512523, 3497797, 3509662, 3493792, 3501251, 3513295, 3513432, 3504761, 3510551, 3495178, 3511333, 3506716, 3516645, 3517865, 3510171, 3507547, 3518532, 3496313, 3500225, 3511661, 3501278, 3510386, 3495071, 3505235, 3509785, 3512500, 3488506, 3506554, 3491009, 3506493, 3509474, 3516269, 3491008, 3495734, 3498090, 3518553, 3500530, 3514501, 3488823, 350…	1699	399	13998	2.0649	1.85848e-09	1.54873e-10	1.881e-09
GOTERM_BP_FAT	GO:0009725~response to hormone stimulus	178	6.45864	3.47544e-11	3498260, 3494789, 3497137, 3490872, 3508864, 3504239, 3488963, 3513791, 3504025, 3489589, 3519714, 3488833, 3493792, 3495318, 3508339, 3510745, 3495215, 3492077, 3491985, 3486555, 3502714, 3489988, 3493586, 3519471, 3518919, 3498593, 3495178, 3506777, 3510882, 3516146, 3513660, 3511332, 3506716, 3510171, 3518532, 3491907, 3495089, 3512869, 3490471, 3518679, 3502511, 3508467, 3500225, 3492992, 351…	1699	909	13998	1.61335	5.77618e-08	4.44322e-09	5.84619e-08
GOTERM_BP_FAT	GO:0042254~ribosome biogenesis	64	2.32221	2.0082e-09	3494411, 3504979, 3504689, 3505016, 3494415, 3501188, 3497232, 3519090, 3518712, 3514773, 3496773, 3499324, 3508330, 3516910, 3512872, 3486878, 3486405, 3488525, 3516040, 3510558, 3495803, 3499993, 3507708, 3518915, 3489653, 3512621, 3488916, 3517865, 3501368, 3492117, 3506779, 3500886, 3495205, 3487113, 3492997, 3488900, 3508508, 3501924, 3487046, 3511563, 3506691, 3508501, 3499484, 3512500, 350…	1699	242	13998	2.1789	3.33762e-06	2.38402e-07	3.37808e-06
GOTERM_BP_FAT	GO:0009409~response to cold	62	2.24964	2.8591e-09	3494411, 3508363, 3504689, 3496678, 3506814, 3510507, 3490872, 3509522, 3513965, 3496870, 3516818, 3507439, 3504972, 3495518, 3516347, 3510481, 3495803, 3512833, 3510551, 3487820, 3496973, 3514895, 3496602, 3514892, 3507547, 3517105, 3503366, 3487590, 3503339, 3500969, 3518890, 3505179, 3494765, 3506128, 3505173, 3495370, 3505235, 3490701, 3499607, 3519162, 3506554, 3511749, 3513466, 3506492, 351…	1699	233	13998	2.19234	4.75182e-06	3.16789e-07	4.80942e-06
GOTERM_BP_FAT	GO:0022613~ribonucleoprotein complex biogenesis	64	2.32221	6.72509e-09	3494411, 3504979, 3504689, 3505016, 3494415, 3501188, 3497232, 3519090, 3518712, 3514773, 3496773, 3499324, 3508330, 3516910, 3512872, 3486878, 3486405, 3488525, 3516040, 3510558, 3495803, 3499993, 3507708, 3518915, 3489653, 3512621, 3488916, 3517865, 3501368, 3492117, 3506779, 3500886, 3495205, 3487113, 3492997, 3488900, 3508508, 3501924, 3487046, 3511563, 3506691, 3508501, 3499484, 3512500, 350…	1699	249	13998	2.11765	1.1177e-05	6.98569e-07	1.13126e-05
GOTERM_BP_FAT	GO:0009753~response to jasmonic acid stimulus	46	1.66909	1.45778e-08	3494789, 3500225, 3493021, 3511661, 3498326, 3490043, 3516710, 3514200, 3487649, 3495745, 3493556, 3518111, 3490214, 3509314, 3490701, 3509785, 3510912, 3493792, 3490893, 3495805, 3515211, 3514332, 3487101, 3502655, 3486980, 3515086, 3494589, 3493013, 3495178, 3502776, 3513660, 3497528, 3488205, 3486847, 3494528, 3500554, 3518553, 3510171, 3509489, 3492757, 3512869, 3488823, 3501101, 3511577, 349…	1699	156	13998	2.42944	2.42279e-05	1.42519e-06	2.45219e-05
GOTERM_BP_FAT	GO:0009611~response to wounding	44	1.59652	1.93075e-08	3499679, 3507456, 3493021, 3505684, 3504297, 3498326, 3510507, 3499539, 3490043, 3505173, 3495745, 3504301, 3490214, 3493556, 3503771, 3490701, 3499607, 3502974, 3500520, 3490600, 3490893, 3491431, 3497368, 3486776, 3497945, 3501379, 3511508, 3518200, 3493194, 3517936, 3502388, 3506777, 3497065, 3508377, 3499273, 3519594, 3486847, 3500554, 3514895, 3517266, 3503051, 3513784, 3492290, 3511577	1699	147	13998	2.46608	3.20886e-05	1.78273e-06	3.2478e-05
GOTERM_BP_FAT	GO:0009414~response to water deprivation	49	1.77794	3.472e-08	3514670, 3510222, 3490872, 3518111, 3513965, 3497922, 3491431, 3493362, 3486555, 3498500, 3491320, 3512833, 3493896, 3488029, 3509550, 3489694, 3494528, 3514895, 3516308, 3514892, 3518532, 3502511, 3513576, 3511661, 3487529, 3493625, 3505782, 3496791, 3487395, 3519162, 3511153, 3494060, 3495734, 3499358, 3519557, 3487600, 3511227, 3498533, 3497354, 3489202, 3489154, 3510776, 3514501, 3491084, 350…	1699	176	13998	2.2938	5.7703e-05	3.03708e-06	5.8404e-05
GOTERM_BP_FAT	GO:0009751~response to salicylic acid stimulus	44	1.59652	3.70993e-08	3496101, 3500225, 3511661, 3516710, 3514200, 3496671, 3505173, 3487649, 3518111, 3517132, 3489589, 3509785, 3510912, 3493792, 3489143, 3512549, 3495805, 3503429, 3515211, 3514332, 3489988, 3486581, 3498120, 3494589, 3511595, 3504966, 3495178, 3506808, 3515617, 3513660, 3488205, 3486847, 3500554, 3518553, 3517266, 3507998, 3500530, 3492757, 3514501, 3501633, 3488823, 3498756, 3497624, 3508467	1699	150	13998	2.41676	6.16572e-05	3.08295e-06	6.24063e-05
GOTERM_BP_FAT	GO:0009415~response to water	49	1.77794	1.84021e-07	3514670, 3510222, 3490872, 3518111, 3513965, 3497922, 3491431, 3493362, 3486555, 3498500, 3491320, 3512833, 3493896, 3488029, 3509550, 3489694, 3494528, 3514895, 3516308, 3514892, 3518532, 3502511, 3513576, 3511661, 3487529, 3493625, 3505782, 3496791, 3487395, 3519162, 3511153, 3494060, 3495734, 3499358, 3519557, 3487600, 3511227, 3498533, 3497354, 3489202, 3489154, 3510776, 3514501, 3491084, 350…	1699	185	13998	2.18221	0.000305797	1.45639e-05	0.00030955
GOTERM_BP_FAT	GO:0016054~organic acid catabolic process	29	1.05225	2.2456e-07	3493126, 3504790, 3511682, 3504351, 3491214, 3516476, 3518255, 3508268, 3490701, 3500520, 3497708, 3500366, 3488500, 3512566, 3487339, 3501379, 3494060, 3510339, 3517936, 3498938, 3507118, 3517223, 3505987, 3502883, 3491101, 3506716, 3492061, 3507998, 3487448	1699	83	13998	2.87867	0.000373149	1.69644e-05	0.000377742
GOTERM_BP_FAT	GO:0046395~carboxylic acid catabolic process	29	1.05225	2.2456e-07	3493126, 3504790, 3511682, 3504351, 3491214, 3516476, 3518255, 3508268, 3490701, 3500520, 3497708, 3500366, 3488500, 3512566, 3487339, 3501379, 3494060, 3510339, 3517936, 3498938, 3507118, 3517223, 3505987, 3502883, 3491101, 3506716, 3492061, 3507998, 3487448	1699	83	13998	2.87867	0.000373149	1.69644e-05	0.000377742
GOTERM_BP_FAT	GO:0006979~response to oxidative stress	66	2.39478	3.51237e-07	3501946, 3498326, 3510507, 3513388, 3513148, 3516290, 3506435, 3518042, 3513965, 3517272, 3497794, 3512566, 3505018, 3487339, 3490773, 3510060, 3502690, 3492980, 3504966, 3506808, 3486989, 3502036, 3514895, 3514183, 3519726, 3496141, 3510171, 3488494, 3487321, 3507998, 3489414, 3493374, 3510201, 3490560, 3511779, 3515492, 3512908, 3502955, 3508972, 3490701, 3515604, 3490893, 3503424, 3511463, 349…	1699	287	13998	1.89467	0.000583585	2.53804e-05	0.000590829
GOTERM_BP_FAT	GO:0015994~chlorophyll metabolic process	20	0.725689	3.79537e-07	3511023, 3512126, 3516482, 3516867, 3486708, 3505223, 3500924, 3499821, 3514795, 3501162, 3496134, 3497824, 3489494, 3488500, 3506698, 3493909, 3503992, 3489227, 3495783, 3489579	1699	45	13998	3.66176	0.000630591	2.62826e-05	0.000638433
GOTERM_BP_FAT	GO:0015979~photosynthesis	46	1.66909	5.79756e-07	3515078, 3503238, 3499925, 3486708, 3501941, 3501312, 3498366, 3510347, 3491460, 3509522, 3486817, 3495129, 3497197, 3511769, 3513394, 3517272, 3496134, 3499125, 3511749, 3513158, 3513466, 3502503, 3503992, 3495518, 3495783, 3506029, 3499835, 3495735, 3515961, 3505223, 3487510, 3488655, 3519591, 3508222, 3502913, 3509373, 3498509, 3493507, 3494700, 3514895, 3501162, 3513111, 3489490, 3497781, 349…	1699	175	13998	2.16567	0.00096309	3.85414e-05	0.000975228
GOTERM_BP_FAT	GO:0016053~organic acid biosynthetic process	85	3.08418	5.88957e-07	3507660, 3502352, 3489929, 3497551, 3508660, 3495745, 3504301, 3491174, 3510896, 3518255, 3499421, 3486594, 3515910, 3497179, 3497797, 3490600, 3493501, 3497922, 3512566, 3507439, 3497463, 3504972, 3514197, 3501543, 3513432, 3511508, 3498938, 3517936, 3506528, 3498978, 3508377, 3489070, 3513668, 3508328, 3517436, 3515965, 3497602, 3516349, 3511577, 3498082, 3507595, 3504950, 3513939, 3495370, 350…	1699	408	13998	1.71645	0.000978368	3.76472e-05	0.000990705
GOTERM_BP_FAT	GO:0046394~carboxylic acid biosynthetic process	85	3.08418	5.88957e-07	3507660, 3502352, 3489929, 3497551, 3508660, 3495745, 3504301, 3491174, 3510896, 3518255, 3499421, 3486594, 3515910, 3497179, 3497797, 3490600, 3493501, 3497922, 3512566, 3507439, 3497463, 3504972, 3514197, 3501543, 3513432, 3511508, 3498938, 3517936, 3506528, 3498978, 3508377, 3489070, 3513668, 3508328, 3517436, 3515965, 3497602, 3516349, 3511577, 3498082, 3507595, 3504950, 3513939, 3495370, 350…	1699	408	13998	1.71645	0.000978368	3.76472e-05	0.000990705
GOTERM_BP_FAT	GO:0009266~response to temperature stimulus	76	2.75762	7.49711e-07	3494411, 3508363, 3504689, 3496678, 3506814, 3510507, 3490872, 3502169, 3509522, 3513965, 3496870, 3516818, 3507439, 3504972, 3495518, 3514197, 3516347, 3510481, 3517437, 3495803, 3512833, 3510551, 3510848, 3487820, 3496973, 3514180, 3514895, 3496602, 3514892, 3507547, 3517105, 3501871, 3503366, 3515965, 3487590, 3502511, 3503339, 3500969, 3518890, 3505179, 3499842, 3494765, 3506128, 3505173, 349…	1699	354	13998	1.76882	0.00124524	4.61479e-05	0.00126111
GOTERM_BP_FAT	GO:0006778~porphyrin metabolic process	23	0.834543	1.21181e-06	3511023, 3512126, 3516482, 3516867, 3486708, 3505223, 3500924, 3499821, 3514795, 3512908, 3508209, 3501162, 3496134, 3497824, 3489494, 3488500, 3493909, 3506698, 3489227, 3503992, 3495783, 3489579, 3486889	1699	61	13998	3.10649	0.00201201	7.19272e-05	0.00203842
GOTERM_BP_FAT	GO:0006952~defense response	176	6.38607	1.28502e-06	3494789, 3487836, 3514670, 3501259, 3502923, 3509522, 3504025, 3508332, 3505295, 3513394, 3497797, 3487333, 3495805, 3502216, 3510745, 3506872, 3505499, 3488323, 3504761, 3486980, 3504966, 3495178, 3506808, 3488655, 3499273, 3508131, 3489126, 3501871, 3501537, 3508944, 3493842, 3510947, 3517073, 3503339, 3508467, 3510048, 3515599, 3513732, 3503793, 3498773, 3499539, 3503471, 3500924, 3517216, 350…	1699	1030	13998	1.40782	0.00213342	7.36422e-05	0.00216156
GOTERM_BP_FAT	GO:0019757~glycosinolate metabolic process	19	0.689405	1.34573e-06	3487842, 3501767, 3517936, 3492525, 3495178, 3494316, 3490043, 3517836, 3487991, 3507283, 3489818, 3494247, 3511510, 3514019, 3509785, 3504056, 3519677, 3502863, 3502261	1699	44	13998	3.55773	0.00223411	7.45507e-05	0.00226369
GOTERM_BP_FAT	GO:0016143~S-glycoside metabolic process	19	0.689405	1.34573e-06	3487842, 3501767, 3517936, 3492525, 3495178, 3494316, 3490043, 3517836, 3487991, 3507283, 3489818, 3494247, 3511510, 3514019, 3509785, 3504056, 3519677, 3502863, 3502261	1699	44	13998	3.55773	0.00223411	7.45507e-05	0.00226369
GOTERM_BP_FAT	GO:0019760~glucosinolate metabolic process	19	0.689405	1.34573e-06	3487842, 3501767, 3517936, 3492525, 3495178, 3494316, 3490043, 3517836, 3487991, 3507283, 3489818, 3494247, 3511510, 3514019, 3509785, 3504056, 3519677, 3502863, 3502261	1699	44	13998	3.55773	0.00223411	7.45507e-05	0.00226369
GOTERM_BP_FAT	GO:0033013~tetrapyrrole metabolic process	23	0.834543	1.66483e-06	3511023, 3512126, 3516482, 3516867, 3486708, 3505223, 3500924, 3499821, 3514795, 3512908, 3508209, 3501162, 3496134, 3497824, 3489494, 3488500, 3493909, 3506698, 3489227, 3503992, 3495783, 3489579, 3486889	1699	62	13998	3.05639	0.00276312	8.92522e-05	0.00280044
GOTERM_BP_FAT	GO:0019748~secondary metabolic process	85	3.08418	2.69838e-06	3513898, 3514538, 3493021, 3492525, 3511630, 3505358, 3503907, 3499366, 3510507, 3494316, 3507283, 3513486, 3496732, 3497234, 3499421, 3514019, 3512369, 3510912, 3490209, 3490600, 3493501, 3507071, 3504583, 3512227, 3502261, 3492557, 3517936, 3496490, 3495178, 3515617, 3488655, 3510715, 3506716, 3494971, 3510171, 3505508, 3502863, 3496889, 3493484, 3517436, 3507456, 3513937, 3501767, 3500111, 348…	1699	423	13998	1.65558	0.00447468	0.000140138	0.00453897
GOTERM_BP_FAT	GO:0042434~indole derivative metabolic process	18	0.65312	3.15198e-06	3507456, 3517936, 3507118, 3495178, 3510507, 3489818, 3504301, 3519557, 3511510, 3511553, 3509785, 3504056, 3519677, 3504583, 3500232, 3518847, 3517626, 3509297	1699	42	13998	3.53098	0.00522489	0.000158733	0.00530194
GOTERM_BP_FAT	GO:0042430~indole and derivative metabolic process	18	0.65312	3.15198e-06	3507456, 3517936, 3507118, 3495178, 3510507, 3489818, 3504301, 3519557, 3511510, 3511553, 3509785, 3504056, 3519677, 3504583, 3500232, 3518847, 3517626, 3509297	1699	42	13998	3.53098	0.00522489	0.000158733	0.00530194
GOTERM_BP_FAT	GO:0015995~chlorophyll biosynthetic process	16	0.580552	3.30745e-06	3516482, 3516867, 3486708, 3505223, 3500924, 3499821, 3514795, 3501162, 3496134, 3497824, 3489494, 3506698, 3503992, 3489227, 3495783, 3489579	1699	34	13998	3.87716	0.00548191	0.000161663	0.00556346
GOTERM_BP_FAT	GO:0016137~glycoside metabolic process	27	0.979681	3.80591e-06	3487842, 3518081, 3514396, 3501767, 3492525, 3517936, 3495178, 3494316, 3490043, 3507283, 3515742, 3487991, 3517836, 3518723, 3489818, 3494247, 3511510, 3514019, 3509785, 3504056, 3502797, 3519677, 3502863, 3513158, 3502261, 3493841, 3498446	1699	84	13998	2.64824	0.00630548	0.000180711	0.0064019
GOTERM_BP_FAT	GO:0006779~porphyrin biosynthetic process	19	0.689405	4.17085e-06	3516482, 3516867, 3486708, 3505223, 3500924, 3499821, 3514795, 3512908, 3508209, 3501162, 3496134, 3497824, 3489494, 3506698, 3503992, 3489227, 3495783, 3489579, 3486889	1699	47	13998	3.33065	0.00690799	0.000192536	0.00701573
GOTERM_BP_FAT	GO:0055114~oxidation reduction	195	7.07547	4.50632e-06	3505358, 3511893, 3519274, 3516290, 3517272, 3502261, 3497463, 3502687, 3502690, 3513432, 3510277, 3517284, 3497314, 3491907, 3508328, 3502863, 3490739, 3488791, 3507595, 3510386, 3493473, 3490560, 3508036, 3491214, 3509974, 3510248, 3486817, 3494909, 3500520, 3493978, 3519677, 3488506, 3513466, 3488500, 3506492, 3512896, 3498996, 3495734, 3514115, 3513944, 3494348, 3510828, 3490759, 3497452, 349…	1699	1186	13998	1.35464	0.00746154	0.000202399	0.00758001
GOTERM_BP_FAT	GO:0006949~syncytium formation	10	0.362845	6.29565e-06	3504211, 3507595, 3497734, 3516898, 3502235, 3510192, 3502467, 3498220, 3510308, 3513197	1699	14	13998	5.88497	0.0104089	0.000275315	0.0105897
GOTERM_BP_FAT	GO:0006631~fatty acid metabolic process	50	1.81422	6.87844e-06	3489929, 3511682, 3497551, 3495745, 3510896, 3497179, 3490600, 3497922, 3507439, 3497463, 3501543, 3514197, 3511508, 3510339, 3505987, 3489070, 3508377, 3507998, 3508328, 3515965, 3511577, 3516349, 3504790, 3513939, 3504351, 3516476, 3495370, 3491762, 3501067, 3512445, 3486759, 3500520, 3510620, 3513801, 3500366, 3499704, 3501379, 3487101, 3517498, 3519745, 3488008, 3490070, 3504643, 3493055, 348…	1699	214	13998	1.92499	0.0113669	0.000293085	0.0115699
GOTERM_BP_FAT	GO:0006869~lipid transport	38	1.37881	9.67025e-06	3513576, 3511487, 3497889, 3500329, 3501410, 3488783, 3516786, 3508487, 3507473, 3508217, 3506287, 3514015, 3495863, 3505460, 3503775, 3519366, 3496071, 3512268, 3493954, 3503256, 3491455, 3511118, 3486555, 3490741, 3493198, 3496703, 3497471, 3495519, 3507504, 3511317, 3492748, 3489593, 3490509, 3499499, 3515638, 3516282, 3516104, 3488986	1699	147	13998	2.1298	0.0159436	0.00040172	0.0162655
GOTERM_BP_FAT	GO:0007568~aging	24	0.870827	9.79379e-06	3513993, 3499368, 3508654, 3493390, 3518082, 3497238, 3506256, 3498326, 3518968, 3496671, 3504859, 3514498, 3511332, 3492167, 3508972, 3504840, 3508793, 3497738, 3489717, 3490893, 3512227, 3492554, 3489827, 3491434	1699	73	13998	2.7087	0.0161456	0.00039693	0.0164733
GOTERM_BP_FAT	GO:0033014~tetrapyrrole biosynthetic process	19	0.689405	1.15169e-05	3516482, 3516867, 3486708, 3505223, 3500924, 3499821, 3514795, 3512908, 3508209, 3501162, 3496134, 3497824, 3489494, 3506698, 3503992, 3489227, 3495783, 3489579, 3486889	1699	50	13998	3.13081	0.0189592	0.000455639	0.0193713
GOTERM_BP_FAT	GO:0019761~glucosinolate biosynthetic process	14	0.507983	1.21354e-05	3487842, 3501767, 3517936, 3492525, 3495178, 3494316, 3490043, 3517836, 3487991, 3514019, 3509785, 3519677, 3502863, 3502261	1699	29	13998	3.97743	0.0199671	0.000468941	0.0204115
GOTERM_BP_FAT	GO:0019758~glycosinolate biosynthetic process	14	0.507983	1.21354e-05	3487842, 3501767, 3517936, 3492525, 3495178, 3494316, 3490043, 3517836, 3487991, 3514019, 3509785, 3519677, 3502863, 3502261	1699	29	13998	3.97743	0.0199671	0.000468941	0.0204115
GOTERM_BP_FAT	GO:0016144~S-glycoside biosynthetic process	14	0.507983	1.21354e-05	3487842, 3501767, 3517936, 3492525, 3495178, 3494316, 3490043, 3517836, 3487991, 3514019, 3509785, 3519677, 3502863, 3502261	1699	29	13998	3.97743	0.0199671	0.000468941	0.0204115
GOTERM_BP_FAT	GO:0044271~nitrogen compound biosynthetic process	95	3.44702	1.30284e-05	3507660, 3502352, 3511487, 3503907, 3510507, 3508660, 3500082, 3499555, 3504301, 3499821, 3491174, 3518255, 3499421, 3515910, 3486594, 3496134, 3497824, 3504583, 3503394, 3512566, 3504972, 3519149, 3488152, 3495783, 3512875, 3513432, 3517936, 3498938, 3516482, 3492493, 3506528, 3498978, 3505223, 3505792, 3501162, 3513668, 3489494, 3519171, 3489227, 3497602, 3498082, 3486889, 3507456, 3502393, 350…	1699	506	13998	1.54684	0.0214206	0.000492002	0.0219134
GOTERM_BP_FAT	GO:0006955~immune response	62	2.24964	1.40869e-05	3494789, 3514670, 3510507, 3502923, 3495745, 3490214, 3503080, 3508332, 3505295, 3487333, 3498896, 3502216, 3513552, 3506872, 3512830, 3505499, 3504761, 3492357, 3504966, 3500645, 3506808, 3489694, 3489126, 3505508, 3492218, 3503366, 3501633, 3489414, 3510947, 3493374, 3488369, 3515599, 3513732, 3503793, 3498773, 3503471, 3514200, 3500361, 3501046, 3511510, 3493876, 3497945, 3518501, 3508311, 351…	1699	293	13998	1.7434	0.0231406	0.000520143	0.0236935
GOTERM_BP_FAT	GO:0009723~response to ethylene stimulus	56	2.03193	1.43772e-05	3494789, 3517890, 3516710, 3517037, 3487649, 3504301, 3493556, 3518111, 3490214, 3488963, 3492167, 3488833, 3510912, 3510745, 3500793, 3491985, 3502714, 3519471, 3495178, 3510882, 3496242, 3511332, 3501221, 3516050, 3502511, 3518890, 3507456, 3500225, 3492992, 3506223, 3511661, 3492882, 3516683, 3515211, 3493390, 3488149, 3487015, 3499521, 3515086, 3494589, 3501550, 3505343, 3517844, 3503102, 350…	1699	256	13998	1.80227	0.0236118	0.000519323	0.0241817
GOTERM_BP_FAT	GO:0042440~pigment metabolic process	29	1.05225	1.71107e-05	3493021, 3500111, 3486708, 3500924, 3491214, 3486958, 3499821, 3514795, 3512908, 3496134, 3510912, 3489010, 3497824, 3488500, 3493909, 3506698, 3503992, 3495783, 3511023, 3512126, 3516482, 3516867, 3505223, 3510171, 3501162, 3489494, 3489227, 3489579, 3486889	1699	101	13998	2.36564	0.0280376	0.000604884	0.0287787
GOTERM_BP_FAT	GO:0009737~response to abscisic acid stimulus	60	2.17707	2.30871e-05	3498260, 3510222, 3510507, 3516710, 3490872, 3487649, 3495745, 3518111, 3510912, 3508339, 3504583, 3488879, 3495215, 3486555, 3489279, 3512833, 3495178, 3506777, 3488029, 3509550, 3513660, 3486847, 3502750, 3506716, 3514895, 3514892, 3518532, 3502511, 3508467, 3513576, 3500225, 3511661, 3495071, 3498013, 3505782, 3498546, 3490701, 3508970, 3509785, 3510183, 3519162, 3486472, 3515211, 3497637, 349…	1699	285	13998	1.73452	0.0376444	0.000799081	0.0388287
GOTERM_BP_FAT	GO:0006790~sulfur metabolic process	41	1.48766	2.77203e-05	3507456, 3502352, 3497361, 3501767, 3492525, 3491622, 3510507, 3494316, 3490043, 3507283, 3517836, 3487991, 3493556, 3494247, 3491174, 3511510, 3514019, 3499421, 3501520, 3509785, 3519677, 3504583, 3502261, 3504972, 3512875, 3487842, 3519598, 3517936, 3512628, 3507118, 3495178, 3493013, 3489818, 3502883, 3519557, 3490696, 3488438, 3504056, 3502863, 3490299, 3497602	1699	171	13998	1.97542	0.0450266	0.000939799	0.0466193
GOTERM_BP_FAT	GO:0044272~sulfur compound biosynthetic process	29	1.05225	5.37853e-05	3502352, 3507456, 3501767, 3492525, 3510507, 3490043, 3494316, 3517836, 3487991, 3491174, 3514019, 3499421, 3509785, 3519677, 3504583, 3502261, 3504972, 3512875, 3487842, 3519598, 3517936, 3507118, 3495178, 3493013, 3519557, 3490696, 3488438, 3502863, 3497602	1699	107	13998	2.23299	0.0855145	0.00178628	0.0904361
GOTERM_BP_FAT	GO:0006633~fatty acid biosynthetic process	38	1.37881	6.13746e-05	3489929, 3513939, 3497551, 3495745, 3495370, 3501067, 3491762, 3510896, 3497179, 3512445, 3486759, 3500520, 3490600, 3513801, 3510620, 3497922, 3499704, 3507439, 3497463, 3514197, 3501379, 3501543, 3519745, 3517498, 3511508, 3490070, 3504643, 3508377, 3489070, 3493055, 3487949, 3494640, 3516328, 3508328, 3515965, 3511577, 3516349, 3493762	1699	159	13998	1.96906	0.0969775	0.00199815	0.103191
GOTERM_BP_FAT	GO:0019253~reductive pentose-phosphate cycle	9	0.32656	7.03703e-05	3503238, 3499125, 3513158, 3498366, 3513466, 3488655, 3495518, 3502913, 3509522	1699	14	13998	5.29648	0.110379	0.00224669	0.118307
GOTERM_BP_FAT	GO:0046148~pigment biosynthetic process	25	0.907112	7.28969e-05	3493021, 3500111, 3486708, 3500924, 3486958, 3491214, 3499821, 3514795, 3512908, 3496134, 3510912, 3489010, 3497824, 3506698, 3503992, 3495783, 3516482, 3516867, 3505223, 3510171, 3501162, 3489494, 3489227, 3489579, 3486889	1699	87	13998	2.36752	0.114107	0.00228341	0.122552
GOTERM_BP_FAT	GO:0016138~glycoside biosynthetic process	20	0.725689	8.70879e-05	3487842, 3514396, 3501767, 3517936, 3492525, 3495178, 3494316, 3490043, 3517836, 3487991, 3515742, 3518723, 3514019, 3509785, 3502797, 3519677, 3502863, 3513158, 3502261, 3498446	1699	62	13998	2.65773	0.134758	0.0026769	0.146393
GOTERM_BP_FAT	GO:0045087~innate immune response	56	2.03193	0.000114065	3494789, 3510507, 3502923, 3495745, 3490214, 3503080, 3508332, 3505295, 3502216, 3513552, 3506872, 3512830, 3505499, 3504761, 3492357, 3504966, 3500645, 3506808, 3489126, 3505508, 3492218, 3503366, 3501633, 3489414, 3510947, 3493374, 3488369, 3513732, 3503793, 3498773, 3503471, 3514200, 3500361, 3501046, 3511510, 3493876, 3497945, 3518501, 3508311, 3512126, 3511595, 3493158, 3513042, 3503483, 350…	1699	275	13998	1.67775	0.172699	0.00344111	0.191701
GOTERM_BP_FAT	GO:0009063~cellular amino acid catabolic process	16	0.580552	0.000125676	3493126, 3517936, 3498938, 3507118, 3517223, 3491214, 3502883, 3491101, 3518255, 3508268, 3490701, 3497708, 3487448, 3512566, 3488500, 3487339	1699	44	13998	2.99599	0.188512	0.00372316	0.211195
GOTERM_BP_FAT	GO:0019685~photosynthesis, dark reaction	9	0.32656	0.000134749	3503238, 3499125, 3513158, 3498366, 3513466, 3488655, 3495518, 3502913, 3509522	1699	15	13998	4.94338	0.200659	0.00392154	0.226425
GOTERM_BP_FAT	GO:0010876~lipid localization	38	1.37881	0.000139295	3513576, 3511487, 3497889, 3500329, 3501410, 3488783, 3516786, 3508487, 3507473, 3508217, 3506287, 3514015, 3495863, 3505460, 3503775, 3519366, 3496071, 3512268, 3493954, 3503256, 3491455, 3511118, 3486555, 3490741, 3493198, 3496703, 3497471, 3495519, 3507504, 3511317, 3492748, 3489593, 3490509, 3499499, 3515638, 3516282, 3516104, 3488986	1699	165	13998	1.89746	0.206677	0.00398385	0.234057
GOTERM_BP_FAT	GO:0009407~toxin catabolic process	16	0.580552	0.000221064	3513898, 3513937, 3511630, 3502364, 3506519, 3496490, 3515617, 3496732, 3505235, 3510715, 3498533, 3512369, 3497459, 3496889, 3486762, 3504603	1699	46	13998	2.86573	0.307501	0.0062086	0.371212
GOTERM_BP_FAT	GO:0009404~toxin metabolic process	16	0.580552	0.000221064	3513898, 3513937, 3511630, 3502364, 3506519, 3496490, 3515617, 3496732, 3505235, 3510715, 3498533, 3512369, 3497459, 3496889, 3486762, 3504603	1699	46	13998	2.86573	0.307501	0.0062086	0.371212
GOTERM_BP_FAT	GO:0052545~callose localization	10	0.362845	0.000266687	3504761, 3511553, 3504056, 3517936, 3507118, 3519677, 3495178, 3489818, 3515456, 3511510	1699	20	13998	4.11948	0.358081	0.00736099	0.447661
GOTERM_BP_FAT	GO:0009310~amine catabolic process	16	0.580552	0.000288677	3493126, 3517936, 3498938, 3507118, 3517223, 3491214, 3502883, 3491101, 3518255, 3508268, 3490701, 3497708, 3487448, 3512566, 3488500, 3487339	1699	47	13998	2.80475	0.381124	0.00783555	0.484489
GOTERM_BP_FAT	GO:0033037~polysaccharide localization	10	0.362845	0.000416706	3504761, 3511553, 3504056, 3517936, 3507118, 3519677, 3495178, 3489818, 3515456, 3511510	1699	21	13998	3.92332	0.499781	0.0111106	0.698653
GOTERM_BP_FAT	GO:0006914~autophagy	10	0.362845	0.000416706	3508793, 3500951, 3489843, 3493232, 3517969, 3498508, 3492554, 3514974, 3500180, 3487418	1699	21	13998	3.92332	0.499781	0.0111106	0.698653
GOTERM_BP_FAT	GO:0042343~indole glucosinolate metabolic process	6	0.217707	0.000443783	3509785, 3504056, 3519677, 3495178, 3489818, 3511510	1699	7	13998	7.06197	0.521802	0.0116417	0.743891
GOTERM_BP_FAT	GO:0018130~heterocycle biosynthetic process	31	1.12482	0.000450534	3486708, 3500924, 3504301, 3499821, 3512908, 3514795, 3518255, 3509785, 3496134, 3497824, 3506698, 3503992, 3512875, 3495783, 3514600, 3487012, 3516482, 3516867, 3505223, 3508209, 3501162, 3511553, 3513668, 3516728, 3489494, 3519171, 3489227, 3518847, 3504102, 3489579, 3486889	1699	132	13998	1.93491	0.52714	0.0116342	0.755168
GOTERM_BP_FAT	GO:0009064~glutamine family amino acid metabolic process	18	0.65312	0.000565776	3507660, 3489978, 3519426, 3498938, 3505426, 3491101, 3518255, 3516541, 3490701, 3503628, 3500350, 3516728, 3512566, 3504894, 3487339, 3513700, 3518847, 3511155	1699	60	13998	2.47169	0.609601	0.0143664	0.947469
GOTERM_BP_FAT	GO:0052542~callose deposition during defense response	9	0.32656	0.000654596	3504761, 3511553, 3504056, 3517936, 3507118, 3519677, 3495178, 3489818, 3511510	1699	18	13998	4.11948	0.66321	0.0163541	1.09544
GOTERM_BP_FAT	GO:0052543~callose deposition in cell wall	9	0.32656	0.000654596	3511553, 3504056, 3517936, 3507118, 3519677, 3495178, 3489818, 3515456, 3511510	1699	18	13998	4.11948	0.66321	0.0163541	1.09544
GOTERM_BP_FAT	GO:0019395~fatty acid oxidation	12	0.435414	0.000675232	3504790, 3510339, 3488008, 3492061, 3500520, 3507998, 3511682, 3500366, 3504351, 3505987, 3516476, 3501379	1699	31	13998	3.18928	0.674572	0.0166159	1.12979
GOTERM_BP_FAT	GO:0034440~lipid oxidation	12	0.435414	0.000675232	3504790, 3510339, 3488008, 3492061, 3500520, 3507998, 3511682, 3500366, 3504351, 3505987, 3516476, 3501379	1699	31	13998	3.18928	0.674572	0.0166159	1.12979
GOTERM_BP_FAT	GO:0009739~response to gibberellin stimulus	28	1.01597	0.000871799	3496101, 3498260, 3500225, 3516898, 3511661, 3516710, 3487649, 3504239, 3518111, 3504211, 3519714, 3502975, 3509785, 3510912, 3516060, 3493792, 3491912, 3488879, 3515211, 3514332, 3506256, 3495178, 3513660, 3518553, 3504432, 3509614, 3488823, 3498756	1699	119	13998	1.93858	0.765327	0.0210915	1.45642
GOTERM_BP_FAT	GO:0042436~indole derivative catabolic process	5	0.181422	0.000974701	3504056, 3517936, 3507118, 3489818, 3511510	1699	5	13998	8.23896	0.802248	0.0232153	1.627
GOTERM_BP_FAT	GO:0034285~response to disaccharide stimulus	13	0.471698	0.000979938	3500554, 3509573, 3510171, 3514600, 3499154, 3512901, 3512253, 3513466, 3504239, 3490313, 3492423, 3495215, 3491101	1699	37	13998	2.89477	0.803964	0.0230091	1.63568
GOTERM_BP_FAT	GO:0042435~indole derivative biosynthetic process	13	0.471698	0.000979938	3507456, 3517936, 3507118, 3495178, 3510507, 3504301, 3519557, 3511553, 3509785, 3519677, 3504583, 3500232, 3518847	1699	37	13998	2.89477	0.803964	0.0230091	1.63568
GOTERM_BP_FAT	GO:0052386~cell wall thickening	9	0.32656	0.00101117	3511553, 3504056, 3517936, 3507118, 3519677, 3495178, 3489818, 3515456, 3511510	1699	19	13998	3.90267	0.81389	0.0234037	1.6874
GOTERM_BP_FAT	GO:0052317~camalexin metabolic process	6	0.217707	0.00106486	3507456, 3517936, 3507118, 3504583, 3510507, 3519557	1699	8	13998	6.17922	0.829794	0.0242937	1.77624
GOTERM_BP_FAT	GO:0010120~camalexin biosynthetic process	6	0.217707	0.00106486	3507456, 3517936, 3507118, 3504583, 3510507, 3519557	1699	8	13998	6.17922	0.829794	0.0242937	1.77624
GOTERM_BP_FAT	GO:0042545~cell wall modification	30	1.08853	0.00143517	3499369, 3516898, 3512588, 3502467, 3498220, 3502923, 3513197, 3515456, 3516655, 3511510, 3504211, 3516567, 3497734, 3502235, 3519677, 3487298, 3506256, 3517936, 3507118, 3509555, 3495178, 3489818, 3511553, 3502412, 3502037, 3504056, 3510192, 3502770, 3516603, 3509463	1699	135	13998	1.83088	0.908092	0.0321693	2.38694
GOTERM_BP_FAT	GO:0015977~carbon utilization by fixation of carbon dioxide	9	0.32656	0.0015075	3503238, 3499125, 3513158, 3498366, 3513466, 3488655, 3495518, 3502913, 3509522	1699	20	13998	3.70753	0.918516	0.0333155	2.50581
GOTERM_BP_FAT	GO:0052482~cell wall thickening during defense response	8	0.290276	0.00161224	3511553, 3504056, 3517936, 3507118, 3519677, 3495178, 3489818, 3511510	1699	16	13998	4.11948	0.931554	0.0351244	2.6777
GOTERM_BP_FAT	GO:0052544~callose deposition in cell wall during defense response	8	0.290276	0.00161224	3511553, 3504056, 3517936, 3507118, 3519677, 3495178, 3489818, 3511510	1699	16	13998	4.11948	0.931554	0.0351244	2.6777
GOTERM_BP_FAT	GO:0031407~oxylipin metabolic process	12	0.435414	0.00161753	3494640, 3511508, 3487101, 3500520, 3490600, 3508328, 3514501, 3497922, 3495745, 3508377, 3501379, 3511577	1699	34	13998	2.90787	0.932154	0.0347822	2.68638
GOTERM_BP_FAT	GO:0009850~auxin metabolic process	13	0.471698	0.00164279	3517936, 3507118, 3506846, 3501062, 3504301, 3515732, 3492061, 3493501, 3500366, 3517436, 3500232, 3518847, 3517626	1699	39	13998	2.74632	0.934948	0.0348655	2.72779
GOTERM_BP_FAT	GO:0007169~transmembrane receptor protein tyrosine kinase signaling pathway	29	1.05225	0.00164706	3491800, 3486682, 3500940, 3510780, 3503080, 3489327, 3502400, 3514752, 3497486, 3512549, 3497368, 3495841, 3516140, 3498500, 3518691, 3516146, 3499546, 3503101, 3513957, 3512515, 3506486, 3507996, 3507222, 3503132, 3488723, 3501828, 3515981, 3505761, 3490174	1699	130	13998	1.83792	0.935408	0.0345143	2.73478
GOTERM_BP_FAT	GO:0007167~enzyme linked receptor protein signaling pathway	29	1.05225	0.00164706	3491800, 3486682, 3500940, 3510780, 3503080, 3489327, 3502400, 3514752, 3497486, 3512549, 3497368, 3495841, 3516140, 3498500, 3518691, 3516146, 3499546, 3503101, 3513957, 3512515, 3506486, 3507996, 3507222, 3503132, 3488723, 3501828, 3515981, 3505761, 3490174	1699	130	13998	1.83792	0.935408	0.0345143	2.73478
GOTERM_BP_FAT	GO:0009626~plant-type hypersensitive response	14	0.507983	0.00202253	3513732, 3504761, 3511595, 3504966, 3498773, 3510507, 3503471, 3494640, 3489126, 3489154, 3505508, 3501633, 3489414, 3488369	1699	45	13998	2.56323	0.965433	0.0416986	3.34828
GOTERM_BP_FAT	GO:0009828~plant-type cell wall loosening	12	0.435414	0.002104	3504211, 3497734, 3502412, 3516898, 3506256, 3502235, 3510192, 3502467, 3509555, 3498220, 3513197, 3516655	1699	35	13998	2.82479	0.969818	0.0428131	3.48092
GOTERM_BP_FAT	GO:0052315~phytoalexin biosynthetic process	6	0.217707	0.0021567	3507456, 3517936, 3507118, 3504583, 3510507, 3519557	1699	9	13998	5.49264	0.972355	0.0433332	3.56664
GOTERM_BP_FAT	GO:0009700~indole phytoalexin biosynthetic process	6	0.217707	0.0021567	3507456, 3517936, 3507118, 3504583, 3510507, 3519557	1699	9	13998	5.49264	0.972355	0.0433332	3.56664
GOTERM_BP_FAT	GO:0052314~phytoalexin metabolic process	6	0.217707	0.0021567	3507456, 3517936, 3507118, 3504583, 3510507, 3519557	1699	9	13998	5.49264	0.972355	0.0433332	3.56664
GOTERM_BP_FAT	GO:0042431~indole metabolic process	6	0.217707	0.0021567	3507456, 3517936, 3507118, 3504583, 3510507, 3519557	1699	9	13998	5.49264	0.972355	0.0433332	3.56664
GOTERM_BP_FAT	GO:0046217~indole phytoalexin metabolic process	6	0.217707	0.0021567	3507456, 3517936, 3507118, 3504583, 3510507, 3519557	1699	9	13998	5.49264	0.972355	0.0433332	3.56664
GOTERM_BP_FAT	GO:0009814~defense response, incompatible interaction	23	0.834543	0.00220001	3512126, 3511595, 3504966, 3503471, 3502776, 3502923, 3514200, 3506808, 3489818, 3495745, 3490214, 3500361, 3487087, 3511510, 3512310, 3503366, 3501633, 3516697, 3493876, 3511597, 3493374, 3510947, 3508311	1699	96	13998	1.97392	0.974279	0.0436578	3.63701
GOTERM_BP_FAT	GO:0007166~cell surface receptor linked signal transduction	34	1.23367	0.00223149	3513441, 3491800, 3486682, 3500940, 3510507, 3510780, 3503080, 3489327, 3502400, 3514752, 3497486, 3507414, 3512549, 3497368, 3495215, 3495841, 3516140, 3498500, 3496569, 3518691, 3516146, 3503101, 3499546, 3513957, 3512515, 3506486, 3507996, 3507222, 3503132, 3488723, 3501828, 3515981, 3505761, 3490174	1699	164	13998	1.70808	0.975593	0.0437478	3.68816
GOTERM_BP_FAT	GO:0009733~response to auxin stimulus	60	2.17707	0.00224004	3517890, 3509187, 3496671, 3487649, 3493556, 3518111, 3507664, 3497170, 3492360, 3507171, 3489589, 3492761, 3493792, 3495318, 3516818, 3492077, 3509811, 3489988, 3498933, 3518919, 3498593, 3495178, 3506846, 3516146, 3513660, 3496973, 3510171, 3491907, 3495089, 3490471, 3512869, 3504469, 3518679, 3500225, 3511661, 3495723, 3517155, 3508609, 3495470, 3501062, 3488689, 3505235, 3516060, 3489143, 350…	1699	337	13998	1.46688	0.975938	0.0434005	3.70203
GOTERM_BP_FAT	GO:0034050~host programmed cell death induced by symbiont	14	0.507983	0.00251152	3513732, 3504761, 3511595, 3504966, 3498773, 3510507, 3503471, 3494640, 3489126, 3489154, 3505508, 3501633, 3489414, 3488369	1699	46	13998	2.50751	0.984692	0.0479801	4.14183
GOTERM_BP_FAT	GO:0016052~carbohydrate catabolic process	40	1.45138	0.00251167	3507595, 3500969, 3517314, 3507283, 3486810, 3494247, 3511510, 3496790, 3490209, 3492785, 3505444, 3503448, 3486472, 3513466, 3519779, 3511708, 3488333, 3512607, 3499214, 3498500, 3508597, 3487653, 3510551, 3489818, 3507630, 3488655, 3508376, 3494971, 3489126, 3513957, 3506644, 3504056, 3502155, 3510308, 3493841, 3509463, 3487590, 3500732, 3495021, 3502536	1699	204	13998	1.61548	0.984696	0.0474384	4.14207
GOTERM_BP_FAT	GO:0044242~cellular lipid catabolic process	16	0.580552	0.0026284	3504790, 3494060, 3510339, 3511682, 3493713, 3504351, 3501062, 3504847, 3516476, 3505987, 3506716, 3500520, 3492061, 3507998, 3500366, 3501379	1699	57	13998	2.31269	0.987401	0.0490346	4.33059
GOTERM_BP_FAT	GO:0010149~senescence	11	0.399129	0.00267851	3508972, 3508654, 3504840, 3508793, 3499368, 3493390, 3518968, 3490893, 3512227, 3492554, 3492167	1699	31	13998	2.9235	0.98841	0.0493936	4.41142
GOTERM_BP_FAT	GO:0009744~response to sucrose stimulus	12	0.435414	0.00270276	3500554, 3509573, 3510171, 3499154, 3512901, 3512253, 3513466, 3504239, 3490313, 3492423, 3495215, 3491101	1699	36	13998	2.74632	0.98887	0.0492842	4.45051
GOTERM_BP_FAT	GO:0034976~response to endoplasmic reticulum stress	7	0.253991	0.00398725	3488021, 3490129, 3497427, 3497739, 3502776, 3501850, 3491369	1699	14	13998	4.11948	0.998693	0.0711224	6.49968
GOTERM_BP_FAT	GO:0009873~ethylene mediated signaling pathway	34	1.23367	0.00403947	3518890, 3494789, 3507456, 3506223, 3517037, 3490214, 3488963, 3492167, 3488833, 3492882, 3510745, 3516683, 3500793, 3491985, 3502714, 3488149, 3487015, 3499521, 3519471, 3501550, 3505343, 3517844, 3503102, 3510882, 3496242, 3497528, 3517889, 3497913, 3491089, 3501221, 3512557, 3490313, 3516050, 3502511	1699	170	13998	1.64779	0.998802	0.0712588	6.58211
GOTERM_BP_FAT	GO:0030258~lipid modification	13	0.471698	0.00406958	3516269, 3504790, 3510339, 3488008, 3511682, 3504351, 3516476, 3505987, 3500520, 3492061, 3507998, 3500366, 3501379	1699	43	13998	2.49085	0.998861	0.0710198	6.6296
GOTERM_BP_FAT	GO:0044275~cellular carbohydrate catabolic process	30	1.08853	0.00436382	3500969, 3507595, 3517314, 3507283, 3486810, 3494247, 3511510, 3490209, 3492785, 3505444, 3486472, 3513466, 3511708, 3519779, 3512607, 3499214, 3498500, 3487653, 3510551, 3489818, 3507630, 3488655, 3494971, 3504056, 3502155, 3510308, 3493841, 3487590, 3500732, 3495021	1699	145	13998	1.70461	0.999303	0.0751802	7.09255
GOTERM_BP_FAT	GO:0008652~cellular amino acid biosynthetic process	36	1.30624	0.00440297	3507660, 3502352, 3504950, 3508660, 3504301, 3491174, 3518255, 3499421, 3516541, 3486594, 3515910, 3509785, 3503628, 3504894, 3512566, 3492780, 3504972, 3511155, 3513432, 3519598, 3498938, 3500933, 3506528, 3498978, 3490696, 3491101, 3488438, 3514876, 3511553, 3513668, 3516728, 3496167, 3497602, 3498082, 3514643, 3518847	1699	184	13998	1.61197	0.999347	0.0750542	7.15398
GOTERM_BP_FAT	GO:0042547~cell wall modification during multidimensional cell growth	10	0.362845	0.00445257	3504211, 3502412, 3502235, 3510192, 3502467, 3498220, 3502923, 3509463, 3513197, 3516655	1699	28	13998	2.94249	0.999399	0.0751008	7.23176
GOTERM_BP_FAT	GO:0006635~fatty acid beta-oxidation	10	0.362845	0.00445257	3504790, 3510339, 3492061, 3500520, 3511682, 3500366, 3504351, 3505987, 3516476, 3501379	1699	28	13998	2.94249	0.999399	0.0751008	7.23176
GOTERM_BP_FAT	GO:0009062~fatty acid catabolic process	11	0.399129	0.0044582	3504790, 3510339, 3492061, 3500520, 3507998, 3511682, 3500366, 3504351, 3505987, 3516476, 3501379	1699	33	13998	2.74632	0.999404	0.074439	7.24059
GOTERM_BP_FAT	GO:0009309~amine biosynthetic process	39	1.41509	0.00447373	3507660, 3502352, 3504950, 3508660, 3504301, 3491174, 3518255, 3499421, 3516541, 3486594, 3515910, 3490701, 3509785, 3503628, 3504894, 3512566, 3492780, 3504972, 3511155, 3513432, 3519598, 3498938, 3487012, 3500933, 3506528, 3498978, 3491101, 3490696, 3488438, 3514876, 3511553, 3513668, 3516728, 3519171, 3496167, 3497602, 3498082, 3514643, 3518847	1699	204	13998	1.5751	0.99942	0.0739481	7.26492
GOTERM_BP_FAT	GO:0000160~two-component signal transduction system (phosphorelay)	41	1.48766	0.00472578	3518890, 3494789, 3497609, 3507456, 3506223, 3517037, 3508864, 3490214, 3488963, 3492167, 3488833, 3492882, 3510745, 3516067, 3516683, 3500793, 3491985, 3502714, 3488149, 3487015, 3499521, 3493586, 3519471, 3502737, 3501550, 3505343, 3517844, 3503102, 3510882, 3496242, 3497528, 3517889, 3491089, 3497913, 3501221, 3506622, 3512557, 3490313, 3516050, 3502511, 3496503	1699	218	13998	1.54953	0.999619	0.0771931	7.65908
GOTERM_BP_FAT	GO:0009642~response to light intensity	18	0.65312	0.00560661	3510386, 3502388, 3499842, 3493465, 3502169, 3487949, 3518070, 3491101, 3518605, 3514895, 3497354, 3488438, 3497797, 3508328, 3489700, 3511463, 3503209, 3511577	1699	73	13998	2.03153	0.999913	0.0900703	9.02419
GOTERM_BP_FAT	GO:0009827~plant-type cell wall modification	13	0.471698	0.00606931	3499369, 3516898, 3506256, 3502467, 3509555, 3498220, 3513197, 3516655, 3504211, 3497734, 3502412, 3502235, 3510192	1699	45	13998	2.38015	0.99996	0.096229	9.73366
GOTERM_BP_FAT	GO:0009867~jasmonic acid mediated signaling pathway	11	0.399129	0.00705694	3494528, 3494789, 3486980, 3492757, 3495805, 3502776, 3514200, 3501101, 3508467, 3497528, 3488205	1699	35	13998	2.58939	0.999992	0.110003	11.2306
GOTERM_BP_FAT	GO:0006098~pentose-phosphate shunt	11	0.399129	0.00705694	3494971, 3490209, 3505444, 3502155, 3486472, 3511708, 3486810, 3488655, 3500732, 3495021, 3512607	1699	35	13998	2.58939	0.999992	0.110003	11.2306
GOTERM_BP_FAT	GO:0031408~oxylipin biosynthetic process	10	0.362845	0.0073765	3494640, 3511508, 3500520, 3490600, 3508328, 3497922, 3495745, 3508377, 3501379, 3511577	1699	30	13998	2.74632	0.999995	0.113646	11.71
GOTERM_BP_FAT	GO:0016051~carbohydrate biosynthetic process	45	1.6328	0.00910838	3503238, 3501767, 3492525, 3491622, 3494316, 3490043, 3498366, 3487991, 3517836, 3518751, 3513340, 3510856, 3509522, 3514019, 3519368, 3509785, 3491912, 3519677, 3499125, 3513158, 3513466, 3494925, 3502261, 3486577, 3498446, 3495518, 3487842, 3505345, 3486701, 3514396, 3515028, 3517936, 3495178, 3515742, 3495650, 3518723, 3488655, 3502913, 3505434, 3502797, 3502863, 3502155, 3519310, 3508636, 349…	1699	254	13998	1.45966	1	0.137263	14.2658
GOTERM_BP_FAT	GO:0009694~jasmonic acid metabolic process	9	0.32656	0.009622	3511508, 3487101, 3500520, 3490600, 3497922, 3495745, 3508377, 3501379, 3511577	1699	26	13998	2.85195	1	0.143166	15.0103
GOTERM_BP_FAT	GO:0009084~glutamine family amino acid biosynthetic process	9	0.32656	0.009622	3507660, 3516541, 3503628, 3498938, 3516728, 3504894, 3512566, 3511155, 3518255	1699	26	13998	2.85195	1	0.143166	15.0103
GOTERM_BP_FAT	GO:0009816~defense response to bacterium, incompatible interaction	9	0.32656	0.009622	3512126, 3512310, 3506808, 3493876, 3495745, 3511597, 3500361, 3493374, 3487087	1699	26	13998	2.85195	1	0.143166	15.0103
GOTERM_BP_FAT	GO:0032870~cellular response to hormone stimulus	70	2.53991	0.00976671	3494789, 3517890, 3497609, 3510507, 3497137, 3490872, 3517037, 3504239, 3490214, 3508864, 3518111, 3507664, 3488963, 3504025, 3492167, 3513791, 3519714, 3502975, 3492761, 3488833, 3508339, 3510745, 3500793, 3488879, 3491985, 3502714, 3489279, 3498933, 3493586, 3519471, 3506256, 3512833, 3506846, 3510882, 3509550, 3516146, 3496242, 3510171, 3501221, 3506622, 3516050, 3502511, 3518890, 3507456, 350…	1699	432	13998	1.33502	1	0.143887	15.2189
GOTERM_BP_FAT	GO:0009755~hormone-mediated signaling	70	2.53991	0.00976671	3494789, 3517890, 3497609, 3510507, 3497137, 3490872, 3517037, 3504239, 3490214, 3508864, 3518111, 3507664, 3488963, 3504025, 3492167, 3513791, 3519714, 3502975, 3492761, 3488833, 3508339, 3510745, 3500793, 3488879, 3491985, 3502714, 3489279, 3498933, 3493586, 3519471, 3506256, 3512833, 3506846, 3510882, 3509550, 3516146, 3496242, 3510171, 3501221, 3506622, 3516050, 3502511, 3518890, 3507456, 350…	1699	432	13998	1.33502	1	0.143887	15.2189
GOTERM_BP_FAT	GO:0002213~defense response to insect	5	0.181422	0.0100819	3494348, 3509785, 3500520, 3519677, 3490893	1699	8	13998	5.14935	1	0.1469	15.6717
GOTERM_BP_FAT	GO:0006536~glutamate metabolic process	7	0.253991	0.0119289	3519426, 3498938, 3512566, 3487339, 3513700, 3511155, 3518255	1699	17	13998	3.39251	1	0.17006	18.2797
GOTERM_BP_FAT	GO:0046777~protein amino acid autophosphorylation	8	0.290276	0.012496	3516140, 3489684, 3507456, 3510780, 3501543, 3505530, 3511538, 3514428	1699	22	13998	2.99599	1	0.175939	19.0651
GOTERM_BP_FAT	GO:0042594~response to starvation	16	0.580552	0.0129182	3514332, 3490596, 3497995, 3507283, 3501854, 3491676, 3513660, 3491101, 3487054, 3502039, 3509785, 3504972, 3492554, 3500180, 3497637, 3491434	1699	67	13998	1.96751	1	0.17984	19.6452
GOTERM_BP_FAT	GO:0006739~NADP metabolic process	11	0.399129	0.0129749	3494971, 3490209, 3505444, 3502155, 3486472, 3511708, 3486810, 3488655, 3500732, 3495021, 3512607	1699	38	13998	2.38496	1	0.179073	19.7228
GOTERM_BP_FAT	GO:0002697~regulation of immune effector process	4	0.145138	0.0147405	3517266, 3518827, 3501543, 3503429	1699	5	13998	6.59117	1	0.199366	22.1045
GOTERM_BP_FAT	GO:0050688~regulation of defense response to virus	4	0.145138	0.0147405	3517266, 3518827, 3501543, 3503429	1699	5	13998	6.59117	1	0.199366	22.1045
GOTERM_BP_FAT	GO:0010114~response to red light	14	0.507983	0.014787	3505631, 3497609, 3503238, 3502811, 3516898, 3498366, 3501941, 3519591, 3504211, 3499125, 3502503, 3516067, 3495518, 3503926	1699	56	13998	2.05974	1	0.198336	22.1663
GOTERM_BP_FAT	GO:0006412~translation	175	6.34978	0.0152024	3492465, 3504979, 3500135, 3519308, 3519090, 3514773, 3513344, 3489589, 3490346, 3495213, 3507534, 3500547, 3490601, 3502408, 3514678, 3494353, 3497326, 3508330, 3486878, 3512872, 3486405, 3488525, 3491519, 3489988, 3495803, 3515310, 3509868, 3499993, 3508907, 3488454, 3518915, 3496644, 3489653, 3499505, 3489519, 3489036, 3517865, 3501675, 3492117, 3511712, 3496008, 3506779, 3500886, 3487624, 349…	1699	1231	13998	1.17126	1	0.201734	22.7166
GOTERM_BP_FAT	GO:0031667~response to nutrient levels	18	0.65312	0.0160428	3514332, 3490596, 3497995, 3507283, 3501854, 3491676, 3513660, 3491101, 3487054, 3497179, 3502039, 3508970, 3509785, 3504972, 3492554, 3500180, 3497637, 3491434	1699	81	13998	1.83088	1	0.210049	23.8185
GOTERM_BP_FAT	GO:0009695~jasmonic acid biosynthetic process	8	0.290276	0.0161233	3511508, 3500520, 3490600, 3497922, 3495745, 3508377, 3501379, 3511577	1699	23	13998	2.86573	1	0.209362	23.9232
GOTERM_BP_FAT	GO:0009081~branched chain family amino acid metabolic process	10	0.362845	0.0173415	3513432, 3493126, 3486594, 3515910, 3501946, 3505444, 3492525, 3498978, 3488500, 3492780	1699	34	13998	2.42322	1	0.221699	25.4924
GOTERM_BP_FAT	GO:0009416~response to light stimulus	73	2.64877	0.017842	3505631, 3497609, 3489929, 3516898, 3513402, 3494316, 3501941, 3498366, 3496671, 3507664, 3502169, 3516294, 3489589, 3497797, 3499125, 3502503, 3512112, 3495518, 3501542, 3486775, 3490773, 3499835, 3489988, 3516482, 3494700, 3500554, 3488553, 3514895, 3501221, 3508328, 3518811, 3511049, 3489700, 3511577, 3503339, 3498303, 3500225, 3503238, 3514710, 3510386, 3499842, 3495370, 3515492, 3518605, 350…	1699	466	13998	1.29065	1	0.225653	26.1281
GOTERM_BP_FAT	GO:0051186~cofactor metabolic process	47	1.70537	0.0183617	3504790, 3500969, 3515078, 3486708, 3504351, 3486810, 3500924, 3489661, 3491214, 3499821, 3510248, 3513790, 3512908, 3514795, 3514884, 3496134, 3490209, 3505444, 3497824, 3486472, 3488500, 3511708, 3506698, 3493909, 3496966, 3503992, 3512607, 3495783, 3511023, 3512126, 3516482, 3516867, 3493013, 3505223, 3488655, 3508209, 3494971, 3501162, 3496970, 3489494, 3502155, 3489227, 3500732, 3495021, 348…	1699	279	13998	1.38793	1	0.229737	26.7829
GOTERM_BP_FAT	GO:0009825~multidimensional cell growth	12	0.435414	0.0193244	3504211, 3504840, 3502412, 3502235, 3510192, 3502467, 3495732, 3498220, 3502923, 3509463, 3513197, 3516655	1699	46	13998	2.14929	1	0.238553	27.9815
GOTERM_BP_FAT	GO:0016139~glycoside catabolic process	6	0.217707	0.0203693	3504056, 3507283, 3493841, 3489818, 3494247, 3511510	1699	14	13998	3.53098	1	0.248006	29.2614
GOTERM_BP_FAT	GO:0031497~chromatin assembly	16	0.580552	0.0215605	3487529, 3488935, 3499358, 3514694, 3496826, 3500974, 3510324, 3504010, 3501364, 3487277, 3496791, 3489202, 3489703, 3498442, 3490145, 3511153	1699	71	13998	1.85667	1	0.258726	30.6945
GOTERM_BP_FAT	GO:0009820~alkaloid metabolic process	14	0.507983	0.0224978	3494971, 3490209, 3505444, 3488136, 3503907, 3502155, 3486472, 3486810, 3509437, 3511708, 3488655, 3500732, 3495021, 3512607	1699	59	13998	1.95501	1	0.266544	31.8029
GOTERM_BP_FAT	GO:0046700~heterocycle catabolic process	9	0.32656	0.0232612	3511023, 3512126, 3517936, 3498938, 3507118, 3488500, 3512566, 3493909, 3489261	1699	30	13998	2.47169	1	0.272414	32.6933
GOTERM_BP_FAT	GO:0009664~plant-type cell wall organization	17	0.616836	0.0234381	3499369, 3516898, 3506256, 3501398, 3515028, 3502467, 3509555, 3498220, 3491330, 3513197, 3516655, 3504211, 3496973, 3497734, 3502412, 3502235, 3510192	1699	78	13998	1.79567	1	0.272314	32.898
GOTERM_BP_FAT	GO:0065004~protein-DNA complex assembly	16	0.580552	0.02428	3487529, 3488935, 3499358, 3514694, 3496826, 3500974, 3510324, 3504010, 3501364, 3487277, 3496791, 3489202, 3489703, 3498442, 3490145, 3511153	1699	72	13998	1.83088	1	0.27878	33.8645
GOTERM_BP_FAT	GO:0007047~cell wall organization	46	1.66909	0.0246588	3510048, 3499369, 3516898, 3502467, 3512588, 3507473, 3498220, 3508721, 3504569, 3510856, 3513197, 3517894, 3516655, 3516567, 3504211, 3497734, 3489118, 3502235, 3503448, 3519042, 3510043, 3487298, 3496868, 3490306, 3505345, 3511167, 3506256, 3490598, 3508597, 3515108, 3490712, 3496973, 3506644, 3502412, 3490292, 3502037, 3510192, 3502770, 3519233, 3490455, 3508636, 3515965, 3516603, 3509463, 349…	1699	277	13998	1.3682	1	0.280601	34.295
GOTERM_BP_FAT	GO:0009065~glutamine family amino acid catabolic process	5	0.181422	0.0247806	3490701, 3498938, 3512566, 3487339, 3518255	1699	10	13998	4.11948	1	0.27991	34.4329
GOTERM_BP_FAT	GO:0009718~anthocyanin biosynthetic process	5	0.181422	0.0247806	3493021, 3510171, 3510912, 3500111, 3489579	1699	10	13998	4.11948	1	0.27991	34.4329
GOTERM_BP_FAT	GO:0019684~photosynthesis, light reaction	18	0.65312	0.025094	3499835, 3515078, 3499925, 3501941, 3519591, 3491460, 3508222, 3486817, 3494700, 3497197, 3511769, 3513111, 3513394, 3497781, 3511749, 3502503, 3506029, 3503926	1699	85	13998	1.74472	1	0.281068	34.7865
GOTERM_BP_FAT	GO:0010260~organ senescence	8	0.290276	0.0254925	3508972, 3508654, 3504840, 3508793, 3493390, 3518968, 3512227, 3492167	1699	25	13998	2.63647	1	0.283012	35.2334
GOTERM_BP_FAT	GO:0009314~response to radiation	74	2.68505	0.0258202	3505631, 3497609, 3489929, 3516898, 3513402, 3494316, 3501941, 3498366, 3496671, 3507664, 3502169, 3516294, 3489589, 3497797, 3519082, 3499125, 3502503, 3512112, 3495518, 3501542, 3486775, 3490773, 3499835, 3489988, 3516482, 3494700, 3500554, 3488553, 3514895, 3501221, 3508328, 3518811, 3511049, 3489700, 3511577, 3503339, 3498303, 3500225, 3503238, 3514710, 3510386, 3499842, 3495370, 3515492, 351…	1699	482	13998	1.2649	1	0.28426	35.5988
GOTERM_BP_FAT	GO:0009991~response to extracellular stimulus	19	0.689405	0.0293139	3514332, 3490596, 3497995, 3507283, 3501854, 3491676, 3513660, 3491101, 3513965, 3487054, 3497179, 3502039, 3508970, 3509785, 3504972, 3492554, 3500180, 3497637, 3491434	1699	93	13998	1.68323	1	0.314403	39.3756
GOTERM_BP_FAT	GO:0033554~cellular response to stress	66	2.39478	0.0294093	3510507, 3507283, 3505056, 3513965, 3504972, 3486775, 3490773, 3491434, 3491369, 3514332, 3504761, 3492980, 3504966, 3517936, 3495178, 3513660, 3488021, 3489126, 3514183, 3519726, 3510171, 3505508, 3487321, 3501633, 3489414, 3488369, 3506221, 3513732, 3510201, 3490560, 3498773, 3512087, 3503471, 3509974, 3511510, 3491244, 3509785, 3519677, 3497739, 3497730, 3512543, 3497637, 3490129, 3511595, 349…	1699	426	13998	1.27646	1	0.313291	39.4758
GOTERM_BP_FAT	GO:0009831~plant-type cell wall modification during multidimensional cell growth	8	0.290276	0.0313395	3504211, 3502412, 3502235, 3510192, 3502467, 3498220, 3513197, 3516655	1699	26	13998	2.53507	1	0.328267	41.4689
GOTERM_BP_FAT	GO:0016265~death	42	1.52395	0.033779	3513732, 3503793, 3498773, 3510507, 3503471, 3509974, 3515492, 3508332, 3505295, 3502216, 3513552, 3515680, 3512896, 3508311, 3506872, 3512830, 3512126, 3504761, 3496160, 3511595, 3504966, 3493158, 3492357, 3513042, 3503483, 3504847, 3508591, 3511690, 3494971, 3489126, 3494640, 3505508, 3504056, 3489154, 3507998, 3516697, 3501633, 3501537, 3489414, 3506039, 3510947, 3488369	1699	254	13998	1.36235	1	0.347014	43.8998
GOTERM_BP_FAT	GO:0008219~cell death	42	1.52395	0.033779	3513732, 3503793, 3498773, 3510507, 3503471, 3509974, 3515492, 3508332, 3505295, 3502216, 3513552, 3515680, 3512896, 3508311, 3506872, 3512830, 3512126, 3504761, 3496160, 3511595, 3504966, 3493158, 3492357, 3513042, 3503483, 3504847, 3508591, 3511690, 3494971, 3489126, 3494640, 3505508, 3504056, 3489154, 3507998, 3516697, 3501633, 3501537, 3489414, 3506039, 3510947, 3488369	1699	254	13998	1.36235	1	0.347014	43.8998
GOTERM_BP_FAT	GO:0009851~auxin biosynthetic process	7	0.253991	0.0342861	3517936, 3507118, 3493501, 3517436, 3504301, 3500232, 3518847	1699	21	13998	2.74632	1	0.349169	44.3929
GOTERM_BP_FAT	GO:0010218~response to far red light	11	0.399129	0.0349029	3505631, 3503238, 3499125, 3498366, 3501941, 3502503, 3519591, 3516067, 3507664, 3495518, 3503926	1699	44	13998	2.05974	1	0.352188	44.9874
GOTERM_BP_FAT	GO:0006769~nicotinamide metabolic process	11	0.399129	0.0349029	3494971, 3490209, 3505444, 3502155, 3486472, 3511708, 3486810, 3488655, 3500732, 3495021, 3512607	1699	44	13998	2.05974	1	0.352188	44.9874
GOTERM_BP_FAT	GO:0046496~nicotinamide nucleotide metabolic process	11	0.399129	0.0349029	3494971, 3490209, 3505444, 3502155, 3486472, 3511708, 3486810, 3488655, 3500732, 3495021, 3512607	1699	44	13998	2.05974	1	0.352188	44.9874
GOTERM_BP_FAT	GO:0009644~response to high light intensity	11	0.399129	0.0349029	3497354, 3514895, 3508328, 3511463, 3493465, 3511577, 3502169, 3518070, 3487949, 3503209, 3518605	1699	44	13998	2.05974	1	0.352188	44.9874
GOTERM_BP_FAT	GO:0016042~lipid catabolic process	35	1.26996	0.0354974	3504790, 3507623, 3503795, 3506120, 3515831, 3511682, 3490872, 3504351, 3501062, 3516476, 3500361, 3502110, 3500520, 3500366, 3509835, 3518973, 3501379, 3494060, 3510339, 3493937, 3490072, 3493713, 3513139, 3504487, 3496542, 3504847, 3505987, 3510790, 3506716, 3494640, 3492061, 3492851, 3500530, 3507998, 3510733	1699	205	13998	1.40665	1	0.354972	45.5547
GOTERM_BP_FAT	GO:0031669~cellular response to nutrient levels	15	0.544267	0.0355084	3514332, 3497995, 3507283, 3501854, 3491676, 3513660, 3491101, 3487054, 3497179, 3508970, 3509785, 3504972, 3500180, 3491434, 3497637	1699	69	13998	1.79108	1	0.353008	45.5651
GOTERM_BP_FAT	GO:0034728~nucleosome organization	15	0.544267	0.0355084	3487277, 3489202, 3496791, 3488935, 3487529, 3499358, 3489703, 3514694, 3498442, 3490145, 3496826, 3511153, 3500974, 3510324, 3501364	1699	69	13998	1.79108	1	0.353008	45.5651
GOTERM_BP_FAT	GO:0006334~nucleosome assembly	15	0.544267	0.0355084	3487277, 3489202, 3496791, 3488935, 3487529, 3499358, 3489703, 3514694, 3498442, 3490145, 3496826, 3511153, 3500974, 3510324, 3501364	1699	69	13998	1.79108	1	0.353008	45.5651
GOTERM_BP_FAT	GO:0006525~arginine metabolic process	6	0.217707	0.0361973	3507660, 3490701, 3503628, 3500350, 3516728, 3518255	1699	16	13998	3.08961	1	0.356499	46.2154
GOTERM_BP_FAT	GO:0042128~nitrate assimilation	6	0.217707	0.0361973	3516541, 3497179, 3512445, 3487395, 3504894, 3501543	1699	16	13998	3.08961	1	0.356499	46.2154
GOTERM_BP_FAT	GO:0042126~nitrate metabolic process	6	0.217707	0.0361973	3516541, 3497179, 3512445, 3487395, 3504894, 3501543	1699	16	13998	3.08961	1	0.356499	46.2154
GOTERM_BP_FAT	GO:0046164~alcohol catabolic process	22	0.798258	0.0385087	3507595, 3500969, 3499214, 3517314, 3510551, 3486810, 3507630, 3488655, 3494971, 3490209, 3492785, 3505444, 3502155, 3486472, 3513466, 3510308, 3519779, 3511708, 3487590, 3500732, 3495021, 3512607	1699	116	13998	1.56256	1	0.372611	48.3445
GOTERM_BP_FAT	GO:0045454~cell redox homeostasis	26	0.943396	0.040454	3497582, 3508363, 3513487, 3519693, 3510287, 3497900, 3501500, 3517082, 3498845, 3491099, 3491369, 3491499, 3506237, 3511509, 3487162, 3502158, 3515431, 3502129, 3488205, 3501850, 3488021, 3498040, 3507520, 3489725, 3497314, 3517244	1699	144	13998	1.48759	1	0.385382	50.0746
GOTERM_BP_FAT	GO:0006591~ornithine metabolic process	3	0.108853	0.0405562	3503628, 3516728, 3518255	1699	3	13998	8.23896	1	0.38404	50.164
GOTERM_BP_FAT	GO:0042344~indole glucosinolate catabolic process	3	0.108853	0.0405562	3504056, 3489818, 3511510	1699	3	13998	8.23896	1	0.38404	50.164
GOTERM_BP_FAT	GO:0006323~DNA packaging	16	0.580552	0.0418371	3487529, 3488935, 3499358, 3514694, 3496826, 3500974, 3510324, 3504010, 3501364, 3487277, 3496791, 3489202, 3489703, 3498442, 3490145, 3511153	1699	77	13998	1.71199	1	0.391471	51.2715
GOTERM_BP_FAT	GO:0006220~pyrimidine nucleotide metabolic process	7	0.253991	0.0424574	3508660, 3499555, 3510929, 3488152, 3497908, 3508289, 3506381	1699	22	13998	2.62149	1	0.393915	51.7994
GOTERM_BP_FAT	GO:0010189~vitamin E biosynthetic process	4	0.145138	0.0427878	3511322, 3514884, 3515965, 3491214	1699	7	13998	4.70798	1	0.39422	52.0784
GOTERM_BP_FAT	GO:0015996~chlorophyll catabolic process	4	0.145138	0.0427878	3511023, 3512126, 3488500, 3493909	1699	7	13998	4.70798	1	0.39422	52.0784
GOTERM_BP_FAT	GO:0006636~unsaturated fatty acid biosynthetic process	4	0.145138	0.0427878	3490070, 3508328, 3515965, 3493762	1699	7	13998	4.70798	1	0.39422	52.0784
GOTERM_BP_FAT	GO:0042360~vitamin E metabolic process	4	0.145138	0.0427878	3511322, 3514884, 3515965, 3491214	1699	7	13998	4.70798	1	0.39422	52.0784
GOTERM_BP_FAT	GO:0046149~pigment catabolic process	4	0.145138	0.0427878	3511023, 3512126, 3488500, 3493909	1699	7	13998	4.70798	1	0.39422	52.0784
GOTERM_BP_FAT	GO:0015865~purine nucleotide transport	4	0.145138	0.0427878	3492061, 3488944, 3500366, 3491378	1699	7	13998	4.70798	1	0.39422	52.0784
GOTERM_BP_FAT	GO:0022900~electron transport chain	30	1.08853	0.0436198	3515078, 3513402, 3513487, 3510248, 3486817, 3497197, 3510287, 3513394, 3511749, 3488500, 3506492, 3491099, 3506029, 3506325, 3491499, 3506237, 3511509, 3502388, 3500049, 3514115, 3487162, 3515431, 3488205, 3507520, 3497314, 3489725, 3497781, 3504721, 3490759, 3499372	1699	173	13998	1.42872	1	0.398124	52.7743
GOTERM_BP_FAT	GO:0009066~aspartate family amino acid metabolic process	15	0.544267	0.044051	3507456, 3519598, 3497361, 3504950, 3512628, 3506528, 3517223, 3493556, 3502883, 3491174, 3491101, 3487448, 3490299, 3497602, 3514643	1699	71	13998	1.74063	1	0.399113	53.1311
GOTERM_BP_FAT	GO:0031348~negative regulation of defense response	6	0.217707	0.0463091	3495805, 3505173, 3518827, 3510947, 3511510, 3508467	1699	17	13998	2.90787	1	0.412844	54.9591
GOTERM_BP_FAT	GO:0006007~glucose catabolic process	20	0.725689	0.0474786	3500969, 3499214, 3517314, 3510551, 3486810, 3507630, 3488655, 3494971, 3490209, 3492785, 3505444, 3502155, 3486472, 3513466, 3511708, 3519779, 3487590, 3500732, 3495021, 3512607	1699	105	13998	1.56933	1	0.418752	55.8793
GOTERM_BP_FAT	GO:0009624~response to nematode	13	0.471698	0.0484361	3515996, 3517890, 3498933, 3499828, 3512901, 3491709, 3491219, 3505713, 3512332, 3491431, 3508466, 3506363, 3506502	1699	59	13998	1.81536	1	0.423111	56.6194
GOTERM_BP_FAT	GO:0019320~hexose catabolic process	20	0.725689	0.0515354	3500969, 3499214, 3517314, 3510551, 3486810, 3507630, 3488655, 3494971, 3490209, 3492785, 3505444, 3502155, 3486472, 3513466, 3511708, 3519779, 3487590, 3500732, 3495021, 3512607	1699	106	13998	1.55452	1	0.441427	58.9359
GOTERM_BP_FAT	GO:0046365~monosaccharide catabolic process	20	0.725689	0.0515354	3500969, 3499214, 3517314, 3510551, 3486810, 3507630, 3488655, 3494971, 3490209, 3492785, 3505444, 3502155, 3486472, 3513466, 3511708, 3519779, 3487590, 3500732, 3495021, 3512607	1699	106	13998	1.55452	1	0.441427	58.9359
GOTERM_BP_FAT	GO:0006586~indolalkylamine metabolic process	7	0.253991	0.0517518	3511553, 3509785, 3517936, 3507118, 3504301, 3518847, 3509297	1699	23	13998	2.50751	1	0.440679	59.0932
GOTERM_BP_FAT	GO:0006568~tryptophan metabolic process	7	0.253991	0.0517518	3511553, 3509785, 3517936, 3507118, 3504301, 3518847, 3509297	1699	23	13998	2.50751	1	0.440679	59.0932
GOTERM_BP_FAT	GO:0045088~regulation of innate immune response	9	0.32656	0.0544182	3494789, 3488106, 3503471, 3495805, 3488823, 3514200, 3505629, 3489414, 3508467	1699	35	13998	2.11859	1	0.455465	60.9857
GOTERM_BP_FAT	GO:0045229~external encapsulating structure organization	46	1.66909	0.0560273	3510048, 3499369, 3516898, 3502467, 3512588, 3507473, 3498220, 3508721, 3504569, 3510856, 3513197, 3517894, 3516655, 3516567, 3504211, 3497734, 3489118, 3502235, 3503448, 3519042, 3510043, 3487298, 3496868, 3490306, 3505345, 3511167, 3506256, 3490598, 3508597, 3515108, 3490712, 3496973, 3506644, 3502412, 3490292, 3502037, 3510192, 3502770, 3519233, 3490455, 3508636, 3515965, 3516603, 3509463, 349…	1699	293	13998	1.29349	1	0.463269	62.0876
GOTERM_BP_FAT	GO:0009269~response to desiccation	6	0.217707	0.057931	3495734, 3493896, 3514501, 3497922, 3493625, 3505782	1699	18	13998	2.74632	1	0.472649	63.3534
GOTERM_BP_FAT	GO:0044273~sulfur compound catabolic process	6	0.217707	0.057931	3504056, 3507283, 3489818, 3502883, 3494247, 3511510	1699	18	13998	2.74632	1	0.472649	63.3534
GOTERM_BP_FAT	GO:0019362~pyridine nucleotide metabolic process	11	0.399129	0.0591752	3494971, 3490209, 3505444, 3502155, 3486472, 3511708, 3486810, 3488655, 3500732, 3495021, 3512607	1699	48	13998	1.8881	1	0.477885	64.159
GOTERM_BP_FAT	GO:0009267~cellular response to starvation	13	0.471698	0.0602719	3514332, 3497995, 3507283, 3501854, 3491676, 3513660, 3491101, 3487054, 3509785, 3504972, 3500180, 3491434, 3497637	1699	61	13998	1.75584	1	0.482153	64.8554
GOTERM_BP_FAT	GO:0031668~cellular response to extracellular stimulus	16	0.580552	0.0612694	3514332, 3497995, 3507283, 3501854, 3491676, 3513660, 3491101, 3513965, 3487054, 3497179, 3508970, 3509785, 3504972, 3500180, 3491434, 3497637	1699	81	13998	1.62745	1	0.485768	65.4777
GOTERM_BP_FAT	GO:0019725~cellular homeostasis	37	1.34253	0.0612778	3498303, 3497582, 3508363, 3508669, 3489890, 3505173, 3513487, 3505713, 3519693, 3510287, 3517272, 3497900, 3501500, 3517082, 3512112, 3517649, 3491099, 3498845, 3517352, 3491369, 3491499, 3506237, 3511509, 3487162, 3502158, 3515431, 3502129, 3488205, 3501850, 3488021, 3507520, 3498040, 3497314, 3489725, 3517244, 3508944, 3502651	1699	229	13998	1.33119	1	0.483661	65.4829
GOTERM_BP_FAT	GO:0010150~leaf senescence	7	0.253991	0.06219	3508972, 3508654, 3504840, 3508793, 3493390, 3518968, 3492167	1699	24	13998	2.40303	1	0.486734	66.0428
GOTERM_BP_FAT	GO:0009955~adaxial/abaxial pattern formation	7	0.253991	0.06219	3518561, 3498997, 3491333, 3500547, 3505439, 3503329, 3488823	1699	24	13998	2.40303	1	0.486734	66.0428
GOTERM_BP_FAT	GO:0009074~aromatic amino acid family catabolic process	4	0.145138	0.0624114	3508268, 3517936, 3507118, 3491214	1699	8	13998	4.11948	1	0.485857	66.1774
GOTERM_BP_FAT	GO:0002831~regulation of response to biotic stimulus	4	0.145138	0.0624114	3517266, 3518827, 3501543, 3503429	1699	8	13998	4.11948	1	0.485857	66.1774
GOTERM_BP_FAT	GO:0006862~nucleotide transport	4	0.145138	0.0624114	3492061, 3488944, 3500366, 3491378	1699	8	13998	4.11948	1	0.485857	66.1774
GOTERM_BP_FAT	GO:0010386~lateral root primordium development	4	0.145138	0.0624114	3510848, 3495745, 3504301, 3518847	1699	8	13998	4.11948	1	0.485857	66.1774
GOTERM_BP_FAT	GO:0019762~glucosinolate catabolic process	5	0.181422	0.0628198	3504056, 3507283, 3489818, 3494247, 3511510	1699	13	13998	3.16883	1	0.486044	66.4244
GOTERM_BP_FAT	GO:0016145~S-glycoside catabolic process	5	0.181422	0.0628198	3504056, 3507283, 3489818, 3494247, 3511510	1699	13	13998	3.16883	1	0.486044	66.4244
GOTERM_BP_FAT	GO:0019759~glycosinolate catabolic process	5	0.181422	0.0628198	3504056, 3507283, 3489818, 3494247, 3511510	1699	13	13998	3.16883	1	0.486044	66.4244
GOTERM_BP_FAT	GO:0019438~aromatic compound biosynthetic process	35	1.26996	0.0629681	3507456, 3493021, 3505358, 3500111, 3510507, 3499366, 3513486, 3504301, 3514758, 3497234, 3499421, 3497797, 3509785, 3510912, 3507071, 3504583, 3512227, 3493876, 3512896, 3492557, 3512875, 3504536, 3511595, 3517936, 3507118, 3519557, 3510171, 3511553, 3514876, 3513972, 3505508, 3504056, 3498082, 3518847, 3489579	1699	215	13998	1.34123	1	0.484773	66.5136
GOTERM_BP_FAT	GO:0051258~protein polymerization	8	0.290276	0.063378	3494083, 3491624, 3507542, 3498090, 3499234, 3518293, 3501251, 3490462	1699	30	13998	2.19706	1	0.484974	66.7592
GOTERM_BP_FAT	GO:0048638~regulation of developmental growth	8	0.290276	0.063378	3518830, 3513957, 3498500, 3519663, 3488723, 3507291, 3491084, 3513903	1699	30	13998	2.19706	1	0.484974	66.7592
GOTERM_BP_FAT	GO:0044042~glucan metabolic process	26	0.943396	0.0650579	3491622, 3508721, 3504569, 3510856, 3519368, 3489118, 3503448, 3513158, 3496868, 3490306, 3505345, 3511167, 3498500, 3506256, 3508597, 3487653, 3515108, 3496973, 3506644, 3490292, 3502155, 3490455, 3508636, 3509463, 3492402, 3502536	1699	151	13998	1.41863	1	0.492165	67.748
GOTERM_BP_FAT	GO:0006800~oxygen and reactive oxygen species metabolic process	20	0.725689	0.0651621	3516269, 3492980, 3510201, 3490560, 3500048, 3502776, 3511971, 3506821, 3510171, 3519726, 3514183, 3487321, 3501871, 3488142, 3489261, 3497452, 3497730, 3512543, 3490773, 3497637	1699	109	13998	1.51174	1	0.490657	67.8084
GOTERM_BP_FAT	GO:0006006~glucose metabolic process	21	0.761974	0.0655107	3500969, 3499214, 3517314, 3491622, 3510551, 3486810, 3507630, 3488655, 3494971, 3490209, 3492785, 3505444, 3502155, 3486472, 3513466, 3511708, 3519779, 3487590, 3500732, 3495021, 3512607	1699	116	13998	1.49154	1	0.49049	68.0097
GOTERM_BP_FAT	GO:0043603~cellular amide metabolic process	11	0.399129	0.0666192	3494971, 3490209, 3505444, 3502155, 3486472, 3511708, 3486810, 3488655, 3500732, 3495021, 3512607	1699	49	13998	1.84956	1	0.494412	68.6421
GOTERM_BP_FAT	GO:0051188~cofactor biosynthetic process	27	0.979681	0.0687618	3515078, 3486708, 3500924, 3489661, 3491214, 3499821, 3513790, 3514795, 3512908, 3514884, 3496134, 3497824, 3506698, 3503992, 3495783, 3516482, 3493013, 3516867, 3505223, 3508209, 3501162, 3496970, 3489494, 3489227, 3489579, 3496336, 3486889	1699	159	13998	1.39907	1	0.503712	69.8312
GOTERM_BP_FAT	GO:0015674~di-, tri-valent inorganic cation transport	12	0.435414	0.0707303	3516027, 3519125, 3502393, 3489739, 3517272, 3502388, 3508944, 3505792, 3519149, 3491709, 3511510, 3505713	1699	56	13998	1.76549	1	0.511866	70.8862
GOTERM_BP_FAT	GO:0009112~nucleobase metabolic process	6	0.217707	0.0710639	3489010, 3508660, 3489261, 3499555, 3519636, 3506381	1699	19	13998	2.60178	1	0.511522	71.0615
GOTERM_BP_FAT	GO:0008643~carbohydrate transport	16	0.580552	0.0729677	3512901, 3497685, 3513138, 3510282, 3494100, 3491219, 3491187, 3505513, 3494452, 3499327, 3515965, 3500900, 3509766, 3487299, 3506363, 3506502	1699	83	13998	1.58823	1	0.519111	72.0431
GOTERM_BP_FAT	GO:0034637~cellular carbohydrate biosynthetic process	31	1.12482	0.0739074	3501767, 3492525, 3491622, 3490043, 3494316, 3517836, 3487991, 3513340, 3510856, 3514019, 3519368, 3509785, 3519677, 3513158, 3502261, 3498446, 3487842, 3505345, 3486701, 3514396, 3517936, 3515028, 3495178, 3515742, 3518723, 3502797, 3502863, 3502155, 3519310, 3508636, 3492402	1699	189	13998	1.35136	1	0.521754	72.516
GOTERM_BP_FAT	GO:0009052~pentose-phosphate shunt, non-oxidative branch	3	0.108853	0.0746313	3494971, 3502155, 3488655	1699	4	13998	6.17922	1	0.523297	72.8752
GOTERM_BP_FAT	GO:0051865~protein autoubiquitination	3	0.108853	0.0746313	3514670, 3487333, 3489694	1699	4	13998	6.17922	1	0.523297	72.8752
GOTERM_BP_FAT	GO:0009759~indole glucosinolate biosynthetic process	3	0.108853	0.0746313	3509785, 3519677, 3495178	1699	4	13998	6.17922	1	0.523297	72.8752
GOTERM_BP_FAT	GO:0009068~aspartate family amino acid catabolic process	3	0.108853	0.0746313	3487448, 3517223, 3502883	1699	4	13998	6.17922	1	0.523297	72.8752
GOTERM_BP_FAT	GO:0010236~plastoquinone biosynthetic process	3	0.108853	0.0746313	3515078, 3514884, 3491214	1699	4	13998	6.17922	1	0.523297	72.8752
GOTERM_BP_FAT	GO:0010438~cellular response to sulfur starvation	3	0.108853	0.0746313	3514332, 3509785, 3513660	1699	4	13998	6.17922	1	0.523297	72.8752
GOTERM_BP_FAT	GO:0002679~respiratory burst during defense response	3	0.108853	0.0746313	3514670, 3487333, 3489694	1699	4	13998	6.17922	1	0.523297	72.8752
GOTERM_BP_FAT	GO:0010492~maintenance of shoot apical meristem identity	3	0.108853	0.0746313	3511264, 3500061, 3519479	1699	4	13998	6.17922	1	0.523297	72.8752
GOTERM_BP_FAT	GO:0043090~amino acid import	3	0.108853	0.0746313	3498437, 3515996, 3490901	1699	4	13998	6.17922	1	0.523297	72.8752
GOTERM_BP_FAT	GO:0015849~organic acid transport	15	0.544267	0.0780509	3499697, 3515996, 3496703, 3517890, 3498933, 3508669, 3499828, 3490901, 3493079, 3506824, 3491100, 3498437, 3494506, 3512053, 3496488	1699	77	13998	1.60499	1	0.537814	74.5129
GOTERM_BP_FAT	GO:0046942~carboxylic acid transport	15	0.544267	0.0780509	3499697, 3515996, 3496703, 3517890, 3498933, 3508669, 3499828, 3490901, 3493079, 3506824, 3491100, 3498437, 3494506, 3512053, 3496488	1699	77	13998	1.60499	1	0.537814	74.5129
GOTERM_BP_FAT	GO:0009741~response to brassinosteroid stimulus	10	0.362845	0.0784488	3496973, 3509573, 3498260, 3506256, 3487449, 3497137, 3503102, 3516146, 3512034, 3504025	1699	44	13998	1.87249	1	0.537671	74.6973
GOTERM_BP_FAT	GO:0046283~anthocyanin metabolic process	5	0.181422	0.0798	3493021, 3510171, 3510912, 3500111, 3489579	1699	14	13998	2.94249	1	0.542006	75.3142
GOTERM_BP_FAT	GO:0006775~fat-soluble vitamin metabolic process	5	0.181422	0.0798	3511322, 3515078, 3514884, 3515965, 3491214	1699	14	13998	2.94249	1	0.542006	75.3142
GOTERM_BP_FAT	GO:0042362~fat-soluble vitamin biosynthetic process	5	0.181422	0.0798	3511322, 3515078, 3514884, 3515965, 3491214	1699	14	13998	2.94249	1	0.542006	75.3142
GOTERM_BP_FAT	GO:0009646~response to absence of light	5	0.181422	0.0798	3510386, 3502388, 3499842, 3489700, 3491101	1699	14	13998	2.94249	1	0.542006	75.3142
GOTERM_BP_FAT	GO:0009625~response to insect	5	0.181422	0.0798	3494348, 3509785, 3500520, 3519677, 3490893	1699	14	13998	2.94249	1	0.542006	75.3142
GOTERM_BP_FAT	GO:0015914~phospholipid transport	5	0.181422	0.0798	3495863, 3511487, 3503775, 3519366, 3516786	1699	14	13998	2.94249	1	0.542006	75.3142
GOTERM_BP_FAT	GO:0010817~regulation of hormone levels	21	0.761974	0.0809248	3517890, 3517936, 3507118, 3506846, 3507291, 3501062, 3504301, 3507664, 3510159, 3492761, 3518557, 3515732, 3492061, 3493501, 3500366, 3492690, 3517436, 3500232, 3518847, 3517626, 3503927	1699	119	13998	1.45393	1	0.545215	75.8169
GOTERM_BP_FAT	GO:0048527~lateral root development	11	0.399129	0.0832267	3517890, 3503102, 3502776, 3510848, 3493245, 3495745, 3504301, 3507664, 3505056, 3518847, 3515211	1699	51	13998	1.77703	1	0.553722	76.8158
GOTERM_BP_FAT	GO:0032940~secretion by cell	11	0.399129	0.0832267	3508078, 3513365, 3517970, 3499907, 3500110, 3497536, 3494571, 3516139, 3491084, 3487849, 3486907	1699	51	13998	1.77703	1	0.553722	76.8158
GOTERM_BP_FAT	GO:0046903~secretion	11	0.399129	0.0832267	3508078, 3513365, 3517970, 3499907, 3500110, 3497536, 3494571, 3516139, 3491084, 3487849, 3486907	1699	51	13998	1.77703	1	0.553722	76.8158
GOTERM_BP_FAT	GO:0009765~photosynthesis, light harvesting	8	0.290276	0.0848707	3494700, 3499835, 3499925, 3501941, 3502503, 3491460, 3519591, 3503926	1699	32	13998	2.05974	1	0.559085	77.5053
GOTERM_BP_FAT	GO:0019321~pentose metabolic process	8	0.290276	0.0848707	3494971, 3502155, 3511708, 3513340, 3488655, 3498829, 3512607, 3508825	1699	32	13998	2.05974	1	0.559085	77.5053
GOTERM_BP_FAT	GO:0009627~systemic acquired resistance	8	0.290276	0.0848707	3511595, 3503366, 3504966, 3501633, 3503471, 3516697, 3514200, 3511510	1699	32	13998	2.05974	1	0.559085	77.5053
GOTERM_BP_FAT	GO:0009220~pyrimidine ribonucleotide biosynthetic process	4	0.145138	0.0854061	3499555, 3510929, 3488152, 3506381	1699	9	13998	3.66176	1	0.559459	77.7257
GOTERM_BP_FAT	GO:0009750~response to fructose stimulus	4	0.145138	0.0854061	3499154, 3504239, 3495215, 3491101	1699	9	13998	3.66176	1	0.559459	77.7257
GOTERM_BP_FAT	GO:0033559~unsaturated fatty acid metabolic process	4	0.145138	0.0854061	3490070, 3508328, 3515965, 3493762	1699	9	13998	3.66176	1	0.559459	77.7257
GOTERM_BP_FAT	GO:0006560~proline metabolic process	4	0.145138	0.0854061	3498938, 3516728, 3512566, 3518255	1699	9	13998	3.66176	1	0.559459	77.7257
GOTERM_BP_FAT	GO:0006457~protein folding	39	1.41509	0.0872711	3509261, 3513732, 3516502, 3504119, 3496696, 3506858, 3490375, 3511444, 3506435, 3496359, 3516730, 3488689, 3501210, 3512010, 3518993, 3486408, 3513533, 3511843, 3517650, 3517437, 3497427, 3493311, 3493562, 3502036, 3518070, 3512717, 3502178, 3489698, 3514180, 3488438, 3514260, 3494723, 3488223, 3497458, 3516697, 3516531, 3491084, 3516244, 3509586	1699	251	13998	1.28016	1	0.565643	78.4775
GOTERM_BP_FAT	GO:0042445~hormone metabolic process	14	0.507983	0.091135	3517936, 3507118, 3506846, 3501062, 3504301, 3510159, 3515732, 3492061, 3493501, 3500366, 3517436, 3500232, 3518847, 3517626	1699	72	13998	1.60202	1	0.580151	79.9599
GOTERM_BP_FAT	GO:0009072~aromatic amino acid family metabolic process	12	0.435414	0.0955348	3508268, 3514876, 3511553, 3509785, 3517936, 3507118, 3491214, 3504301, 3498082, 3496732, 3518847, 3509297	1699	59	13998	1.67572	1	0.596257	81.5308
GOTERM_BP_FAT	GO:0006576~biogenic amine metabolic process	12	0.435414	0.0955348	3490701, 3511553, 3509785, 3517936, 3487012, 3507118, 3500350, 3519171, 3500361, 3504301, 3518847, 3509297	1699	59	13998	1.67572	1	0.596257	81.5308
GOTERM_BP_FAT	GO:0042398~cellular amino acid derivative biosynthetic process	31	1.12482	0.0960323	3507456, 3493021, 3497361, 3505358, 3500111, 3499366, 3513486, 3504301, 3493556, 3514758, 3497234, 3499421, 3490701, 3509785, 3510912, 3507071, 3512227, 3512896, 3492557, 3504536, 3487012, 3512628, 3493013, 3510171, 3511553, 3513972, 3504056, 3505508, 3519171, 3518847, 3489579	1699	194	13998	1.31654	1	0.596274	81.7009
GOTERM_BP_FAT	GO:0006091~generation of precursor metabolites and energy	59	2.14078	0.09616	3513402, 3499925, 3501941, 3491460, 3513487, 3511769, 3513394, 3502503, 3513295, 3499835, 3506325, 3511509, 3510551, 3487162, 3508222, 3494700, 3497314, 3504721, 3497781, 3499372, 3487590, 3504790, 3500969, 3517314, 3515078, 3491622, 3486810, 3504351, 3510248, 3486817, 3497197, 3510287, 3492785, 3505444, 3511749, 3513466, 3486472, 3519779, 3506492, 3488500, 3496966, 3491099, 3506029, 3499214, 349…	1699	404	13998	1.20322	1	0.594812	81.7444
GOTERM_BP_FAT	GO:0006551~leucine metabolic process	5	0.181422	0.0987933	3513432, 3493126, 3486594, 3498978, 3488500	1699	15	13998	2.74632	1	0.603272	82.6187
