# Supplementary material for: Expression profiling and functional analysis reveals that TOR is a key player in regulating photosynthesis and phytohormone signaling pathways in Arabidopsis
Source: Front Plant Sci. 2015 Sep 7;6:677. doi: 10.3389/fpls.2015.00677 (PMC4561354; doi:10.3389/fpls.2015.00677)
Supplement: Supplementary Table 4 — Summary of KEGG pathway in Arabidopsis seedling with AZD treatment. [file Table4.XLS]

## Sheet: Supplementary Table 4
Supplementary Table 4 Summary of KEGG pathway in Arabidopsis seedling with AZD treatment
Number	Pathway	DEGs with pathway annotation (1094)	All genes with pathway annotation (11637)	Pvalue	Qvalue	Pathway ID	Differentially expressed genes
1	Ribosome	121 (11.06%)	254 (2.18%)	9.70585e-58	9.31762e-56	ko03010	AT5G16130, AT1G57860, AT2G20450, AT3G55750, AT1G57660, AT3G13120, AT3G53430, AT5G48760, AT3G49910, AT1G09690, AT4G33865, AT5G09510, AT2G37190, AT3G07110, AT2G18020, AT3G02560, AT1G33120, AT1G22780, AT4G15000, AT3G62250, AT3G53740, AT2G32220, AT3G10610, AT5G02450, AT3G23390, AT2G32060, AT3G59540, AT3G11510, AT1G77940, AT2G25210, AT2G09990, AT5G64140, AT1G78630, AT3G55280, AT3G09200, AT3G45030, AT3…
2	Biosynthesis of secondary metabolites	93 (8.5%)	552 (4.74%)	1.25537e-08	6.02579e-07	ko01110	AT5G66760, AT1G08630, AT1G77120, AT3G03780, AT5G26030, AT1G36370, AT2G01290, AT1G20630, AT3G14930, AT4G39800, AT2G33150, AT3G19710, AT5G10920, AT1G55510, AT1G78970, AT1G12900, AT4G09320, AT5G54960, AT2G40490, AT3G21500, AT3G55800, AT3G58990, AT5G14200, AT3G47340, AT2G41220, AT5G24150, AT1G54100, AT5G50370, AT2G27150, AT5G63310, AT1G72680, AT5G53970, AT5G08280, AT4G24830, AT3G55360, AT5G63570, AT1…
3	Biosynthesis of unsaturated fatty acids	11 (1.01%)	23 (0.2%)	2.2518e-06	7.20576e-05	ko01040	AT3G11170, AT2G33150, AT4G16760, AT3G55360, AT5G05580, AT4G30950, AT1G06350, AT2G29980, AT1G06360, AT5G65110, AT3G15850
4	Alanine, aspartate and glutamate metabolism	16 (1.46%)	49 (0.42%)	5.6142e-06	0.000134741	ko00250	AT5G10920, AT3G08860, AT3G17820, AT3G47340, AT2G41220, AT4G11280, AT5G07440, AT4G24830, AT4G34740, AT5G37600, AT5G65010, AT2G02010, AT5G11520, AT5G18170, AT4G18440, AT5G17330
5	Nitrogen metabolism	12 (1.1%)	34 (0.29%)	3.46751e-05	0.000665763	ko00910	AT3G44300, AT5G22300, AT3G17820, AT3G47340, AT2G41220, AT5G07440, AT5G43430, AT1G11860, AT5G37600, AT5G65010, AT3G44320, AT5G18170
6	Regulation of autophagy	17 (1.55%)	66 (0.57%)	9.10231e-05	0.00145637	ko04140	AT5G57630, AT3G29160, AT4G14580, AT3G15580, AT1G60490, AT1G01140, AT4G29380, AT5G45900, AT4G04620, AT5G10930, AT3G07360, AT4G16520, AT4G21980, AT2G45170, AT2G05630, AT3G06420, AT5G65200
7	Tyrosine metabolism	19 (1.74%)	83 (0.71%)	0.000197974	0.00271507	ko00350	AT1G77120, AT5G54080, AT1G06570, AT5G62480, AT2G29420, AT1G69930, AT1G72680, AT5G53970, AT1G31690, AT4G26200, AT4G37990, AT5G42250, AT1G78370, AT1G64710, AT5G11520, AT1G27130, AT2G29470, AT5G57170, AT4G39330
8	Metabolic pathways	182 (16.64%)	1561 (13.41%)	0.000789073	0.00930528	ko01100	AT2G17630, AT1G52400, AT5G66760, AT1G08630, AT1G77120, AT3G03780, AT5G26030, AT3G09020, AT1G36370, AT2G01290, AT3G23810, AT3G44300, AT1G20630, AT3G14930, AT5G54080, AT5G43250, AT4G39800, AT1G06570, AT2G33150, AT3G19710, AT3G27060, AT5G62480, AT4G00700, AT3G09820, AT5G10920, AT1G55510, AT1G64660, AT2G29350, AT2G29420, AT5G22300, AT1G78970, AT4G09650, AT1G12900, AT4G09320, AT2G28110, AT5G54960, AT2…
9	Carbon fixation in photosynthetic organisms	16 (1.46%)	72 (0.62%)	0.00087237	0.00930528	ko00710	AT2G01290, AT3G55800, AT4G11280, AT1G71100, AT4G26530, AT3G54050, AT1G53240, AT3G12780, AT3G04790, AT5G11520, AT5G11670, AT4G38970, AT5G56350, AT4G26520, AT2G21330, AT3G60750
10	Arginine and proline metabolism	15 (1.37%)	70 (0.6%)	0.00184424	0.0177047	ko00330	AT5G10920, AT3G17820, AT1G54100, AT5G07440, AT4G24830, AT5G63570, AT3G30775, AT3G48730, AT1G44820, AT4G33910, AT5G46180, AT5G37600, AT5G38710, AT5G11520, AT5G18170
11	Pentose phosphate pathway	12 (1.1%)	51 (0.44%)	0.00224291	0.0195745	ko00030	AT2G01290, AT3G55800, AT1G71100, AT4G26530, AT3G54050, AT3G04790, AT4G38970, AT4G26520, AT2G21330, AT3G60750, AT2G31390, AT5G24420
12	Plant-pathogen interaction	18 (1.65%)	95 (0.82%)	0.00294516	0.0235585	ko04626	AT3G43810, AT4G20780, AT3G51920, AT4G24190, AT5G39670, AT3G50770, AT4G20360, AT5G42380, AT2G41410, AT2G41100, AT1G21550, AT3G22930, AT4G23570, AT5G56000, AT1G76650, AT3G25600, AT1G73500, AT3G29000
13	Sphingolipid metabolism	10 (0.91%)	40 (0.34%)	0.00319022	0.0235585	ko00600	AT5G35735, AT3G48780, AT4G21534, AT2G28470, AT4G36360, AT3G19260, AT5G56870, AT2G02010, AT1G27980, AT5G17330
14	Glycolysis / Gluconeogenesis	20 (1.83%)	113 (0.97%)	0.0040657	0.02713	ko00010	AT1G77120, AT1G12900, AT3G21500, AT3G55800, AT1G54100, AT1G72680, AT4G37990, AT4G26530, AT5G42250, AT3G54050, AT1G50460, AT3G25860, AT1G64710, AT3G12780, AT1G42970, AT4G38970, AT5G56350, AT4G39330, AT4G26520, AT2G21330
15	Valine, leucine and isoleucine biosynthesis	8 (0.73%)	29 (0.25%)	0.00423907	0.02713	ko00290	AT3G19710, AT5G54960, AT3G21500, AT3G58990, AT1G10070, AT3G23940, AT5G23010, AT2G43100
16	Porphyrin and chlorophyll metabolism	6 (0.55%)	18 (0.15%)	0.00469205	0.0271839	ko00860	AT5G26030, AT3G14930, AT2G40490, AT5G08280, AT3G56090, AT1G03475
17	Glycine, serine and threonine metabolism	11 (1.01%)	49 (0.42%)	0.00496596	0.0271839	ko00260	AT2G17630, AT1G08630, AT1G36370, AT1G64660, AT3G08860, AT1G54100, AT1G31690, AT4G13930, AT1G11860, AT1G14810, AT4G35630
18	Fatty acid metabolism	12 (1.1%)	56 (0.48%)	0.00509699	0.0271839	ko00071	AT1G77120, AT2G33150, AT1G54100, AT4G16760, AT1G72680, AT4G37990, AT5G42250, AT1G64710, AT4G23850, AT5G65110, AT4G39330, AT3G23790
19	Valine, leucine and isoleucine degradation	12 (1.1%)	57 (0.49%)	0.0059175	0.029899	ko00280	AT2G33150, AT3G19710, AT1G55510, AT2G14170, AT1G54100, AT3G45300, AT3G06850, AT3G13450, AT1G10070, AT1G03090, AT1G17650, AT1G21400
20	Cyanoamino acid metabolism	6 (0.55%)	21 (0.18%)	0.0107438	0.0515702	ko00460	AT1G36370, AT3G44300, AT5G22300, AT4G13930, AT1G61820, AT3G44320
21	Caffeine metabolism	4 (0.37%)	11 (0.09%)	0.014952	0.0683519	ko00232	AT2G27150, AT2G26230, AT4G34890, AT5G20960
22	Peroxisome	19 (1.74%)	122 (1.05%)	0.0191846	0.0837147	ko04146	AT1G20630, AT2G33150, AT2G29350, AT5G54960, AT3G04000, AT2G27150, AT4G16760, AT3G29250, AT4G34890, AT5G23310, AT3G52960, AT4G18360, AT5G20960, AT4G23850, AT2G47130, AT5G17380, AT1G65970, AT5G65110, AT3G23790
23	Pantothenate and CoA biosynthesis	6 (0.55%)	25 (0.21%)	0.0253885	0.101554	ko00770	AT3G19710, AT5G54960, AT5G64370, AT1G10070, AT3G23940, AT3G17810
24	Tryptophan metabolism	6 (0.55%)	25 (0.21%)	0.0253885	0.101554	ko00380	AT3G44300, AT1G20630, AT5G22300, AT1G54100, AT5G65750, AT3G44320
25	One carbon pool by folate	4 (0.37%)	13 (0.11%)	0.0278393	0.106903	ko00670	AT1G36370, AT3G59970, AT4G13930, AT1G11860
26	alpha-Linolenic acid metabolism	5 (0.46%)	20 (0.17%)	0.0341439	0.12607	ko00592	AT2G33150, AT4G00700, AT4G16760, AT3G57880, AT5G65110
27	Lysine biosynthesis	2 (0.18%)	4 (0.03%)	0.0465867	0.165642	ko00300	AT1G54100, AT1G14810
28	Protein processing in endoplasmic reticulum	31 (2.83%)	247 (2.12%)	0.058651	0.201089	ko04141	AT3G08690, AT1G09210, AT2G47470, AT1G66160, AT5G28540, AT4G27960, AT4G24190, AT1G56330, AT4G16660, AT5G02490, AT3G12580, AT1G29310, AT3G13310, AT3G62600, AT1G56340, AT2G35930, AT2G01650, AT2G16740, AT5G61790, AT3G52450, AT5G42020, AT4G03510, AT3G53800, AT3G11840, AT3G63000, AT5G56000, AT3G53230, AT2G32920, AT2G17520, AT3G17000, AT2G17200
29	beta-Alanine metabolism	7 (0.64%)	38 (0.33%)	0.0609969	0.201921	ko00410	AT2G14170, AT1G54100, AT5G64370, AT1G31690, AT3G17810, AT2G02010, AT5G17330
30	Glutathione metabolism	10 (0.91%)	63 (0.54%)	0.0681574	0.215535	ko00480	AT1G65820, AT3G27060, AT2G29420, AT2G25080, AT2G31570, AT1G78370, AT5G27380, AT2G30870, AT2G21790, AT2G29470
31	Glyoxylate and dicarboxylate metabolism	8 (0.73%)	47 (0.4%)	0.0696	0.215535	ko00630	AT1G36370, AT1G20630, AT3G17820, AT4G13930, AT5G37600, AT4G18360, AT1G53240, AT2G44350
32	Phosphatidylinositol signaling system	17 (1.55%)	125 (1.07%)	0.0768631	0.230589	ko04070	AT3G43810, AT4G20780, AT3G51920, AT5G39670, AT3G50770, AT1G60490, AT3G48800, AT5G42380, AT2G41410, AT2G41100, AT1G21550, AT3G22930, AT2G20900, AT1G76650, AT4G18010, AT3G25600, AT3G29000
33	Phagosome	17 (1.55%)	126 (1.08%)	0.0814599	0.236974	ko04145	AT1G09210, AT1G04820, AT1G20010, AT3G19390, AT1G29310, AT3G53750, AT1G60490, AT1G56340, AT5G62700, AT5G61790, AT1G50010, AT2G29550, AT4G14960, AT3G18820, AT1G47128, AT5G45890, AT4G11320
34	Fructose and mannose metabolism	8 (0.73%)	49 (0.42%)	0.0848004	0.239436	ko00051	AT3G55800, AT4G26530, AT3G54050, AT1G50460, AT5G57655, AT4G38970, AT4G26520, AT2G21330
35	Fatty acid biosynthesis	2 (0.18%)	6 (0.05%)	0.102634	0.28151	ko00061	AT5G46290, AT2G30200
36	Cysteine and methionine metabolism	12 (1.1%)	87 (0.75%)	0.113612	0.302966	ko00270	AT3G03780, AT3G23810, AT1G64660, AT5G53970, AT4G26200, AT1G14810, AT5G49160, AT2G36880, AT5G11520, AT5G62550, AT3G22740, AT3G03630
37	Starch and sucrose metabolism	8 (0.73%)	53 (0.46%)	0.120544	0.312762	ko00500	AT2G18700, AT1G61820, AT1G50460, AT1G68560, AT4G24040, AT1G70290, AT3G23820, AT1G23870
38	Glucosinolate biosynthesis	2 (0.18%)	7 (0.06%)	0.135	0.336062	ko00966	AT3G19710, AT1G10070
39	Phenylalanine metabolism	7 (0.64%)	46 (0.4%)	0.136525	0.336062	ko00360	AT1G06570, AT5G53970, AT1G31690, AT4G26200, AT1G20510, AT5G11520, AT5G57170
40	Tropane, piperidine and pyridine alkaloid biosynthesis	6 (0.55%)	38 (0.33%)	0.141881	0.340514	ko00960	AT1G49650, AT3G63010, AT5G53970, AT1G31690, AT4G26200, AT5G11520
41	Vitamin B6 metabolism	2 (0.18%)	9 (0.08%)	0.204647	0.467764	ko00750	AT2G17630, AT4G35630
42	Glycosphingolipid biosynthesis - globo series	2 (0.18%)	9 (0.08%)	0.204647	0.467764	ko00603	AT3G09020, AT5G01250
43	Glycosphingolipid biosynthesis - ganglio series	3 (0.27%)	18 (0.15%)	0.23627	0.527486	ko00604	AT2G28470, AT4G36360, AT5G56870
44	Glycerophospholipid metabolism	9 (0.82%)	74 (0.64%)	0.257862	0.562609	ko00564	AT4G00700, AT3G18850, AT5G42870, AT4G11850, AT3G48800, AT3G57880, AT2G20900, AT1G75020, AT4G09760
45	Selenocompound metabolism	4 (0.37%)	28 (0.24%)	0.266644	0.568841	ko00450	AT3G03780, AT1G64660, AT1G19920, AT5G43780
46	Butanoate metabolism	4 (0.37%)	29 (0.25%)	0.288348	0.58924	ko00650	AT5G54960, AT3G21500, AT2G02010, AT5G17330
47	Ascorbate and aldarate metabolism	3 (0.27%)	20 (0.17%)	0.289019	0.58924	ko00053	AT1G14520, AT1G54100, AT2G19800
48	Glycerolipid metabolism	6 (0.55%)	48 (0.41%)	0.29462	0.58924	ko00561	AT3G18850, AT1G54100, AT5G42870, AT3G48800, AT2G20900, AT1G75020
49	Isoquinoline alkaloid biosynthesis	4 (0.37%)	30 (0.26%)	0.310284	0.60622	ko00950	AT5G53970, AT1G31690, AT4G26200, AT5G11520
50	Sulfur metabolism	3 (0.27%)	21 (0.18%)	0.315739	0.60622	ko00920	AT1G19920, AT5G43780, AT3G03630
51	C5-Branched dibasic acid metabolism	1 (0.09%)	4 (0.03%)	0.326296	0.614203	ko00660	AT5G54960
52	Phenylalanine, tyrosine and tryptophan biosynthesis	3 (0.27%)	22 (0.19%)	0.342499	0.632305	ko00400	AT5G53970, AT4G26200, AT5G11520
53	Glycosaminoglycan degradation	3 (0.27%)	23 (0.2%)	0.369169	0.668684	ko00531	AT2G28470, AT4G36360, AT5G56870
54	Galactose metabolism	11 (1.01%)	104 (0.89%)	0.387396	0.684501	ko00052	AT1G52400, AT3G09260, AT2G44490, AT1G26560, AT3G60140, AT2G28470, AT1G50460, AT4G36360, AT1G68560, AT3G23820, AT5G56870
55	Ubiquinone and other terpenoid-quinone biosynthesis	4 (0.37%)	34 (0.29%)	0.398745	0.684501	ko00130	AT1G06570, AT5G53970, AT4G26200, AT1G20510
56	Citrate cycle (TCA cycle)	7 (0.64%)	65 (0.56%)	0.412247	0.684501	ko00020	AT5G66760, AT3G21500, AT5G14200, AT5G65750, AT3G25860, AT1G53240, AT2G44350
57	Linoleic acid metabolism	2 (0.18%)	15 (0.13%)	0.418654	0.684501	ko00591	AT4G00700, AT3G57880
58	Taurine and hypotaurine metabolism	2 (0.18%)	15 (0.13%)	0.418654	0.684501	ko00430	AT2G02010, AT5G17330
59	Protein export	4 (0.37%)	35 (0.3%)	0.420683	0.684501	ko03060	AT5G28540, AT1G29310, AT5G42020, AT4G30600
60	Arachidonic acid metabolism	4 (0.37%)	36 (0.31%)	0.442423	0.704355	ko00590	AT4G00700, AT2G25080, AT2G31570, AT3G57880
61	Other glycan degradation	3 (0.27%)	26 (0.22%)	0.447559	0.704355	ko00511	AT2G28470, AT4G36360, AT5G56870
62	Pyrimidine metabolism	11 (1.01%)	111 (0.95%)	0.47408	0.734059	ko00240	AT5G43250, AT3G27060, AT4G09320, AT5G64370, AT5G63310, AT3G54470, AT3G20250, AT3G17810, AT1G30820, AT2G21790, AT3G46940
63	Phenylpropanoid biosynthesis	2 (0.18%)	19 (0.16%)	0.544852	0.830251	ko00940	AT1G61820, AT1G20510
64	Inositol phosphate metabolism	6 (0.55%)	64 (0.55%)	0.565508	0.848263	ko00562	AT1G14520, AT4G39800, AT2G14170, AT1G60490, AT2G19800, AT4G18010
65	Sesquiterpenoid and triterpenoid biosynthesis	1 (0.09%)	9 (0.08%)	0.58888	0.85836	ko00909	AT5G24150
66	Ether lipid metabolism	3 (0.27%)	32 (0.27%)	0.590123	0.85836	ko00565	AT4G00700, AT4G11850, AT3G57880
67	Indole alkaloid biosynthesis	1 (0.09%)	10 (0.09%)	0.627559	0.892312	ko00901	AT3G51440
68	Base excision repair	3 (0.27%)	34 (0.29%)	0.632054	0.892312	ko03410	AT5G43250, AT4G23800, AT1G07370
69	Fatty acid elongation	1 (0.09%)	12 (0.1%)	0.694352	0.966054	ko00062	AT3G55360
70	Stilbenoid, diarylheptanoid and gingerol biosynthesis	1 (0.09%)	14 (0.12%)	0.749174	1	ko00945	AT4G39510
71	DNA replication	3 (0.27%)	41 (0.35%)	0.754601	1	ko03030	AT5G43250, AT1G44900, AT1G07370
72	Pyruvate metabolism	7 (0.64%)	93 (0.8%)	0.783223	1	ko00620	AT3G21500, AT1G54100, AT3G25860, AT1G53240, AT5G23010, AT5G11670, AT5G56350
73	Endocytosis	11 (1.01%)	141 (1.21%)	0.784165	1	ko04144	AT5G04850, AT1G18200, AT3G15060, AT5G02490, AT3G12580, AT4G11850, AT1G73030, AT5G63880, AT3G57880, AT3G18820, AT3G10640
74	Propanoate metabolism	2 (0.18%)	30 (0.26%)	0.787642	1	ko00640	AT2G14170, AT1G54100
75	Histidine metabolism	1 (0.09%)	18 (0.15%)	0.831102	1	ko00340	AT1G54100
76	Lysine degradation	3 (0.27%)	48 (0.41%)	0.841992	1	ko00310	AT1G54100, AT5G65750, AT4G33150
77	Aminoacyl-tRNA biosynthesis	4 (0.37%)	62 (0.53%)	0.846881	1	ko00970	AT3G59980, AT3G25660, AT2G25840, AT4G26288
78	Steroid biosynthesis	2 (0.18%)	36 (0.31%)	0.864948	1	ko00100	AT1G78970, AT1G14290
79	RNA degradation	8 (0.73%)	120 (1.03%)	0.88733	1	ko03018	AT3G52150, AT5G49910, AT3G13470, AT5G22250, AT2G28000, AT1G49760, AT2G23350, AT1G55490
80	Limonene and pinene degradation	1 (0.09%)	23 (0.2%)	0.896996	1	ko00903	AT4G39510
81	Folate biosynthesis	1 (0.09%)	24 (0.21%)	0.906699	1	ko00790	AT3G55630
82	Proteasome	3 (0.27%)	56 (0.48%)	0.907644	1	ko03050	AT4G29040, AT5G20000, AT1G09100
83	Amino sugar and nucleotide sugar metabolism	4 (0.37%)	77 (0.66%)	0.93955	1	ko00520	AT4G19810, AT1G50460, AT5G09680, AT3G23820
84	Ribosome biogenesis in eukaryotes	6 (0.55%)	108 (0.93%)	0.947769	1	ko03008	AT1G56110, AT4G25630, AT5G20010, AT4G12600, AT3G05060, AT3G57150
85	Natural killer cell mediated cytotoxicity	1 (0.09%)	32 (0.27%)	0.957731	1	ko04650	AT1G73500
86	Purine metabolism	19 (1.74%)	288 (2.47%)	0.965544	1	ko00230	AT5G43250, AT3G27060, AT3G09820, AT4G09320, AT3G57550, AT5G50370, AT2G27150, AT5G63310, AT2G26230, AT4G34740, AT4G34890, AT1G19920, AT3G20250, AT5G43780, AT5G20960, AT5G03300, AT2G21790, AT4G18440, AT5G56350
87	Mismatch repair	1 (0.09%)	36 (0.31%)	0.971556	1	ko03430	AT1G07370
88	mRNA surveillance pathway	9 (0.82%)	170 (1.46%)	0.982803	1	ko03015	AT1G33470, AT3G52150, AT5G47880, AT3G53460, AT1G01080, AT1G49760, AT2G23350, AT1G20880, AT5G35970
89	Nucleotide excision repair	2 (0.18%)	63 (0.54%)	0.985188	1	ko03420	AT5G43250, AT1G07370
90	RNA polymerase	1 (0.09%)	44 (0.38%)	0.987125	1	ko03020	AT3G20250
91	RNA transport	11 (1.01%)	214 (1.84%)	0.992732	1	ko03013	AT1G59660, AT3G52150, AT3G48390, AT5G20010, AT5G60390, AT1G49760, AT2G23350, AT2G24050, AT5G54940, AT5G35620, AT5G35970
92	Oxidative phosphorylation	5 (0.46%)	131 (1.13%)	0.995634	1	ko00190	AT5G66760, AT4G09650, ATCG01110, ATCG01100, AT2G29990
93	Pentose and glucuronate interconversions	1 (0.09%)	86 (0.74%)	0.999801	1	ko00040	AT5G57655
94	Spliceosome	5 (0.46%)	195 (1.68%)	0.999967	1	ko03040	AT4G20440, AT5G02490, AT3G12580, AT4G37120, AT4G12600
95	ABC transporters	9 (0.82%)	1030 (8.85%)	1	1	ko02010	AT1G59870, AT2G47800, AT3G47780, AT3G53480, AT3G13080, AT3G62150, AT2G39350, AT2G34660, AT5G06530
96	Ubiquitin mediated proteolysis	24 (2.19%)	712 (6.12%)	1	1	ko04120	AT3G08690, AT1G66160, AT4G02290, AT4G27960, AT1G75680, AT5G62540, AT1G70710, AT5G52250, AT1G63800, AT2G32990, AT4G36800, AT5G22920, AT2G35930, AT2G16740, AT3G52450, AT3G15354, AT3G11840, AT3G57880, AT1G64390, AT1G75440, AT1G50490, AT4G33270, AT3G17000, AT4G36410
