# Supplementary material for: Expression profiling and functional analysis reveals that TOR is a key player in regulating photosynthesis and phytohormone signaling pathways in Arabidopsis
Source: Front Plant Sci. 2015 Sep 7;6:677. doi: 10.3389/fpls.2015.00677 (PMC4561354; doi:10.3389/fpls.2015.00677)
Supplement: Supplementary Table 5 — (A) The DEGs involved in the ribosome pathway (KEGG pathway). (B) The DEGs involved in the GO biological process term “ribosome biogenesis.” [file Table5.XLS]

## Sheet: Supplementary Table 5A
Supplementary Table 5A The DEGs involved in the ribosome pathway (KEGG pathway)
GeneID	log2Ratio(AZD/DMSO)	Probability	Description
AT3G13120	-1.5582	0.884373	30S ribosomal protein S10, chloroplastic
AT1G79850	-1.46529	0.878924	30S ribosomal protein S17, chloroplastic
AT2G33800	-1.30956	0.868718	30S ribosomal protein S5, chloroplastic
AT1G74970	-1.00297	0.83792	30S ribosomal protein S9, chloroplastic
AT5G52650	-1.47448	0.872353	40S ribosomal protein S10-3
AT3G48930	-1.23709	0.857203	40S ribosomal protein S11-1
AT4G30800	-2.08905	0.822353	40S ribosomal protein S11-2
AT5G23740	-1.34457	0.862536	40S ribosomal protein S11-3
AT2G32060	-1.26398	0.845908	40S ribosomal protein S12-2
AT3G60770	-1.20732	0.858011	40S ribosomal protein S13-1
AT4G00100	-1.18909	0.857423	40S ribosomal protein S13-2
AT3G11510	-1.28753	0.85784	40S ribosomal protein S14-2
AT5G09510	-1.25496	0.854061	40S ribosomal protein S15-4
AT2G09990	-1.03055	0.823674	40S ribosomal protein S16-1
AT3G10610	-1.26251	0.819786	40S ribosomal protein S17-3
AT1G22780	-1.50609	0.871202	40S ribosomal protein S18
AT5G61170	-1.59189	0.875946	40S ribosomal protein S19-3
AT1G58380	-1.35661	0.832923	40S ribosomal protein S2-1
AT3G53890	-1.36911	0.857867	40S ribosomal protein S21-1
AT2G41840	-1.27472	0.864501	40S ribosomal protein S2-3
AT5G02960	-1.1064	0.852227	40S ribosomal protein S23-2
AT3G57490	-1.09463	0.804966	40S ribosomal protein S2-4
AT3G04920	-1.25826	0.860017	40S ribosomal protein S24-1
AT3G56340	-1.50521	0.875173	40S ribosomal protein S26-3
AT2G45710	-1.20491	0.807136	40S ribosomal protein S27-1; Ribosomal protein S27
AT5G47930	-1.1835	0.853062	40S ribosomal protein S27-3
AT5G64140	-1.13771	0.846237	40S ribosomal protein S28-2
AT5G56670	-1.49415	0.877117	40S ribosomal protein S30
AT2G31610	-1.11278	0.852158	40S ribosomal protein S3-1
AT3G04840	-1.45709	0.875673	40S ribosomal protein S3a-1
AT2G17360	-1.10739	0.849078	40S ribosomal protein S4-1
AT5G58420	-1.13905	0.852008	40S ribosomal protein S4-3
AT2G37270	-1.28911	0.858792	40S ribosomal protein S5-1
AT4G31700	-1.80615	0.896579	40S ribosomal protein S6-1
AT5G16130	-1.43529	0.871661	40S ribosomal protein S7-3
AT5G20290	-1.1099	0.855102	40S ribosomal protein S8-1
AT1G32990	-1.29055	0.866055	50S ribosomal protein L11, chloroplastic
AT3G27830	-1.27899	0.868081	50S ribosomal protein L12-1, chloroplastic
AT3G27850	-1.3813	0.874523	50S ribosomal protein L12-3, chloroplastic
AT1G78630	-1.58504	0.886851	50S ribosomal protein L13, chloroplastic
AT3G25920	-1.4994	0.878787	50S ribosomal protein L15, chloroplastic
AT3G54210	-1.21756	0.863488	50S ribosomal protein L17, chloroplastic
AT1G48350	-1.45066	0.874961	50S ribosomal protein L18, chloroplastic
AT1G35680	-1.50965	0.877076	50S ribosomal protein L21, chloroplastic
AT2G43030	-1.46673	0.878644	50S ribosomal protein L3-1, chloroplastic
AT4G01310	-1.52206	0.880519	50S ribosomal protein L5, chloroplastic
AT3G44890	-1.53783	0.876562	50S ribosomal protein L9, chloroplastic
AT3G09200	-1.24405	0.863933	60S acidic ribosomal protein P0-2
AT3G11250	-1.08577	0.818287	60S acidic ribosomal protein P0-3
AT5G47700	-1.76103	0.889172	60S acidic ribosomal protein P1-3
AT2G27720	-1.2016	0.854869	60S acidic ribosomal protein P2-1
AT3G28500	-1.53393	0.830178	60S acidic ribosomal protein P2-3
AT1G66580	1.05052	0.848051	60S ribosomal protein L10-3
AT5G22440	-1.43804	0.859456	60S ribosomal protein L10a-3
AT2G37190	-1.23352	0.862146	60S ribosomal protein L12-1
AT3G53430	-1.20889	0.861742	60S ribosomal protein L12-2
AT5G60670	-1.99133	0.900248	60S ribosomal protein L12-3
AT5G48760	-1.33959	0.844389	60S ribosomal protein L13a-4
AT2G20450	-1.6809	0.874536	60S ribosomal protein L14-1
AT4G17390	-1.864	0.896462	60S ribosomal protein L15-2; Ribosomal protein L15
AT1G27400	-1.27004	0.857464	60S ribosomal protein L17-1
AT1G67430	-1.02908	0.840494	60S ribosomal protein L17-2
AT3G05590	-1.0828	0.850207	60S ribosomal protein L18-2
AT3G16780	-1.64873	0.875926	60S ribosomal protein L19-2
AT1G09690	-1.07501	0.8471	60S ribosomal protein L21-1
AT1G57860	-1.08328	0.805068	60S ribosomal protein L21-2
AT5G27770	-1.15044	0.842438	60S ribosomal protein L22-3
AT2G39460	-1.38752	0.871086	60S ribosomal protein L23a-1
AT3G55280	-1.20437	0.847038	60S ribosomal protein L23a-2
AT2G36620	-1.54942	0.87633	60S ribosomal protein L24-1
AT3G49910	-1.27539	0.867657	60S ribosomal protein L26-1
AT5G67510	-1.20016	0.853418	60S ribosomal protein L26-2
AT2G32220	-1.4006	0.826604	60S ribosomal protein L27; 60S ribosomal protein L27-1
AT4G15000	-1.24224	0.863604	60S ribosomal protein L27; 60S ribosomal protein L27-3
AT3G22230	-1.06438	0.849318	60S ribosomal protein L27-2
AT1G70600	-1.50829	0.878445	60S ribosomal protein L27a-3
AT2G19730	-1.01018	0.828295	60S ribosomal protein L28-1
AT4G29410	-1.25121	0.850036	60S ribosomal protein L28-2
AT3G06700	-1.3644	0.871435	60S ribosomal protein L29-1
AT3G06680	-1.23369	0.835038	60S ribosomal protein L29-2
AT1G77940	-1.80053	0.891342	60S ribosomal protein L30-2
AT4G26230	-1.6163	0.886879	60S ribosomal protein L31-2
AT5G56710	-1.36142	0.870901	60S ribosomal protein L31-3
AT4G18100	-1.24577	0.862276	60S ribosomal protein L32-1
AT1G26880	-1.28567	0.8581	60S ribosomal protein L34-1
AT3G28900	-1.84394	0.886885	60S ribosomal protein L34-3
AT3G09500	-1.03724	0.844012	60S ribosomal protein L35-1
AT2G39390	-1.29237	0.844717	60S ribosomal protein L35-2
AT5G02610	-1.294	0.849571	60S ribosomal protein L35-4
AT1G07070	-1.69225	0.804178	60S ribosomal protein L35a-1
AT1G41880	-1.51981	0.874358	60S ribosomal protein L35a-2
AT3G55750	-1.72578	0.886379	60S ribosomal protein L35a-4
AT2G37600	-1.16405	0.828569	60S ribosomal protein L36-1
AT5G02450	-1.28363	0.86203	60S ribosomal protein L36-3
AT3G23390	-1.35936	0.853384	60S ribosomal protein L36a
AT3G60245	-1.75467	0.893272	60S ribosomal protein L37a-2
AT3G59540	-1.28041	0.850858	60S ribosomal protein L38
AT2G43460	-1.13428	0.839104	60S ribosomal protein L38
AT2G25210	-1.46098	0.856622	60S ribosomal protein L39-1
AT5G02870	-1.33423	0.86856	60S ribosomal protein L4-2
AT5G39740	-1.14554	0.853274	60S ribosomal protein L5-2
AT1G18540	-1.33669	0.869662	60S ribosomal protein L6-1
AT2G01250	-1.14894	0.852932	60S ribosomal protein L7-2
AT2G47610	-1.60741	0.886146	60S ribosomal protein L7a-1
AT2G18020	-1.15327	0.857402	60S ribosomal protein L8-1
AT4G36130	-1.15239	0.852829	60S ribosomal protein L8-3
AT1G33120	-1.10773	0.836653	60S ribosomal protein L9-1
AT1G33140	-1.03633	0.835928	60S ribosomal protein L9-1
AT1G23410	-1.78142	0.826365	NEDD8-like protein RUB1; 40S ribosomal protein S27a-1; 40S ribosomal protein S27a-3; Ubiquitin
AT3G62250	-1.21684	0.862954	NEDD8-like protein RUB1; 40S ribosomal protein S27a-1; 40S ribosomal protein S27a-3; Ubiquitin
AT2G36170	-1.38086	0.84903	NEDD8-like protein RUB1; 60S ribosomal protein L40; 40S ribosomal protein S27a-1; 40S ribosomal protein S27a-3; Ubiquitin
AT1G71720	-1.33941	0.834388	Nucleic acid-binding proteins superfamily; FUNCTIONS IN: RNA binding; LOCATED IN: chloroplast; EXPRESSED IN: 22 plant structures; EXPRESSED DURING: 13 growth stages; CONTAINS InterPro DOMAIN/s: Nucleic acid-binding, OB-fold-like (InterPro:IPR016027), Nucleic acid-binding, OB-fold (InterPro:IPR012340), Ribosomal protein S1, RNA-binding domain (InterPro:IPR003029); BEST Arabidopsis thaliana protein…
AT1G52300	-1.40776	0.872606	Ribosomal protein L37; 60S ribosomal protein L37-2
AT3G16080	-1.04497	0.829541	Ribosomal protein L37; 60S ribosomal protein L37-3
AT3G25520	-1.4276	0.874509	RING-H2 finger protein ATL3L; 60S ribosomal protein L5-1

## Sheet: Supplementary Table 5B
Supplementary Table 5B The DEGs involved in the GO biological process term "ribosome biogenesis"
GeneID	log2Ratio(AZD/DMSO)	Probability	Description
AT3G15190	-1.18043	0.858744	30S ribosomal protein S20, chloroplastic
AT1G64510	-1.34224	0.868711	30S ribosomal protein S6 alpha, chloroplastic
AT3G53890	-1.36911	0.857867	40S ribosomal protein S21-1
AT3G04920	-1.25826	0.860017	40S ribosomal protein S24-1
AT3G56340	-1.50521	0.875173	40S ribosomal protein S26-3
AT2G45710	-1.20491	0.807136	40S ribosomal protein S27-1; Ribosomal protein S27
AT5G47930	-1.1835	0.853062	40S ribosomal protein S27-3
AT5G64140	-1.13771	0.846237	40S ribosomal protein S28-2
AT5G20290	-1.1099	0.855102	40S ribosomal protein S8-1
AT1G72370	-1.48398	0.876809	40S ribosomal protein Sa-1
AT5G13510	-1.47308	0.878452	50S ribosomal protein L10, chloroplastic
AT1G32990	-1.29055	0.866055	50S ribosomal protein L11, chloroplastic
AT1G48350	-1.45066	0.874961	50S ribosomal protein L18, chloroplastic
AT4G17560	-1.33468	0.86739	50S ribosomal protein L19-1, chloroplastic
AT5G47190	-1.08363	0.847305	50S ribosomal protein L19-2, chloroplastic
AT1G29070	-1.41196	0.873427	50S ribosomal protein L34, chloroplastic
AT3G44890	-1.53783	0.876562	50S ribosomal protein L9, chloroplastic
AT3G09200	-1.24405	0.863933	60S acidic ribosomal protein P0-2
AT3G11250	-1.08577	0.818287	60S acidic ribosomal protein P0-3
AT2G37190	-1.23352	0.862146	60S ribosomal protein L12-1
AT3G53430	-1.20889	0.861742	60S ribosomal protein L12-2
AT5G60670	-1.99133	0.900248	60S ribosomal protein L12-3
AT3G49010	-1.38145	0.871682	60S ribosomal protein L13; 60S ribosomal protein L13-1
AT2G20450	-1.6809	0.874536	60S ribosomal protein L14-1
AT3G16780	-1.64873	0.875926	60S ribosomal protein L19-2
AT2G39460	-1.38752	0.871086	60S ribosomal protein L23a-1
AT3G55280	-1.20437	0.847038	60S ribosomal protein L23a-2
AT2G36620	-1.54942	0.87633	60S ribosomal protein L24-1
AT3G22230	-1.06438	0.849318	60S ribosomal protein L27-2
AT2G19730	-1.01018	0.828295	60S ribosomal protein L28-1
AT4G29410	-1.25121	0.850036	60S ribosomal protein L28-2
AT3G06700	-1.3644	0.871435	60S ribosomal protein L29-1
AT3G06680	-1.23369	0.835038	60S ribosomal protein L29-2
AT4G26230	-1.6163	0.886879	60S ribosomal protein L31-2
AT5G56710	-1.36142	0.870901	60S ribosomal protein L31-3
AT4G18100	-1.24577	0.862276	60S ribosomal protein L32-1
AT1G26880	-1.28567	0.8581	60S ribosomal protein L34-1
AT3G28900	-1.84394	0.886885	60S ribosomal protein L34-3
AT3G09500	-1.03724	0.844012	60S ribosomal protein L35-1
AT2G39390	-1.29237	0.844717	60S ribosomal protein L35-2
AT5G02610	-1.294	0.849571	60S ribosomal protein L35-4
AT1G07070	-1.69225	0.804178	60S ribosomal protein L35a-1
AT1G41880	-1.51981	0.874358	60S ribosomal protein L35a-2
AT3G55750	-1.72578	0.886379	60S ribosomal protein L35a-4
AT3G60245	-1.75467	0.893272	60S ribosomal protein L37a-2
AT3G59540	-1.28041	0.850858	60S ribosomal protein L38
AT2G43460	-1.13428	0.839104	60S ribosomal protein L38
AT5G39740	-1.14554	0.853274	60S ribosomal protein L5-2
AT2G47610	-1.60741	0.886146	60S ribosomal protein L7a-1
AT2G33430	-1.0938	0.836537	differentiation and greening-like 1 (DAL1)
AT3G17170	-1.48294	0.867417	RFC3 | Translation elongation factor EF1B/ribosomal protein S6 family protein
AT3G27160	-1.49547	0.878205	Ribosomal protein S21 family protein
AT1G52300	-1.40776	0.872606	Ribosomal protein L37; 60S ribosomal protein L37-2
AT3G16080	-1.04497	0.829541	Ribosomal protein L37; 60S ribosomal protein L37-3
AT1G09340	-1.61624	0.889199	CRB, CSP41B, HIP1.3 | chloroplast RNA binding
AT4G25630	-1.61207	0.821361	rRNA 2'-O-methyltransferase fibrillarin 2
AT5G20010	1.18315	0.859613	GTP-binding nuclear protein Ran
AT3G25520	-1.4276	0.874509	Nucleolar protein 1
AT1G56110	-1.12486	0.838269	Nucleolar protein 56
AT3G05060	-1.01133	0.805999	Probable nucleolar protein 58
AT4G12600	-1.55837	0.870066	Ribosomal protein L7Ae/L30e/S12e/Gadd45 family protein, U4/U6 small nuclear ribonucleoprotein SNU13
AT3G57150	-1.42057	0.866561	H/ACA ribonucleoprotein complex subunit 4
AT1G74453	-1.52733	0.804021	snoRNA
AT2G05765	-3.20796	0.894347	snoRNA
AT3G47348	-1.16075	0.808991	snoRNA
AT3G50825	-2.54737	0.891876	snoRNA
