# Supplementary material for: Expression profiling and functional analysis reveals that TOR is a key player in regulating photosynthesis and phytohormone signaling pathways in Arabidopsis
Source: Front Plant Sci. 2015 Sep 7;6:677. doi: 10.3389/fpls.2015.00677 (PMC4561354; doi:10.3389/fpls.2015.00677)
Supplement: Supplementary Table 6 — (A) The DEGs involved in the GO biological process term “cell wall organization.” (B) The DEGs involved in the GO biological process term “cell wall thicking.” (C) The DEGs involved in the GO biological process term “cell wall loosing.” [file Table6.XLS]

## Sheet: Supplementary Table 6A
Supplementary Table 6A The DEGs involved in the GO biological process term "cell wall organization"
GeneID	log2Ratio(AZD/DMSO)	Probability	Description
AT2G18950	1.12124	0.81203	ATHPT_HPT1_TPT1_VTE2__homogentisate phytyltransferase 1
AT3G02230	-1.18712	0.839816	ATRGP1_RGP1__reversibly glycosylated polypeptide 1
AT5G16910	1.63632	0.857991	Cellulose synthase-like protein D2
AT1G02730	-2.75234	0.87926	Cellulose synthase-like protein D5
AT4G24000	2.2032	0.872832	Cellulose synthase-like protein G2
AT1G75680	-1.10515	0.824126	Endoglucanase 10
AT2G32990	-3.59087	0.826173	Endoglucanase 11
AT4G02290	-3.9388	0.924077	Endoglucanase 17
AT1G64390	-4.07255	0.937357	Endoglucanase 6
AT1G70710	-1.8982	0.849584	Endoglucanase 8
AT1G69530	-4.41935	0.970256	Expansin-A1
AT1G26770	-3.80979	0.954142	Expansin-A10
AT1G20190	-4.10541	0.941629	Expansin-A11
AT2G03090	-5.11956	0.953287	Expansin-A15
AT2G37640	-3.8077	0.939472	Expansin-A3
AT2G39700	-3.57074	0.940533	Expansin-A4
AT3G29030	-3.18212	0.900398	Expansin-A5
AT2G28950	-3.31473	0.936139	Expansin-A6
AT2G40610	-4.78714	0.959961	Expansin-A8
AT4G28250	-5.16472	0.951972	Expansin-B3
AT5G03760	-2.19076	0.810586	Glucomannan 4-beta-mannosyltransferase 9
AT2G38540	-2.09334	0.909736	Non-specific lipid-transfer protein 1
AT1G10640	-2.91187	0.881984	Pectin lyase-like superfamily protein
AT1G60590	-3.79006	0.930594	Pectin lyase-like superfamily protein
AT2G41850	1.9963	0.835668	Polygalacturonase ADPG2
AT2G15390	2.1873	0.902308	Probable fucosyltransferase 4
AT5G47500	-2.39946	0.875789	Probable pectinesterase 68
AT2G26440	1.22252	0.832478	Probable pectinesterase/pectinesterase inhibitor 12
AT2G45220	3.04659	0.928588	Probable pectinesterase/pectinesterase inhibitor 17
AT3G49220	-1.42599	0.844074	Probable pectinesterase/pectinesterase inhibitor 34
AT4G33220	-1.53031	0.822018	Probable pectinesterase/pectinesterase inhibitor 44
AT5G09760	-1.50996	0.823127	Probable pectinesterase/pectinesterase inhibitor 51
AT3G48580	4.56363	0.96211	Probable xyloglucan endotransglucosylase/hydrolase protein 11
AT4G14130	3.58759	0.934653	Probable xyloglucan endotransglucosylase/hydrolase protein 15
AT4G30280	3.60234	0.942033	Probable xyloglucan endotransglucosylase/hydrolase protein 18
AT4G25810	4.78842	0.975185	Probable xyloglucan endotransglucosylase/hydrolase protein 23
AT5G57550	4.19957	0.944976	Probable xyloglucan endotransglucosylase/hydrolase protein 25
AT1G32170	2.55153	0.891746	Probable xyloglucan endotransglucosylase/hydrolase protein 30
AT3G44990	-2.37629	0.876631	Probable xyloglucan endotransglucosylase/hydrolase protein 31
AT2G36870	-3.74464	0.896236	Probable xyloglucan endotransglucosylase/hydrolase protein 32
AT4G37800	-2.32867	0.908791	Probable xyloglucan endotransglucosylase/hydrolase protein 7
AT4G29360	-1.99843	0.815768	Putative glucan endo-1,3-beta-glucosidase 12
AT2G27500	2.23221	0.908045	Putative glucan endo-1,3-beta-glucosidase 14
AT5G58480	-1.63279	0.834237	Putative glucan endo-1,3-beta-glucosidase 9
AT5G57560	3.52259	0.952191	Xyloglucan endotransglucosylase/hydrolase protein 22
AT4G30270	3.37426	0.948419	Xyloglucan endotransglucosylase/hydrolase protein 24

## Sheet: Supplementary Table 6B
Supplementary Table 6B The DEGs involved in the GO biological process term "cell wall thicking"
GeneID	log2Ratio(AZD/DMSO)	Probability	Description
AT1G18570	3.47186	0.948994	Symbols: MYB51, AtMYB51, BW51A, BW51B, HIG1 | myb domain protein 51 | chr1:6389411-6391267 FORWARD LENGTH=1654
AT1G59870	1.63247	0.89191	Symbols: PEN3, PDR8, ATPDR8, ABCG36, ATABCG36 | ABC-2 and Plant PDR ABC-type transporter family protein | chr1:22034506-22040038 FORWARD LENGTH=4759
AT2G44490	1.53785	0.880088	Symbols: PEN2, BGLU26 | Glycosyl hydrolase superfamily protein | chr2:18364756-18367725 FORWARD LENGTH=2009
AT3G54640	1.45369	0.865986	Symbols: TSA1, TRP3 | tryptophan synthase alpha chain | chr3:20223148-20225523 REVERSE LENGTH=1342
AT5G57220	3.47426	0.935967	Symbols: CYP81F2 | cytochrome P450, family 81, subfamily F, polypeptide 2 | chr5:23187840-23189857 FORWARD LENGTH=1723
AT1G72680	1.46963	0.867129	Cinnamyl alcohol dehydrogenase; Glutathione gamma-glutamylcysteinyltransferase 1
AT5G61130	-1.56338	0.857073	Glucan endo-1,3-beta-glucosidase-like protein 2
AT4G39950	1.03017	0.829349	Tryptophan N-hydroxylase 1
AT2G22330	-1.05495	0.816555	Tryptophan N-hydroxylase 2

## Sheet: Supplementary Table 6C
Supplementary Table 6C The DEGs involved in the GO biological process term "cell wall loosing"
GeneID	log2Ratio(AZD/DMSO)	Probability	Description
AT1G69530	-4.41935	0.970256	Expansin-A1
AT1G26770	-3.80979	0.954142	Expansin-A10
AT1G20190	-4.10541	0.941629	Expansin-A11
AT2G03090	-5.11956	0.953287	Expansin-A15
AT2G37640	-3.8077	0.939472	Expansin-A3
AT2G39700	-3.57074	0.940533	Expansin-A4
AT3G29030	-3.18212	0.900398	Expansin-A5
AT2G28950	-3.31473	0.936139	Expansin-A6
AT2G40610	-4.78714	0.959961	Expansin-A8
AT4G28250	-5.16472	0.951972	Expansin-B3
AT3G45970	3.52506	0.943251	Expansin-like A1
AT4G30270	3.37426	0.948419	Xyloglucan endotransglucosylase/hydrolase protein 24
