# Supplementary material for: Expression profiling and functional analysis reveals that TOR is a key player in regulating photosynthesis and phytohormone signaling pathways in Arabidopsis
Source: Front Plant Sci. 2015 Sep 7;6:677. doi: 10.3389/fpls.2015.00677 (PMC4561354; doi:10.3389/fpls.2015.00677)
Supplement: Supplementary Table 7 — The DEGs involved in the KEGG Pathway “ubiquin mediated proteolysis.” [file Table7.XLS]

## Sheet: Supplementary Table 7
Supplementary Table 7 The DEGs involved in the KEGG Pathway "ubiquin mediated proteolysis"
GeneID	log2Ratio(AZD/DMSO)	Probability	Description
AT4G36410	1.59837	0.82924	Probable ubiquitin carrier protein E2 17
AT4G27030	-1.31969	0.842239	ubiquitin-conjugating enzyme E2 variant,FAD4, FADA, FATTY ACID DESATURASE 4
AT1G50490	-1.64781	0.815556	Ubiquitin carrier protein E2 20
AT2G16740	1.03417	0.817746	Ubiquitin carrier protein E2 29
AT3G08690	1.31503	0.856218	Ubiquitin-conjugating enzyme E2 11
AT5G62540	1.45497	0.856074	Ubiquitin-conjugating enzyme E2 3
AT4G36800	1.01617	0.835613	NEDD8-conjugating enzyme Ubc12,E2,ubiquitin conjugation enzyme
AT4G27960	1.12808	0.844888	SUMO-conjugating enzyme UBC9, E2,ubiquitin conjugating enzyme
AT1G75440	1.55595	0.821272	Probable ubiquitin carrier protein E2 16
AT1G63800	1.79784	0.891623	Ubiquitin-conjugating enzyme E2 5
AT3G17000	1.75243	0.883956	Ubiquitin carrier protein E2 32
AT5G27420	3.57614	0.950295	RING-H2 finger protein ATL5H
AT3G10815	2.99038	0.868759	Symbols: | RING/U-box superfamily protein | chr3:3384807-3386327 REVERSE LENGTH=846
AT2G42350	2.86594	0.85693	RING-H2 finger protein ATL2K
AT5G55970	2.4466	0.900802	Symbols: | RING/U-box superfamily protein | chr5:22667235-22669545 FORWARD LENGTH=1811
AT3G05200	2.30255	0.906703	RING-H2 finger protein ATL3B
AT4G11370	2.24403	0.876487	RING-H2 zinc finger protein RHA1a
AT2G47560	2.0679	0.864843	RING-H2 finger protein ATL2N
AT3G13430	2.04687	0.881512	RING/U-box superfamily protein
AT1G62370	2.03761	0.839446	RING/U-box superfamily protein
AT5G20910	1.7839	0.868964	Symbols: AIP2 | RING/U-box superfamily protein | chr5:7092512-7094446 REVERSE LENGTH=1220
AT5G52250	1.71654	0.821107	COP1, single RING-finger type E3,EFO1_RUP1__Transducin/WD40 repeat-like superfamily protein
AT3G16720	1.59898	0.88004	RING-H2 finger protein ATL3F
AT4G11360	1.58035	0.883456	RING-H2 zinc finger protein RHA1b
AT5G66070	1.56818	0.866821	RING-H2 finger protein ATL5P
AT4G33565	1.31631	0.857238	RING/U-box superfamily protein
AT1G26800	1.31105	0.843848	RING/U-box superfamily proTein
AT2G27580	1.23699	0.840015	Zinc finger A20 and AN1 domain-containing stress-associated protein 3
AT1G76410	1.179	0.802371	RING-H2 finger protein ATL1R
AT1G14200	1.17272	0.847832	RING/U-box superfamily proTein
AT3G57880	1.16843	0.814481	HECT type E3,Calcium-dependent lipid-binding (CaLB domain) plant phosphoribosyltransferase family protein
AT4G17245	1.162	0.853616	RING/U-box superfamily protein
AT3G23280	1.14526	0.847052	XB3 ORTHOLOG 5 in Arabidopsis Thaliana, XBAT35, Encodes a ubiquitin ligase
AT4G05320	1.0366	0.848298	NEDD8-like protein RUB1; 40S ribosomal protein S27a-1; 40S ribosomal protein S27a-3; Ubiquitin
AT3G05670	1.01411	0.817821	RING/U-box protein
AT3G61550	-1.16304	0.814775	RING-H2 finger protein ATL3K
AT3G15354	-1.21522	0.813947	COP1,single RING-finger type E3,Protein SPA1-RELATED 3
AT1G72310	-1.71142	0.834401	RING-H2 finger protein ATL1P
AT1G49230	-1.90854	0.871182	RING-H2 finger protein ATL1L
AT1G49200	-1.94026	0.867787	RING-H2 finger protein ATL1I
AT2G01150	-2.4479	0.888097	RING-H2 zinc finger protein RHA2b
AT1G57820	-1.79129	0.804925	ORTH2, ORTHRUS 2, Variant in methylation 1, VIM1. This protein functions as an E3 ubiquitin ligase in vitro.
AT1G66160	2.8167	0.908517	Ubox type E3,U-box domain-containing protein 20
AT2G35930	2.34025	0.903938	Ubox type E3,U-box domain-containing protein 23
AT3G11840	1.70498	0.850474	Ubox type E3,U-box domain-containing protein 24
AT3G52450	1.60307	0.817466	Ubox type E3,U-box domain-containing protein 22
AT5G22920	2.73454	0.925138	PIRH2, single RING-finger type E3,CHY-type/CTCHY-type/RING-type Zinc finger protein | chr5:7664991-7667265 FORWARD LENGTH=1262
AT4G11000	2.43339	0.848968	E3 ubiquitin-protein ligase mind-bomb
AT3G26100	1.33164	0.843396	E3 ubiquitin-protein ligase HERC2
AT5G56340	1.13946	0.811667	E3 ubiquitin-protein ligase RNF115/126
AT1G45976	1.16766	0.824489	E3 ubiquitin-protein ligase XIAP
AT2G15042	1.48548	0.818054	E3 ubiquitin-protein ligase LRSAM1
AT4G14365	2.18543	0.892985	XBAT34 | XB3 ortholog 4 in Arabidopsis thaliana E3 ubiquitin-protein ligase LRSAM1
AT5G59550	1.6802	0.885783	Symbols: | zinc finger (C3HC4-type RING finger) family protein | chr5:23998259-23999793 REVERSE LENGTH=1535
AT3G52800	1.60281	0.88642	Zinc finger A20 and AN1 domain-containing stress-associated protein 6
AT4G03510	2.48586	0.912522	ATRMA1_RMA1__RING membrane-anchor 1
AT2G46500	1.65167	0.885126	ubiquitin C
AT1G28290	-4.02153	0.960947	ubiquitin carboxyl-terminal hydrolase 10
