# Supplementary material for: Expression profiling and functional analysis reveals that TOR is a key player in regulating photosynthesis and phytohormone signaling pathways in Arabidopsis
Source: Front Plant Sci. 2015 Sep 7;6:677. doi: 10.3389/fpls.2015.00677 (PMC4561354; doi:10.3389/fpls.2015.00677)
Supplement: Supplementary Table 9 — (A) The same DEGs detected both in our data and Caldana et al. (2013). (B) The same DEGs detected both in our data and Ren et al. (2012). (C) The same DEGs detected both in our data and Xiong et al. (2013). (D) The same DEGs detected both in Caldana et al. (2013) and Xiong et al. (2013). (E) The same DEGs detected both in Ren et al. (2012) and Xiong et al. (2013). (F) The same DEGs detected both in Ren et al. (2012) and Caldana et al. (2013). [file Table9.XLS]

## Sheet: Supplementary Table 9A
Supplementary Table 9A The same DEGs detected both in our data and Caldana et al 2013
GeneID	log2Ratio-our data	Log2Ratio-3days-Caldana et al 2013	Log2Ratio-6days-Caldana et al 2013	Description from Caldana et al 2013
AT1G02660	3.87199	-2.41983	#N/A	lipase class 3 family protein, contains Pfam profile PF01764: Lipase
AT2G36220	2.24054	-2.37024	#N/A	expressed protein
AT5G44260	1.59158	-2.02547	-1.70629	zix finger (CCCH-type) family protein, contains Pfam domain, PF00642: Zix finger C-x8-C-x5-C-x3-H type (and similar)
AT2G37640	-3.8077	-1.91776	-1.57769	expansin, putative (EXP3), identical to Alpha-expansin 3 precursor (At-EXP3)(Arabidopsis thaliana) SWISS-PROT:O80932; alpha-expansin gene family, PMID:11641069
AT4G08290	1.79432	-1.83215	#N/A	nodulin MtN21 family protein, similar to MtN21 GI:2598575 (root nodule development) from (Medicago truxatula)
AT1G53800	-1.04625	-1.74599	-1.39871	expressed protein
AT1G03740	1.87645	-1.71546	#N/A	protein kinase family protein, contains protein kinase domain, Pfam:PF00069
AT5G25460	-2.66156	-1.53048	#N/A	expressed protein, contains Pfam profile PF04862: Protein of unknown fuxtion, DUF642
AT3G51280	-3.06743	-1.38384	-1.63825	male sterility MS5, putative, similar to male sterility MS5 (Arabidopsis thaliana) GI:3859112; contains Pfam profile PF00515 TPR Domain
AT4G38660	-2.59633	-1.34981	#N/A	thaumatin, putative, similar to thaumatin-like protein (Arabidopsis thaliana) GI:2435406, thaumatin-like protein precursor (Pyrus pyrifolia) GI:3241854; contains Pfam profile PF00314: Thaumatin family
AT2G17880	1.77691	-1.10634	#N/A	DNAJ heat shock protein, putative, similar to J11 protein (Arabidopsis thaliana) GI:9843641; contains Pfam profile PF00226 DnaJ domain
AT1G20190	-4.10541	-1.09336	#N/A	expansin, putative (EXP11), similar to GB:U30460 from (Cucumis sativus); alpha-expansin gene family, PMID:11641069
AT5G22920	2.73454	-1.08573	#N/A	zix finger (C3HC4-type RING finger) family protein, contains Pfam profiles:PF05495 CHY zix finger, PF00097 zix finger, C3HC4 type (RING finger)
AT2G26640	-1.38603	-1.04582	#N/A	beta-ketoacyl-CoA synthase, putative, similar to beta-ketoacyl-CoA synthase (Simmondsia chinensis)(GI:1045614)
AT1G69890	3.46785	-0.99118	#N/A	expressed protein, contains Pfam profile: PF04601 protein of unknown fuxtion (DUF569
AT2G27580	1.23699	-0.906634	#N/A	zix finger (AN1-like) family protein, contains Pfam domains, PF01428: AN1-like Zix finger and PF01754: A20-like zix finger
AT3G15450	2.84024	-0.845337	#N/A	expressed protein, similar to auxin down-regulated protein ARG10 (Vigna radiata) GI:2970051, wali7 (aluminum-induced protein) (Triticum aestivum) GI:451193
AT5G64905	2.51464	0.903739	2.6123	expressed protein
AT4G21120	3.53547	0.942561	#N/A	amino acid permease family protein, similar to cationic amino acid transporter-1 (Rattus norvegicus) GI:1589917; contains Pfam profile PF00324: Amino acid permease
AT1G59660	2.05616	0.957193	#N/A	nucleoporin family protein, contains Pfam profiles: PF04096 nucleoporin autopeptidase, PF03093 nucleoporin FG repeat family
AT4G39230	1.43744	0.962126	#N/A	isoflavone reductase, putative, similar to allergenic isoflavone reductase-like protein Bet v 6.0102 (Betula pendula)(GI:10764491); contains Pfam profile PF02716: Isoflavone reductase
AT5G39520	3.6051	0.992531	#N/A	expressed protein, predicted protein, Synechocystis sp., PIR:S77152
AT3G26210	2.27883	1.04679	#N/A	cytochrome P450 71B23, putative (CYP71B23), Identical to Cytochrome P450 71B23 (SP:Q9LTM0)(Arabidopsis thaliana);contains Pfam profile: PF00067 cytochrome P450
AT5G46295	3.61517	1.04855	1.24639	expressed protein
AT4G00700	2.31007	1.09847	1.61749	C2 domain-containing protein, contains INTERPRO:IPR000008 C2 domain
AT2G27150	1.55285	1.1151	#N/A	aldehyde oxidase 3 (AAO3), identical to GP:3172044:gnl:PID:d1029570:AB010080
AT4G26750	1.30648	1.12266	#N/A	hydroxyproline-rich glycoprotein family protein
AT5G50200	1.65917	1.13268	#N/A	expressed protein, similar to unknown protein (pir::T05562) isoform contains a non-consensus AT acceptor splice site at intron 1
AT5G57550	4.19957	1.15922	4.1358	xyloglucan:xyloglucosyl transferase / xyloglucan endotransglycosylase / endo-xyloglucan transferase (XTR3), identical to endoxyloglucan transferase GI:5533317 from (Arabidopsis thaliana)
AT2G03760	1.54209	1.16816	#N/A	steroid sulfotransferase, putative, strong similarity to steroid sulfotransferases from (Brassica napus) GI:3420008, GI:3420004, GI:3420006; contains Pfam profile PF00685: Sulfotransferase domain
AT3G51440	2.33764	1.18975	1.19385	strictosidine synthase family protein, similar to hemomucin (Drosophila melanogaster)(GI:1280434), strictosidine synthase (Rauvolfia serpentina)(SP:P15324); contains strictosidine synthase domain PF03088
AT4G02280	2.1445	1.19423	2.19599	sucrose synthase, putative / sucrose-UDP glucosyltransferase, putative, strong similarity to sucrose synthase GI:6682841 from (Citrus unshiu)
AT2G18690	3.0434	1.20454	#N/A	expressed protein
AT1G56150	1.91492	1.21826	#N/A	auxin-responsive family protein, similar to SP:P33082 Auxin-induced protein X15. (Soybean) {Glycine max}
AT1G52890	1.94508	1.25783	2.29069	no apical meristem (NAM) family protein, contains Pfam PF02365: No apical meristem (NAM) domain; similar to NAM (no apical meristem) GB:CAA63101 from (Petunia x hybrida)
AT5G46050	2.14109	1.26409	#N/A	proton-dependent oligopeptide transport (POT) family protein, contains Pfam profile: PF00854 POT family
AT2G31260	1.34367	1.30441	1.36655	autophagy 9 (APG9), identical to autophagy 9 protein GI:19912149 from (Arabidopsis thaliana)
AT1G51800	2.10016	1.31503	#N/A	leucine-rich repeat protein kinase, putative, similar to light repressible receptor protein kinase (Arabidopsis thaliana) gi:1321686:emb:CAA66376; contains leucine rich repeat (LRR) domains, Pfam:PF00560; contains protein kinase domain, Pfam:PF00069
AT2G41730	1.18659	1.34492	1.73925	expressed protein
AT2G26440	1.22252	1.34759	#N/A	pectinesterase family protein, contains Pfam profile: PF01095 pectinesterase
AT1G49570	5.27048	1.35318	#N/A	peroxidase, putative, identical to peroxidase ATP5a (Arabidopsis thaliana) gi:1546702:emb:CAA67341; similar to peroxidase SWISS-PROT:P80679 from (Armoracia rusticana)
AT2G41230	4.32364	1.36366	#N/A	expressed protein
AT4G38560	2.88068	1.36842	#N/A	expressed protein
AT1G35230	1.89956	1.38236	#N/A	arabinogalactan-protein (AGP5), identical to gi_3883128_gb_AAC77827
AT2G15830	1.52735	1.41204	2.03187	expressed protein
AT3G55970	2.55263	1.41945	4.07998	oxidoreductase, 2OG-Fe(II) oxygenase family protein, similar to leucoanthocyanidin dioxygenase, Malus domestica, SP:P51091; contains Pfam profile PF03171: oxidoreductase, 2OG-Fe(II) oxygenase family
AT2G45570	2.6903	1.45229	4.51015	cytochrome P450 76C2, putative (CYP76C2) (YLS6), identical to SP:O64637 Cytochrome P450 76C2 (EC 1.14.-.-) {Arabidopsis thaliana}, cDNA YLS6 mRNA for cytochrome P450 (CYP76C2), partial cds GI:13122289
AT1G69480	3.52751	1.46187	1.98166	EXS family protein / ERD1/XPR1/SYG1 family protein, similar to PHO1 protein (Arabidopsis thaliana) GI:20069032; contains Pfam profiles PF03105: SPX domain, PF03124: EXS family
AT2G25625	2.96402	1.47132	2.88798	expressed protein
AT2G29460	2.7693	1.54729	4.05923	glutathione S-transferase, putative
AT4G37990	3.21352	1.58294	3.71108	mannitol dehydrogenase, putative (ELI3-2), identical to GI:16269
AT1G51820	2.6054	1.5929	#N/A	leucine-rich repeat protein kinase, putative, similar to light repressible receptor protein kinase GI:1321686 from (Arabidopsis thaliana); contains leucine rich repeat (LRR) domains, Pfam:PF00560; contains protein kinase domain, Pfam:PF00069
AT1G61800	2.80154	1.62085	3.11462	glucose-6-phosphate/phosphate translocator, putative, similar to glucose-6-phosphate/phosphate-translocator precursor GI:2997591 from (Pisum sativum)
AT3G23250	2.38643	1.65334	2.28671	myb family transcription factor (MYB15), similar to myb-related transcription factor GB:CAA66952 from (Lycopersicon esculentum)
AT3G54420	1.42299	1.76494	#N/A	class IV chitinase (CHIV), almost identical to class IV chitinase from GI:2597826 (Arabidopsis thaliana)
AT3G59700	2.49222	1.78629	#N/A	lectin protein kinase, putative, similar to receptor lectin kinase 3 (Arabidopsis thaliana) gi:4100060:gb:AAD00733
AT1G65500	1.19816	1.79237	#N/A	expressed protein
AT3G21520	1.36348	1.80184	2.41579	expressed protein, contains Pfam profile PF05078: Protein of unknown fuxtion (DUF679)
AT1G32350	4.35726	1.82905	5.01207	alternative oxidase, putative, similar to Alternative oxidase 1a, mitochondrial precursor from Arabidopsis thaliana (SP:Q39219), alternative oxidase 2, mitochondrial precursor from Nicotiana tabacum (SP:Q40578); contains Pfam profile PF01786 Alternative oxidase
AT3G18250	1.83354	1.84655	1.7113	expressed protein, ; expression supported by MPSS
AT3G13950	2.86228	1.89433	2.52263	expressed protein
AT5G42800	2.24495	1.96459	4.65957	dihydroflavonol 4-reductase (dihydrokaempferol 4-reductase) (DFR), nearly identical to GI:166686
AT2G29470	4.5079	1.96648	5.89097	glutathione S-transferase, putative, similar to glutathione S-transferase (Euphorbia esula) gb:AAF64450.1 GI:7595790
AT4G11890	2.32127	1.98678	#N/A	protein kinase family protein, contains protein kinase domain, Pfam:PF00069
AT5G48430	2.329	1.99086	#N/A	expressed protein, low similarity to extracellular dermal glycoprotein EDGP precursor (Daucus carota) GI:285741, SP:P13917 Basic 7S globulin precursor {Glycine max}; expression supported by MPSS
AT3G14280	1.81445	2.10457	#N/A	expressed protein
AT2G18660	1.57599	2.11206	1.5583	expansin family protein (EXPR3), identical to Expansin-related protein 3 precursor (Ath-ExpGamma-1.2) (Swiss-Prot:Q9ZV52) (Arabidopsis thaliana); contains Prosite PS00092: N-6 Adenine-specific DNA methylases signature;
AT3G02240	2.92451	2.12298	#N/A	expressed protein
AT1G76470	4.29648	2.12887	3.73964	cinnamoyl-CoA reductase family, similar to cinnamoyl-CoA reductase GB:CAA56103 (Eucalyptus gunnii), Pinus taeda (GI:17978649); contains non-consensus GG acceptor splice site at exon 4
AT1G09500	1.90307	2.25947	5.96875	similar to Eucalyptus gunnii alcohol dehydrogenase of unknown physiological fuxtion (GI:1143445), Vigna unguiculata (gi:1854445), NOT a cinnamyl-alcohol dehydrogenase
AT5G61010	2.32654	2.31226	1.3844	exocyst subunit EXO70 family protein, leucine zipper-containing protein, tomato, PIR:S21495; contains Pfam domain PF03081: Exo70 exocyst complex subunit; similar to rexo70 (GI:2827160) {Rattus norvegicus}
AT5G10760	-2.12868	2.52288	#N/A	aspartyl protease family protein, contains Pfam domain, PF00026: eukaryotic aspartyl protease
AT3G57260	-1.0305	2.65489	#N/A	glycosyl hydrolase family 17 protein, similar to glucan endo-1,3-beta-glucosidase, acidic isoform precursor SP:P33157 from (Arabidopsis thaliana)
AT2G19190	3.86555	3.06147	#N/A	light-responsive receptor protein kinase / senescexe-responsive receptor-like serine/threonine kinase, putative (SIRK), similar to light repressible receptor protein kinase (Arabidopsis thaliana) gi:1321686:emb:CAA66376; contains Pfam profiles PF00069: Protein kinase domain and PF00560: Leucine Rich Repeat
AT3G48580	4.56363	3.46146	4.67062	xyloglucan:xyloglucosyl transferase, putative / xyloglucan endotransglycosylase, putative / endo-xyloglucan transferase, putative, similar to endoxyloglucan transferase EXGT-A4 GI:5139002 from (Arabidopsis thaliana)
AT1G69930	2.83694	3.49806	3.46314	glutathione S-transferase, putative, similar to glutathione transferase GB:CAA09188 (Alopecurus myosuroides)
AT1G51890	3.325	3.83652	#N/A	leucine-rich repeat protein kinase, putative, similar to light repressible receptor protein kinase (Arabidopsis thaliana) gi:1321686:emb:CAA66376; contains leucine rich repeat (LRR) domains, Pfam:PF00560; contains protein kinase domain, Pfam:PF00069
AT2G32690	-1.23874	#N/A	-2.67817	pseudogene, glycine-rich protein
AT5G20630	-2.31572	#N/A	-2.37292	germin-like protein (GER3), identical to germin-like protein subfamily 3 member 3 (SP:P94072)
AT2G21050	-2.54039	#N/A	-1.90114	amino acid permease, putative, similar to AUX1 (Arabidopsis thaliana) GI:1531758; contains Pfam profile PF01490: Transmembrane amino acid transporter protein
AT4G02800	-3.80697	#N/A	-1.83376	expressed protein, similar to A. thaliana hypothetical protein T6B20.12 (1946366)
AT4G00400	-1.4941	#N/A	-1.75003	phospholipid/glycerol acyltransferase family protein
AT5G45700	-3.36757	#N/A	-1.62185	NLI interacting factor (NIF) family protein, contains Pfam profile PF03031: NLI interacting factor
AT1G04520	-2.82032	#N/A	-1.61118	33 kDa secretory protein-related, contains Pfam PF01657: Domain of unknown fuxtion, duplicated in 33 KDa secretory proteins
AT5G07030	-4.02705	#N/A	-1.51746	similar to aspartyl protease family protein [Arabidopsis thaliana] (TAIR:At3g54400.1); similar to putative nucleoid DNA-binding-like protein [Oryza sativa (japonica cultivar-group)] (GB:XP_463752.1); contains InterPro domain Aspartic protease A1, pepsin (InterPro:IPR001461)
AT5G66520	-1.36408	#N/A	-1.50327	pentatricopeptide (PPR) repeat-containing protein, contains INTERPRO:IPR002885 PPR repeats
AT2G40480	-2.17937	#N/A	-1.4565	expressed protein, similar to expressed protein [Arabidopsis thaliana] (TAIR:At3g56270.1); similar to unknown protein [Oryza sativa (japonica cultivar-group)] (GB:AAU44189.1); contains InterPro domain Plant protein of unknown fuxtion DUF827 (InterPro:IPR008545)
AT2G22330	-1.05495	#N/A	-1.43462	cytochrome P450, putative, similar to cytochrome P450 79B2 (SP:O81346) (Arabidopsis thaliana)
AT1G49230	-1.90854	#N/A	-1.42555	zix finger (C3HC4-type RING finger) family protein, contains Pfam domain, PF00097: Zix finger, C3HC4 type (RING finger)
AT3G02120	-2.80438	#N/A	-1.40661	hydroxyproline-rich glycoprotein family protein
AT3G04650	-1.18942	#N/A	-1.39102	expressed protein
AT3G03630	-1.74129	#N/A	-1.35888	cysteine synthase, chloroplast, putative / O-acetylserine (thiol)-lyase, putative / O-acetylserine sulfhydrylase, putative, identical to SP:O22682 Probable cysteine synthase, chloroplast precursor {Arabidopsis thaliana}, similar to SP:P31300 Cysteine synthase, chloroplast precursor {Capsicum annuum}
AT3G55710	-2.09034	#N/A	-1.35712	UDP-glucoronosyl/UDP-glucosyl transferase family protein, contains Pfam profile: PF00201 UDP-glucoronosyl and UDP-glucosyl transferase
AT1G69530	-4.41935	#N/A	-1.33565	expansin, putative (EXP1), identical to expansin (At-EXP1) (Arabidopsis thaliana) GI:1041702; alpha-expansin gene family, PMID:11641069
AT4G28780	-2.60179	#N/A	-1.33093	GDSL-motif lipase/hydrolase family protein, similar to family II lipase EXL3 (GI:15054386), EXL1 (GI:15054382), EXL2 (GI:15054384) (Arabidopsis thaliana); contains Pfam profile PF00657: Lipase/Acylhydrolase with GDSL-like motif
AT1G03820	-5.97217	#N/A	-1.29725	expressed protein, similar to arabinogalactan-protein; AGP (GI:1087015) {Pyrus communis}; similar to Protein E6. (SP:Q01197) {Gossypium hirsutum}
AT3G53190	-3.86182	#N/A	-1.29557	pectate lyase family protein, similar to pectate lyase 2 GP:6606534 from (Musa acuminata)
AT1G09750	-2.62935	#N/A	-1.28079	chloroplast nucleoid DNA-binding protein-related, contains Pfam profile PF00026: Eukaryotic aspartyl protease;b similar to CND41, chloroplast nucleoid DNA binding protein (GI:2541876) (Nicotiana tabacum)
AT4G16880	-1.09684	#N/A	-1.27635	disease resistaxe protein-related, contains weak similarity to disease resistaxe protein RPP4 (Arabidopsis thaliana) gi:20270890:gb:AAM18462
AT4G22490	-1.03855	#N/A	-1.2749	protease inhibitor/seed storage/lipid transfer protein (LTP) family protein, contains Pfam protease inhibitor/seed storage/LTP family domain PF00234
AT1G22630	-1.02736	#N/A	-1.18657	expressed protein, contains Pfam PF00684 : DnaJ central domain (4 repeats)
AT5G04950	-3.50533	#N/A	-1.12178	nicotianamine synthase, putative, similar to nicotianamine synthase (Lycopersicon esculentum)(GI:4753801), nicotianamine synthase 2 (Hordeum vulgare)(GI:4894912)
AT2G28950	-3.31473	#N/A	-1.10411	expansin, putative (EXP6), similar to expansin GI:2828241 from (Brassica napus); contains Pfam profile PF01357: Pollen allergen
AT3G15680	-1.74723	#N/A	-1.09118	zix finger (Ran-binding) family protein, contains Pfam domain, PF00641: Zn-finger in Ran binding protein and others
AT3G45210	-2.86065	#N/A	-1.08353	expressed protein, contains Pfam profile PF04520: Protein of unknown fuxtion, DUF584
AT1G29670	-1.11238	#N/A	-1.076	GDSL-motif lipase/hydrolase family protein, similar to family II lipase EXL1 GI:15054382 from (Arabidopsis thaliana); contains Pfam profile: PF00657 Lipase/Acylhydrolase with GDSL-like motif
AT1G62500	-1.97214	#N/A	-1.07456	protease inhibitor/seed storage/lipid transfer protein (LTP) family protein, similar to auxin down regulated GB:X69640 GI:296442 from (Glycine max); contains Pfam profile PF00234: Protease inhibitor/seed storage/LTP family
AT3G59350	1.12422	#N/A	-1.07345	serine/threonine protein kinase, putative, similar to Pto kinase interactor 1 (Pti1)(Lycopersicon esculentum) gi:3668069:gb:AAC61805
AT5G62920	-4.19777	#N/A	-1.07202	two-component responsive regulator / response regulator 6 (ARR6), identical to response regulator 6 (Arabidopsis thaliana) GI:3953601
AT5G65010	-2.35009	#N/A	-1.0709	asparagine synthetase 2 (ASN2), identical to asparagine synthetase (ASN2) (Arabidopsis thaliana) GI:3859536
AT3G58120	-1.58913	#N/A	-1.05553	bZIP transcription factor family protein, contains Pfam profile: PF00170 bZIP transcription factor ;supported by cDNA gi:15100054:gb:AF401300.1:AF401300
AT4G29360	-1.99843	#N/A	-1.05219	glycosyl hydrolase family 17 protein, similar to elicitor inducible chitinase Nt-SubE76 GI:11071974 from (Nicotiana tabacum)
AT5G23420	-1.57517	#N/A	-1.05045	high mobility group (HMG1/2) family protein, similar to high mobility group protein 2 HMG2 (Ipomoea nil) GI:1052956; contains Pfam profile PF00505: HMG (high mobility group) box
AT4G28310	-2.77203	#N/A	-1.03869	expressed protein
AT1G20010	-1.12676	#N/A	-1.03382	tubulin beta-5 chain (TUB5), nearly identical to SP:P29513 Tubulin beta-5 chain {Arabidopsis thaliana}
AT5G19570	-1.25733	#N/A	-1.01821	expressed protein
AT2G40490	-1.62134	#N/A	-1.01506	uroporphyrinogen decarboxylase, putative / UPD, putative, similar to uroporphyrinogen decarboxylase (chloroplast) from Nicotiana tabacum (SP:Q42967), Hordeum vulgare (SP:Q42855), Zea mays (SP:O81220); contains Pfam domain uroporphyrinogen decarboxylase (URO-D) PF01208
AT1G50490	-1.64781	#N/A	-1.01256	ubiquitin-conjugating enzyme 20 (UBC20), nearly identical to ubiquitin-conjugating enzyme UBC20 (Arabidopsis thaliana) GI:22530867; contains Pfam profile PF00179: Ubiquitin-conjugating enzyme
AT4G33220	-1.53031	#N/A	-1.00125	pectinesterase family protein, contains Pfam profile: PF01095 pectinesterase
AT5G60890	-2.4854	#N/A	-0.985961	receptor-like protein kinase (ATR1) (MYB34), identical to receptor-like protein kinase(ATR1) GI:3150037 from (Arabidopsis thaliana); contains PFAM profile: myb DNA binding domain PF00249; identical to cDNA putative transcription factor (MYB34) mRNA, partial cds GI:3941443
AT1G18250	-3.68068	#N/A	-0.984331	thaumatin, putative, identical to SP:P50699 Thaumatin-like protein precursor {Arabidopsis thaliana}; strong similarity to pathogenesis-related group 5 protein GI:2749943 from (Brassica rapa)
AT1G56050	-2.16513	#N/A	-0.971976	GTP-binding protein-related, similar to GTP-binding protein GI:10176676 from (Bacillus halodurans)
AT3G12610	-2.9855	#N/A	-0.962787	DNA-damage-repair/toleration protein, putative (DRT100), similar to DNA-damage-repair/toleration protein DRT100 (Precursor) SWISS-PROT:Q00874, xBI_gi:5701788; contains multiple LRR repeats Pfam profile: PF00560
AT3G25480	-1.00464	#N/A	-0.924256	rhodanese-like domain-containing protein, contains Rhodanese-like domain PF:00581
AT1G31480	2.02173	#N/A	0.926483	shoot gravitropism 2 (SGR2), Plant Cell 2002 Jan;14:33-46 PMID:11826297; similar to phospholipase (Homo sapiens) GI:4760647; identical to cDNA PF02862: DDHD domain
AT5G48370	1.28768	#N/A	0.984687	thioesterase family protein, similar to SP:Q9R0X4 48 kDa acyl-CoA thioester hydrolase, mitochondrial precursor (EC 3.1.2.-) {Mus musculus}; contains Pfam profile PF03061: thioesterase family protein
AT4G34860	2.60621	#N/A	0.993411	beta-fructofuranosidase, putative / invertase, putative / saccharase, putative / beta-fructosidase, putative, similar to neutral invertase (Daucus carota) GI:4200165; contains Pfam profile PF04853: Plant neutral invertase
AT1G30370	4.58751	#N/A	1.00697	lipase class 3 family protein, similar to DEFECTIVE IN ANTHER DEHISCExE1 (Arabidopsis thaliana) GI:16215706; contains Pfam profile: PF01764: Lipase
AT1G78410	3.22537	#N/A	1.02077	VQ motif-containing protein, contains PF05678: VQ motif
AT3G56200	2.111	#N/A	1.0289	amino acid transporter family protein, low similarity to N system amino acids transporter NAT-1 (Mus musculus) GI:7406950; belongs to INTERPRO:IPR002422 amino acid/polyamine transporter, family II
AT5G05110	2.12651	#N/A	1.04294	cysteine protease inhibitor, putative / cystatin, putative, similar to cysteine proteinase inhibitor (Glycine max) GI:1944342; contains Pfam profile PF00031: Cystatin domain
AT5G17380	1.46998	#N/A	1.04326	pyruvate decarboxylase family protein, similar to 2-hydroxyphytanoyl-CoA lyase (Homo sapiens) GI:6273457; contains InterPro entry IPR000399: Pyruvate decarboxylase
AT4G16690	1.13864	#N/A	1.08655	esterase/lipase/thioesterase family protein, similar to ethylene-induced esterase (Citrus sinensis) GI:14279437, polyneuridine aldehyde esterase (Rauvolfia serpentina) GI:6651393, SP:Q40708 PIR7A protein {Oryza sativa}; contains Interpro entry IPR000379
AT5G57900	1.29562	#N/A	1.08905	SKP1/ASK1 interacting partner 1 (SKIP1) / SCF (Skp1-cullin-F-box) ubiquitin ligase, identical to SKP1 interacting partner 1 GI:10716947 from (Arabidopsis thaliana), PMID:11387208
AT2G30140	2.29344	#N/A	1.08992	UDP-glucoronosyl/UDP-glucosyl transferase family protein, contains Pfam profile: PF00201 UDP-glucoronosyl and UDP-glucosyl transferase
AT4G21580	1.46745	#N/A	1.09382	oxidoreductase, zix-binding dehydrogenase family protein, Pig3 Homo sapiens, PID:G2754812; contains Pfam zix-binding dehydrogenase domain PF00107
AT5G43580	1.49784	#N/A	1.09518	protease inhibitor, putative, similar to SP:P19873 Inhibitor of trypsin and hageman factor (CMTI-V) {Cucurbita maxima}; contains Pfam profile PF00280: Potato inhibitor I family
AT1G06840	1.71976	#N/A	1.09523	leucine-rich repeat transmembrane protein kinase, putative, similar to receptor protein kinase GB:BAA11869 GI:1389566 from (Arabidopsis thaliana)
AT2G21620	1.37173	#N/A	1.09538	universal stress protein (USP) family protein / responsive to dessication protein (RD2), strong similarity to RD2 protein (Arabidopsis thaliana) GI:15320408; contains Pfam profile PF00582: universal stress protein family; identical to cDNA RD2 GI:15320407
AT1G72680	1.46963	#N/A	1.09684	cinnamyl-alcohol dehydrogenase, putative, similar to cinnamyl-alcohol dehydrogenase GB:AAC35846 (Medicago sativa), SP:Q08350 (Picea abies)
AT3G26910	2.53044	#N/A	1.10961	hydroxyproline-rich glycoprotein family protein, common family member:At2g33490 (Arabidopsis thaliana)
AT2G22470	1.61314	#N/A	1.11721	arabinogalactan-protein (AGP2), identical to gi:3883122:gb:AAC77824; supported by cDNA gi:3883121:gb:AF082299
AT1G08940	1.93941	#N/A	1.13131	phosphoglycerate/bisphosphoglycerate mutase family protein, contains Pfam profile PF00300: phosphoglycerate mutase family
AT3G51430	2.08205	#N/A	1.14292	strictosidine synthase, putative (YLS2), similar to hemomucin (Drosophila melanogaster)(GI:1280434), strictosidine synthase (Rauvolfia serpentina)(SP:P15324); contains strictosidine synthase domain PF03088; identical to cDNA YLS2 mRNA for strictosidine synthase-like protein GI:13122281
AT2G15480	1.36069	#N/A	1.14613	similar to UDP-glucoronosyl/UDP-glucosyl transferase family protein [Arabidopsis thaliana] (TAIR:At4g34131.1); similar to UDP-glucoronosyl/UDP-glucosyl transferase family protein [Arabidopsis thaliana] (TAIR:At4g34135.1); similar to immediate-early salicylate-induced glucosyltransferase (GB:AAB36653.1); similar to betanidin-5-O-glucosyltransferase [Dorotheanthus bellidiformis] (GB:CAB56231.1); si…
AT1G13990	2.12335	#N/A	1.14966	expressed protein
AT3G06810	1.58771	#N/A	1.15627	acyl-CoA dehydrogenase-related, low similarity to acyl-CoA dehydrogenase (Acinetobacter sp. xIMB9871) GI:14587418; contains Pfam profiles PF01636: Phosphotransferase enzyme family, PF00441: Acyl-CoA dehydrogenase C-terminal domain, PF02770: Acyl-CoA dehydrogenase middle domain
AT2G17500	1.91459	#N/A	1.18327	auxin efflux carrier family protein, contains auxin efflux carrier domain, Pfam:PF03547
AT1G72800	1.98164	#N/A	1.18407	nuM1-related, contains similarity with nuM1 GI:1279563 from (Medicago sativa)
AT1G77640	4.80866	#N/A	1.1876	exodes a member of the DREB subfamily A-5 of ERF/AP2 transcription factor family. The protein contains one AP2 domain. There are 15 members in this subfamily ixluding RAP2.1, RAP2.9 and RAP2.10.
AT5G58350	2.40565	#N/A	1.18905	protein kinase family protein, contains protein kinase domain, Pfam:PF00069
AT5G61640	1.58068	#N/A	1.18942	peptide methionine sulfoxide reductase, putative, similar to peptide methionine sulfoxide reductase (msr) (Arabidopsis thaliana) GI:4884033; contains Pfam profile PF01625: Peptide methionine sulfoxide reductase
AT4G13420	3.51539	#N/A	1.20302	potassium transporter (HAK5), identical to K+ transporter HAK5 (Arabidopsis thaliana) gi:7108597:gb:AAF36490; similar to high-affinity potassium transporter AtKUP1p (Arabidopsis thaliana) gi:2688979:gb:AAB88901; KUP/HAK/KT Transporter family member, PMID:11500563
AT5G22430	-2.92781	#N/A	1.20385	expressed protein
AT2G29990	1.78388	#N/A	1.22322	pyridine nucleotide-disulphide oxidoreductase family protein, similar to SP:P32340 Rotex-insensitive NADH-ubiquix oxidoreductase, mitochondrial precursor (EC 1.6.5.3) (Internal NADH dehydrogenase) {Saccharomyces cerevisiae} ; contains Pfam profile PF00070: Pyridine nucleotide-disulphide oxidoreductase
AT3G02875	1.3562	#N/A	1.22452	IAA-amino acid hydrolase 1 (ILR1), identical to IAA-amino acid hydrolase 1 (ILR1) (Arabidopsis thaliana) SWISS-PROT:P54968
AT4G32940	2.18729	#N/A	1.2247	vacuolar processing enzyme gamma / gamma-VPE, nearly identical to SP:Q39119 Vacuolar processing enzyme, gamma-isozyme precursor (EC 3.4.22.-) (Gamma-VPE) {Arabidopsis thaliana}
AT1G28190	2.58916	#N/A	1.22587	expressed protein
AT2G02390	1.83471	#N/A	1.22647	glutathione S-transferase zeta 1 (GSTZ1) (GST18), identical to SP:Q9ZVQ3:GTZ1_ARATH Glutathione S-transferase zeta-class 1 (EC 2.5.1.18) (AtGSTZ1) (Maleylacetone isomerase) (EC 5.2.1.-) (MAI) {Arabidopsis thaliana}; contains Pfam profiles PF02798: Glutathione S-transferase, N-terminal domain and PF00043:Glutathione S-transferase, C-terminal domain
AT5G33370	-3.07895	#N/A	1.22801	GDSL-motif lipase/hydrolase family protein, similar to family II lipase EXL3 (GI:15054386), EXL1 (GI:15054382), EXL2 (GI:15054384) (Arabidopsis thaliana); contains Pfam profile PF00657: Lipase/Acylhydrolase with GDSL-like motif
AT2G30550	1.50311	#N/A	1.23041	lipase class 3 family protein, similar to DEFECTIVE IN ANTHER DEHISCExE1 (Arabidopsis thaliana) GI:16215706; contains Pfam profile PF01764: Lipase
AT3G29810	2.57788	#N/A	1.23469	phytochelatin synthetase family protein / COBRA cell expansion protein COBL2, similar to phytochelatin synthetase (Hordeum vulgare subsp. vulgare) GI:29570314; identified in Roudier, et al, Plant Phys. (2002) 130:538-548 (PMID:12376623); contains Pfam profile PF04833: Phytochelatin synthetase-like conserved region
AT1G24140	2.66356	#N/A	1.2361	matrixin family protein, similar to matrix metalloproteinase (Cucumis sativus) GI:7159629; contains InterPro accession IPR001818: Matrixin
AT5G48410	4.22073	#N/A	1.23916	glutamate receptor family protein (GLR1.3), plant glutamate receptor family, PMID:11379626
AT3G25610	2.14174	#N/A	1.24751	haloacid dehalogenase-like hydrolase family protein, similar to Potential phospholipid-transporting ATPase (EC 3.6.3.1) from Mus musculus (SP:P98200, SP:P70704), {Bos taurus} SP:Q29449; contains InterPro accession IPR005834: Haloacid dehalogenase-like hydrolase
AT4G33150	2.37635	#N/A	1.25044	lysine-ketoglutarate reductase/saccharopine dehydrogenase bifuxtional enzyme, identical to lysine-ketoglutarate reductase/saccharopine dehydrogenase GI:2052508 from (Arabidopsis thaliana)
AT4G18980	2.59087	#N/A	1.25546	expressed protein, contains Pfam profile PF04520: Protein of unknown fuxtion, DUF584
AT3G08720	2.53891	#N/A	1.26128	serine/threonine protein kinase (PK19), identical to serine/threonine-protein kinase AtPK19 (Ribosomal-protein S6 kinase homolog) (Arabidopsis thaliana) SWISS-PROT:Q39030
AT4G39950	1.03017	#N/A	1.26129	cytochrome P450 79B2, putative (CYP79B2), identical to cytochrome P450 (79B2) SP:O81346 from (Arabidopsis thaliana)
AT4G38080	3.04197	#N/A	1.27033	hydroxyproline-rich glycoprotein family protein, contains proline-rich extensin domains, INTERPRO:IPR002965; Common family member: At2g22510 (Arabidopsis thaliana)
AT5G51070	2.37132	#N/A	1.28486	ATP-dependent Clp protease ATP-binding subunit (ClpD), (ERD1), SAG15/ERD1; identical to ERD1 protein GI:497629, SP:P42762 from (Arabidopsis thaliana); contains Pfam profile PF02861: Clp amino terminal domain
AT1G67360	2.21829	#N/A	1.29773	rubber elongation factor (REF) family protein, contains Pfam profile: PF05755 rubber elongation factor protein (REF)
AT5G25930	3.25212	#N/A	1.30356	leucine-rich repeat family protein / protein kinase family protein, contains similarity to Swiss-Prot:P47735 receptor-like protein kinase 5 precursor (Arabidopsis thaliana); contains Pfam domains PF00560: Leucine Rich Repeat and PF00069: Protein kinase domain
AT3G04060	2.86416	#N/A	1.30861	no apical meristem (NAM) family protein, contains Pfam PF02365 : No apical meristem (NAM) protein; similar to cup-shaped cotyledon CUC2 (GI:1944132) (Arabidopsis thaliana)
AT5G62480	2.05179	#N/A	1.31101	glutathione S-transferase, putative
AT3G01970	2.35889	#N/A	1.32743	WRKY family transcription factor, similar to WRKY1 GB:AAC49527 (Petroselinum crispum)
AT5G57910	1.96744	#N/A	1.3567	expressed protein, similar to unknown protein (emb:CAB79781.1)
AT5G01520	2.24888	#N/A	1.35862	zix finger (C3HC4-type RING finger) family protein, similar to MTD2 (Medicago truxatula) GI:9294812; contains Pfam profile PF00097: Zix finger, C3HC4 type (RING finger)
AT3G22370	1.6482	#N/A	1.35878	alternative oxidase 1a, mitochondrial (AOX1A), identical to GB:Q39219 (SP:Q39219) from (Arabidopsis thaliana)
AT3G12580	1.16901	#N/A	1.36315	heat shock protein 70, putative / HSP70, putative, strong similarity to heat shock protein GI:425194 (Spinacia oleracea)
AT3G44320	2.3352	#N/A	1.3676	nitrilase 3 (NIT3), identical to SP:P46010 Nitrilase 3 (EC 3.5.5.1) {Arabidopsis thaliana}
AT2G46680	1.32259	#N/A	1.37052	homeobox-leucine zipper protein 7 (HB-7) / HD-ZIP transcription factor 7, identical to homeobox-leucine zipper protein ATHB-7 (HD-ZIP protein ATHB-7) (SP:P46897) (Arabidopsis thaliana);
AT4G32250	1.95186	#N/A	1.3732	protein kinase family protein, contains protein kinase domain, Pfam:PF00069
AT1G69490	3.19034	#N/A	1.38017	no apical meristem (NAM) family protein, similar to N-term half of NAC domain protein NAM (Arabidopsis thaliana) GI:4325282
AT1G16510	2.21328	#N/A	1.3872	auxin-responsive family protein, similar to indole-3-acetic acid induced protein (SP:D14414) (Vigna radiata.); ESTs gb:AA712892 and gb:Z17613 come from this gene
AT4G19390	1.30157	#N/A	1.39807	expressed protein
AT5G24150	-1.41896	#N/A	1.41079	squalene monooxygenase 1,1 / squalene epoxidase 1,1 (SQP1,1), identical to SP:O65404
AT1G15380	3.68166	#N/A	1.41567	lactoylglutathione lyase family protein / glyoxalase I family protein, contains glyoxalase family protein domain, Pfam:PF00903
AT2G32140	3.1864	#N/A	1.41575	similar to disease resistaxe protein (TIR class), putative [Arabidopsis thaliana] (TAIR:At1g65390.2); similar to disease resistaxe protein (TIR class), putative [Arabidopsis thaliana] (TAIR:At1g65390.1); similar to putative TIR-NBS type R protein 4 [Malus baccata] (GB:AAQ93076.1); contains InterPro domain TIR domain (InterPro:IPR000157)
AT1G70810	1.90235	#N/A	1.42599	C2 domain-containing protein, similar to zix finger and C2 domain protein GI:9957238 from (Arabidopsis thaliana)
AT4G01870	2.40663	#N/A	1.43096	tolB protein-related, contains weak similarity to TolB protein precursor (Swiss-Prot:P44677) (Haemophilus influenzae)
AT5G18840	5.0907	#N/A	1.43812	sugar transporter, putative, similar to ERD6 protein {Arabidopsis thaliana} GI:3123712, sugar-porter family protein 1 (Arabidopsis thaliana) GI:14585699; contains Pfam profile PF00083: major facilitator superfamily protein
AT3G05290	1.12919	#N/A	1.4483	mitochondrial substrate carrier family protein, contains Pfam profile: PF00153 mitochondrial carrier protein
AT5G14180	1.86429	#N/A	1.45085	lipase family protein, similar to SP:Q64194 Lysosomal acid lipase/cholesteryl ester hydrolase precursor (EC 3.1.1.13) {Rattus norvegicus}; contains Pfam profile PF04083: ab-hydrolase associated lipase region
AT3G08860	1.95396	#N/A	1.45743	alanine--glyoxylate aminotransferase, putative / beta-alanine-pyruvate aminotransferase, putative / AGT, putative, similar to similar to SP:Q64565 Alanine--glyoxylate aminotransferase 2, mitochondrial precursor (EC 2.6.1.44) (AGT 2) (Beta-alanine-pyruvate aminotransferase) {Rattus norvegicus}; contains Pfam profile PF00202: aminotransferase, class III
AT3G61890	1.5013	#N/A	1.46994	homeobox-leucine zipper protein 12 (HB-12) / HD-ZIP transcription factor 12, identical to homeobox-leucine zipper protein ATHB-12 (GI:6899887) (Arabidopsis thaliana)
AT2G20870	-3.05552	#N/A	1.47405	cell wall protein precursor, putative, identical to Putative cell wall protein precursor (Swiss-Prot:P47925) (Arabidopsis thaliana); weak similarity to mu-protocadherin (GI:7861967) (Rattus norvegicus)
AT5G44610	3.25196	#N/A	1.475	DREPP plasma membrane polypeptide-related, contains Pfam profile: PF05558 DREPP plasma membrane polypeptide
AT2G43510	1.2354	#N/A	1.47516	Exodes a defensin-like (DEFL) family protein.
AT2G32020	2.53401	#N/A	1.47753	GCN5-related N-acetyltransferase (GNAT) family protein, contains Pfam profile PF00583: acetyltransferase, GNAT family
AT1G67810	2.37719	#N/A	1.48149	Fe-S metabolism associated domain-containing protein, contains Pfam PF02657: Fe-S metabolism associated domain
AT2G24180	1.30834	#N/A	1.50633	cytochrome P450 family protein
AT3G50910	1.45186	#N/A	1.50952	expressed protein
AT5G53420	1.86127	#N/A	1.51274	expressed protein
AT3G22600	3.1885	#N/A	1.52237	protease inhibitor/seed storage/lipid transfer protein (LTP) family protein, contains Pfam protease inhibitor/seed storage/LTP family domain PF00234
AT5G48180	1.11247	#N/A	1.52273	kelch repeat-containing protein, contains Pfam PF01344: Kelch motif (5 repeats) ;similar to Tip elongation aberrant protein 1 (Cell polarity protein tea1) (SP:P87061) (Schizosaccharomyces pombe)
AT3G54150	3.1834	#N/A	1.52931	embryo-abundant protein-related, similar to embryo-abundant protein (Picea glauca) GI:1350531
AT2G41850	1.9963	#N/A	1.54197	endo-polygalacturonase, putative, similar to endo-polygalacturonase (Arabidopsis thaliana) GI:2597824; contains PF00295: Glycosyl hydrolases family 28 (polygalacturonases)
AT4G22920	2.81015	#N/A	1.55198	expressed protein
AT2G47000	1.72955	#N/A	1.55337	multidrug resistant (MDR) ABC transporter, putative, similar to multidrug-resistant protein CjMDR1 (Coptis japonica) GI:14715462, MDR-like p-glycoprotein (Arabidopsis thaliana) GI:24324262; contains Pfam profiles PF00005: ABC transporter, PF00664: ABC transporter transmembrane region
AT3G13610	2.86051	#N/A	1.56765	oxidoreductase, 2OG-Fe(II) oxygenase family protein, similar to desacetoxyvindoline 4-hydroxylase (Catharanthus roseus)(GI:1916643), flavonol synthase 1 (SP:Q96330); contains PF03171 2OG-Fe(II) oxygenase superfamily domain
AT5G64250	1.99131	#N/A	1.588	2-nitropropane dioxygenase family / NPD family, contains Pfam profile PF03060: oxidoreductase, 2-nitropropane dioxygenase (NPD) family
AT1G57630	2.49074	#N/A	1.60559	disease resistaxe protein (TIR class), putative, domain signature TIR exists, suggestive of a disease resistaxe protein.
AT3G57520	3.29875	#N/A	1.61948	alkaline alpha galactosidase, putative, similar to alkaline alpha galactosidase II (Cucumis melo) GI:29838631; contains Pfam profile PF05691: Raffinose synthase or seed imbibition protein Sip1
AT4G03320	2.97361	#N/A	1.641	chloroplast protein import component-related, similar to P. sativum Tic20 chloroplast protein import component (GI:3769673)
AT5G50760	3.4294	#N/A	1.64758	auxin-responsive family protein, similar to auxin-induced protein TGSAUR22 (GI:10185820) (Tulipa gesneriana)
AT5G40690	2.56799	#N/A	1.65438	expressed protein
AT2G20560	1.25518	#N/A	1.65656	DNAJ heat shock family protein, SP:Q9UDY4 DnaJ homolog subfamily B member 4 (Heat shock 40 kDa protein 1 homolog) {Homo sapiens}; contains Pfam profile PF00226: DnaJ domain
AT1G74360	2.85715	#N/A	1.66324	leucine-rich repeat transmembrane protein kinase, putative, similar to brassinosteroid insensitive 1 GB:AAC49810 (putative receptor protein kinase); contains Pfam profiles: PF00560 Leucine Rich Repeat (17 repeats), PF00069 Eukaryotic protein kinase domain
AT3G03870	2.25331	#N/A	1.6668	expressed protein, predicted using genefinder
AT3G01420	1.75184	#N/A	1.67699	pathogen-responsive alpha-dioxygenase, putative, similar to pathogen-inducible alpha-dioxygenase (Nicotiana attenuata) GI:12539609; contains Pfam profile PF03098: Animal haem peroxidase
AT1G74010	2.25471	#N/A	1.691	strictosidine synthase family protein, similar to strictosidine synthase (Rauvolfia serpentina)(SP:P15324); contains strictosidine synthase domain PF03088
AT5G67310	5.04592	#N/A	1.72217	cytochrome P450 family protein
AT4G33040	1.68975	#N/A	1.72615	glutaredoxin family protein, contains INTERPRO Domain IPR002109, Glutaredoxin (thioltransferase)
AT3G53230	1.74958	#N/A	1.72837	cell division cycle protein 48, putative / CDC48, putative, very strong similarity to SP:P54609 Cell division cycle protein 48 homolog {Arabidopsis thaliana}; contains Pfam profiles PF00004: ATPase AAA family, PF02359: Cell division protein 48 (CDC48) N-terminal domain
AT3G48020	3.31369	#N/A	1.75558	expressed protein
AT4G37010	3.89395	#N/A	1.77172	caltractin, putative / centrin, putative, similar to Caltractin (Centrin) SP:P41210 from (Atriplex nummularia)
AT3G06420	2.26044	#N/A	1.79309	autophagy 8h (APG8h), identical to autophagy 8h (Arabidopsis thaliana) GI:19912165; contains Pfam profile PF02991: Microtubule associated protein 1A/1B, light chain 3; supporting cDNA gi:19912164:dbj:AB073182.1:
AT3G15500	3.45192	#N/A	1.79327	no apical meristem (NAM) family protein (NAC3), identical to AtNAC3 (Arabidopsis thaliana) GI:12060424; contains Pfam PF02365: No apical meristem (NAM) domain; similar to jasmonic acid 2 GB:AAF04915 from (Lycopersicon esculentum)
AT1G55020	2.02536	#N/A	1.81323	lipoxygenase (LOX1), identical to SP:Q06327
AT1G61560	3.27123	#N/A	1.81854	seven transmembrane MLO family protein / MLO-like protein 6 (MLO6), idextical to membrane protein Mlo6 (Arabidopsis thaliana) gi:14091582:gb:AAK53799; similar to MLO protein SWISS-PROT:P93766, xBI_gi:1877221 (Hordeum vulgare)(Barley); contains Pfam profile PF03094: Mlo family
AT3G23790	2.55091	#N/A	1.83606	AMP-binding protein, putative, similar to AMP-binding protein GB:CAA96521 from (Brassica napus) (Plant Mol. Biol. (1997) 33 (5), 911-922); contains Pfam AMP-binding enzyme domain PF00501; identical to cDNA acyl-CoA synthetase-like protein GI:20799732
AT1G54570	2.20817	#N/A	1.84607	esterase/lipase/thioesterase family protein, contains Interpro entry IPR000379
AT2G18050	1.7227	#N/A	1.85375	histone H1-3 (HIS1-3), similar to histone H1 (Lycopersicon pennellii) SWISS-PROT:P40267; identical to cDNA histone H1-3 (His1-3) GI:1809314, histone H1-3 (Arabidopsis thaliana) GI:1809305
AT2G22860	3.41948	#N/A	1.86891	phytosulfokines 2 (PSK2), identical to phytosulfokines 2 (PSK2) from (Arabidopsis thaliana)
AT1G05340	2.16912	#N/A	1.89278	expressed protein
AT2G47190	3.32511	#N/A	1.89341	myb family transcription factor (MYB2), contains Pfam profile: PF00249 myb-like DNA-binding domain
AT2G41380	2.8914	#N/A	1.90096	embryo-abundant protein-related, similar to embryo-abundant protein (Picea glauca) GI:1350531
AT4G23700	2.23516	#N/A	1.93521	cation/hydrogen exchanger, putative (CHX17), similar to Na+/H+-exchanging protein slr1595 - Synechocystis sp., EMBL:D90902; monovalent cation:proton antiporter family 2 (CPA2) member, PMID:11500563
AT1G76960	1.4943	#N/A	1.93691	expressed protein
AT5G59530	3.27015	#N/A	1.94776	2-oxoglutarate-dependent dioxygenase, putative, similar to 2A6 (GI:599622) and tomato ethylene synthesis regulatory protein E8 (SP:P10967); 1-aminocyclopropane-1-carboxylate oxidase kidney bean, PIR:T10818
AT3G10320	2.91591	#N/A	1.96066	expressed protein, contains Pfam domain, PF04577: Protein of unknown fuxtion (DUF563)
AT1G77450	1.27072	#N/A	1.9922	no apical meristem (NAM) family protein, contains Pfam PF02365: No apical meristem (NAM) domain; similar to GRAB1 protein GB:CAA09371, a novel member of the NAC domain family
AT2G33380	1.20205	#N/A	2.01561	calcium-binding RD20 protein (RD20), induced by abscisic acid during dehydration PMID:10965948; putative transmembrane channel protein PMID:10965948; identical to GI:10862968 (Arabidopsis thaliana); contains EF-hand domain
AT3G55890	3.40227	#N/A	2.01685	yippee family protein, similar to mdgl-1 (Mus musculus) GI:10441648, Yippee protein (Drosophila melanogaster) GI:5713279; contains Pfam profile PF03226: Yippee putative zix-binding protein
AT1G08920	1.6667	#N/A	2.02813	sugar transporter, putative, similar to ERD6 protein {Arabidopsis thaliana} GI:3123712, sugar-porter family proteins 1 and 2 (Arabidopsis thaliana) GI:14585699, GI:14585701; contains Pfam profile PF00083: major facilitator superfamily protein
AT3G22930	3.3228	#N/A	2.04455	calmodulin, putative, strong similarity to calmodulin 8 GI:5825600 from (Arabidopsis thaliana); contains INTERPRO:IPR002048 calcium-binding EF-hand domain
AT2G31945	2.94066	#N/A	2.07636	expressed protein
AT1G17020	3.00614	#N/A	2.07993	oxidoreductase, 2OG-Fe(II) oxygenase family protein, similar to flavonol synthase (Petunia x hybrida)(GI:311658), leucoanthocyanidin dioxygenase (Malus domestica)(SP:P51091); contains PF03171 2OG-Fe(II) oxygenase superfamily domain
AT1G61820	3.48595	#N/A	2.10748	glycosyl hydrolase family 1 protein, contains Pfam PF00232 : Glycosyl hydrolase family 1 domain; TIGRFAM TIGR01233: 6-phospho-beta-galactosidase; similar to beta-mannosidase enzyme (GI:17226270) (Lycopersicon esculentum)
AT3G49580	1.77679	#N/A	2.11177	expressed protein
AT3G20340	1.58176	#N/A	2.11613	expressed protein
AT2G35730	4.47828	#N/A	2.12862	heavy-metal-associated domain-containing protein, contains PS1047 Heavy-metal-associated domain contains Pfam profile PF00403: Heavy-metal-associated domain
AT3G47780	2.43382	#N/A	2.12883	ABC transporter family protein, transport protein ABC-C, Homo sapiens, PIR2:S71363
AT2G42540	-1.15759	#N/A	2.24148	cold-responsive protein / cold-regulated protein (cor15a), identical to cold-regulated protein cor15a (Arabidopsis thaliana) GI:507149; contains Pfam profile PF02987: Late embryogenesis abundant protein
AT1G21550	2.24162	#N/A	2.24641	calcium-binding protein, putative, contains similarity to calcium-binding protein GB:CAB63264 GI:6580549 from (Lotus japonicus)
AT1G69880	4.17469	#N/A	2.25871	thioredoxin, putative, similar to SP:Q38879 Thioredoxin H-type 2 (TRX-H-2) {Arabidopsis thaliana}; contains Pfam profile: PF00085 Thioredoxin
AT3G04000	1.59264	#N/A	2.26115	short-chain dehydrogenase/reductase (SDR) family protein, similar to SP:Q08632 Short-chain type dehydrogenase/reductase (EC 1.-.-.-) {Picea abies}; contains Pfam:PF00106 oxidoreductase, short chain dehydrogenase/reductase family
AT3G50770	1.39751	#N/A	2.26935	calmodulin-related protein, putative, similar to regulator of gene silexing calmodulin-related protein GI:12963415 from (Nicotiana tabacum)
AT2G34500	2.9491	#N/A	2.28157	cytochrome P450 family protein, similar to Cytochrome P450 61 (C-22 sterol desaturase) (SP:P54781) {Saccharomyces cerevisiae}
AT1G15520	2.97134	#N/A	2.33106	ABC transporter family involved in resistant to lead. Localizes to plasma membrane. Upregulated by lead. Expressed in leaves, flowers. Not expressed in roots.
AT5G12340	3.65782	#N/A	2.33124	expressed protein, ; expression supported by MPSS
AT1G73040	1.32461	#N/A	2.38802	jacalin lectin family protein, similar to jacalin Artocarpus heterophyllus GI:289160, SP:P18674 Agglutinin alpha chain (MPA) Maclura pomifera, SP:P18670 Agglutinin alpha chain (Jacalin alpha chain) Artocarpus integrifolia; contains Pfam profile PF01419 jacalin-like lectin domain
AT5G59220	1.61756	#N/A	2.43124	protein phosphatase 2C, putative / PP2C, putative, ABA induced protein phosphatase 2C, Fagus sylvatica, EMBL:FSY277743
AT1G14550	5.60353	#N/A	2.43487	anionic peroxidase, putative, similar to anionic peroxidase GI:170202 from (Nicotiana sylvestris)
AT1G62760	4.30108	#N/A	2.45833	invertase/pectin methylesterase inhibitor family protein, low similarity to extensin (Volvox carteri) GI:21992
AT5G57510	4.68935	#N/A	2.49757	expressed protein
AT4G39670	2.75095	#N/A	2.5368	expressed protein
AT1G79680	4.30331	#N/A	2.55938	wall-associated kinase, putative, similar to wall-associated kinase 2 GI:4826399 from (Arabidopsis thaliana)
AT1G26380	3.84467	#N/A	2.67483	FAD-binding domain-containing protein, similar to SP:P30986 reticuline oxidase precursor (Berberine-bridge-forming enzyme) (BBE) (Tetrahydroprotoberberine synthase) (Eschscholzia californica); contains PF01565 FAD binding domain
AT1G14540	3.92279	#N/A	2.67857	anionic peroxidase, putative, similar to lignin forming anionic peroxidase (Nicotiana sylvestris) SWISS-PROT: Q02200
AT4G27260	2.67978	#N/A	2.69983	exodes an IAA-amido synthase that conjugates Asp and other amino acids to auxin in vitro. Lines carrying insertions in this gene are hypersensitive to auxin.
AT3G51590	-3.90886	#N/A	2.71543	lipid transfer protein, putative, similar to lipid transfer protein E2 precursor, Brassica napus, PIR:T07984 (GI:899224); contains Pfam protease inhibitor/seed storage/LTP family domain PF00234
AT5G38710	3.36382	#N/A	2.71778	proline oxidase, putative / osmotic stress-responsive proline dehydrogenase, putative, similar to proline oxidase, mitochondrial precursor (Osmotic stress- induced proline dehydrogenase) (Arabidopsis thaliana) SWISS-PROT:P92983
AT2G26560	4.21655	#N/A	2.89253	patatin, putative, similar to patatin-like latex allergen (Hevea brasiliensis)(PMID:10589016); contains patatin domain PF01734
AT5G22300	2.62314	#N/A	2.91996	nitrilase 4 (NIT4), identical to SP:P46011 Nitrilase 4 (EC 3.5.5.1) {Arabidopsis thaliana}
AT5G13080	3.94491	#N/A	2.92952	WRKY family transcription factor, WRKY DNA binding protein - Solanum tuberosum, EMBL:AJ278507
AT4G37370	3.23711	#N/A	2.96182	cytochrome P450, putative, similar to Cytochrome P450 91A1 (SP:Q9FG65 )(Arabidopsis thaliana); cytochrome P450, Glycyrrhiza echinata, AB001379
AT2G29350	3.16862	#N/A	2.9688	tropix reductase, putative / tropine dehydrogenase, putative, similar to tropix reductase SP:P50165 from (Datura stramonium)
AT1G32940	2.20335	#N/A	2.99587	subtilase family protein, contains similarity to subtilase; SP1 GI:9957714 from (Oryza sativa)
AT3G26830	2.48124	#N/A	3.02713	cytochrome P450 71B15, putative (CYP71B15), Identical to Cytochrome P450 (SP:Q9LW27) (Arabidopsis thaliana); similar to cytochrome P450 71B2 GB:O65788 (Arabidopsis thaliana)
AT1G28480	2.27844	#N/A	3.05724	glutaredoxin family protein, contains INTERPRO Domain IPR002109, Glutaredoxin (thioltransferase)
AT1G80160	3.77084	#N/A	3.05818	lactoylglutathione lyase family protein / glyoxalase I family protein, contains glyoxalase family protein domain, Pfam:PF00903
AT3G48850	3.81858	#N/A	3.40136	mitochondrial phosphate transporter, putative, similar to mitochondrial phosphate transporter GI:3318617 from (Arabidopsis thaliana)
AT5G54060	2.14093	#N/A	3.504	glycosyltransferase family protein, contains Pfam profile: PF00201 UDP-glucoronosyl and UDP-glucosyl transferase
AT3G28210	2.84863	#N/A	3.51564	zix finger (AN1-like) family protein, contains Pfam profile: PF01428 AN1-like zix finger
AT3G60140	2.4468	#N/A	3.57288	glycosyl hydrolase family 1 protein, contains Pfam PF00232 : Glycosyl hydrolase family 1 domain; TIGRFAM TIGR01233: 6-phospho-beta-galactosidase; similar to Cyanogenic Beta-Glucosidase (GI:1311386)(pdb:1CBG) (Trifolium Repens); identical beta-glucosidase GI:10834547
AT5G17220	2.23189	#N/A	3.65429	glutathione S-transferase, putative
AT2G43000	3.8397	#N/A	3.68779	no apical meristem (NAM) family protein, contains Pfam PF02365: No apical meristem (NAM) domain;
AT1G68450	3.4962	#N/A	3.7352	VQ motif-containing protein, contains PF05678: VQ motif
AT2G38240	3.86975	#N/A	3.77925	oxidoreductase, 2OG-Fe(II) oxygenase family protein, similar to flavonol synthase (Citrus unshiu)(gi:4126403), leucoanthocyanidin dioxygenase (Daucus carota)(gi:5924383); contains PF03171 2OG-Fe(II) oxygenase superfamily domain
AT1G72260	-2.63982	#N/A	4.28061	thionin (THI2.1), identical to thionin (Arabidopsis thaliana) gi:1181531:gb:AAC41678
AT1G68620	2.91221	#N/A	4.4715	expressed protein, similar to PrMC3 (Pinus radiata) GI:5487873
AT4G37290	4.06571	#N/A	4.93736	expressed protein
AT1G19250	3.46241	#N/A	5.18463	flavin-containing monooxygenase family protein / FMO family protein, low similarity to SP:P97501 Dimethylaniline monooxygenase (N-oxide forming) 3 (EC 1.14.13.8) (Hepatic flavin-containing monooxygenase 3) (FMO 3) {Mus musculus}; contains Pfam profile PF00743: Flavin-binding monooxygenase-like
AT1G56650	3.96249	#N/A	5.85945	myb family transcription factor (MYB75), contains Pfam profile: PF00249 myb-like DNA-binding domain; identical to cDNA putative transcription factor (MYB75) GI:3941507

## Sheet: Supplementary Table 9B
Supplementary Table 9B The same DEGs detected both in our data and Ren et al 2012
GeneID	log2Ratio-our data	Log2Ratio-Ren et al 2012	Description from Ren et al 2012
AT2G39310	2.66256	-2.5767	AT2G39310.1 protein_coding JAL22 (JACALIN-RELATED LECTIN 22) JACALIN-RELATED LECTIN 22 (JAL22); FUNCTIONS IN: molecular_function unknown; INVOLVED IN: biological_process unknown; LOCATED IN: cellular_component unknown; EXPRESSED IN: 13 plant structures; EXPRESSED DURING: 6 growth stages; CONTAINS InterPro DOMAIN/s: Mannose-binding lectin (InterPro:IPR001229); BEST Arabidopsis thaliana protein mat…
AT2G40610	-4.78714	-1.59829	AT2G40610.1 protein_coding ATEXPA8 (ARABIDOPSIS THALIANA EXPANSIN A8) member of Alpha-Expansin Gene Family. Naming convention from the Expansin Working Group (Kende et al
AT4G26530	-2.10986	-1.5316	AT4G26530.1 protein_coding fructose-bisphosphate aldolase
AT2G15880	1.30539	-1.42578	AT2G15880.1 protein_coding leucine-rich repeat family protein / extensin family protein leucine-rich repeat family protein / extensin family protein; FUNCTIONS IN: structural constituent of cell wall
AT5G15970	-1.02506	-1.42242	AT5G15970.1 protein_coding KIN2 Encodes a gene that can be induced by cold and abscisic acid and may be involved in cold acclimation and salt tolerance. KIN2; FUNCTIONS IN: molecular_function unknown; INVOLVED IN: response to salt stress
AT1G74670	-3.64301	-1.26773	AT1G74670.1 protein_coding gibberellin-responsive protein
AT4G37390	2.44685	-1.26353	AT4G37390.1 protein_coding BRU6; indole-3-acetic acid amido synthetase Encodes an IAA-amido synthase that conjugates Asp and other amino acids to auxin in vitro. Lines carrying insertions in this gene are hypersensitive to auxin. May function as a negative component in auxin signaling by regulating auxin activity. BRU6; FUNCTIONS IN: indole-3-acetic acid amido synthetase activity; INVOLVED IN: au…
AT5G43250	-2.64155	-1.25347	AT5G43250.1 protein_coding NF-YC13 (NUCLEAR FACTOR Y
AT5G18030	-5.52288	-1.24869	AT5G18030.1 protein_coding auxin-responsive protein
AT5G18020	-5.22998	-1.2449	AT5G18020.1 protein_coding auxin-responsive protein
AT3G53980	-2.07248	-1.21874	AT3G53980.1 protein_coding protease inhibitor/seed storage/lipid transfer protein (LTP) family protein protease inhibitor/seed storage/lipid transfer protein (LTP) family protein; FUNCTIONS IN: lipid binding; INVOLVED IN: lipid transport; LOCATED IN: endomembrane system; EXPRESSED IN: 10 plant structures; EXPRESSED DURING: 7 growth stages; CONTAINS InterPro DOMAIN/s: Bifunctional inhibitor/plant …
AT4G28250	-5.16472	-1.19834	AT4G28250.1 protein_coding ATEXPB3 (ARABIDOPSIS THALIANA EXPANSIN B3) putative beta-expansin/allergen protein. Naming convention from the Expansin Working Group (Kende et al
AT5G15780	-2.27587	-1.17772	AT5G15780.1 protein_coding pollen Ole e 1 allergen and extensin family protein pollen Ole e 1 allergen and extensin family protein; FUNCTIONS IN: molecular_function unknown; INVOLVED IN: biological_process unknown; LOCATED IN: endomembrane system; EXPRESSED IN: 14 plant structures; EXPRESSED DURING: 10 growth stages; CONTAINS InterPro DOMAIN/s: Pollen Ole e 1 allergen and extensin (InterPro:IPR00…
AT4G27450	1.55464	-1.15514	AT4G27450.1 protein_coding unknown protein unknown protein; FUNCTIONS IN: molecular_function unknown; INVOLVED IN: biological_process unknown; LOCATED IN: cytosol
AT5G24420	-1.74854	-1.1538	AT5G24420.1 protein_coding glucosamine/galactosamine-6-phosphate isomerase-related glucosamine/galactosamine-6-phosphate isomerase-related; FUNCTIONS IN: 6-phosphogluconolactonase activity; INVOLVED IN: pentose-phosphate shunt
AT5G49730	-1.29443	-1.08458	AT5G49730.1 protein_coding ATFRO6 (FERRIC REDUCTION OXIDASE 6); ferric-chelate reductase/ oxidoreductase Encodes a plasma membrane-located ferric chelate reductase. Its mRNA is expressed in green aerial tissues (shoot
AT5G51720	-1.73346	-1.0436	AT5G51720.1 protein_coding unknown protein unknown protein; FUNCTIONS IN: molecular_function unknown; INVOLVED IN: biological_process unknown; LOCATED IN: chloroplast stroma
AT2G01520	-2.08372	-1.02992	AT2G01520.1 protein_coding MLP328 (MLP-LIKE PROTEIN 328); copper ion binding MLP-LIKE PROTEIN 328 (MLP328); FUNCTIONS IN: copper ion binding; INVOLVED IN: response to biotic stimulus
AT2G36120	-3.01301	-1.01225	AT2G36120.1 protein_coding DOT1 (DEFECTIVELY ORGANIZED TRIBUTARIES 1) Encodes a glycine rich protein that is involved in leaf vascular patterning. dot1 mutants have an aberrant open-class venation pattern in leaves and cotyledons
AT2G02100	-1.15063	-1.00033	AT2G02100.1 protein_coding LCR69 (LOW-MOLECULAR-WEIGHT CYSTEINE-RICH 69); peptidase inhibitor Predicted to encode a PR (pathogenesis-related) protein. Belongs to the plant defensin (PDF) family with the following members: At1g75830/PDF1.1
AT4G30670	1.13708	-0.988092	AT4G30670.1 protein_coding unknown protein unknown protein; FUNCTIONS IN: molecular_function unknown; INVOLVED IN: biological_process unknown; LOCATED IN: endomembrane system; EXPRESSED IN: 11 plant structures; EXPRESSED DURING: 4 anthesis
AT5G01015	-3.62316	-0.984198	AT5G01015.1 protein_coding unknown protein unknown protein; FUNCTIONS IN: molecular_function unknown; INVOLVED IN: biological_process unknown; LOCATED IN: endomembrane system; EXPRESSED IN: 23 plant structures; EXPRESSED DURING: 13 growth stages; BEST Arabidopsis thaliana protein match is: unknown protein (TAIR:AT1G65295.1); Has 54 Blast hits to 54 proteins in 8 species: Archae - 0; Bacteria - 0;…
AT1G14700	-2.38967	-0.975351	AT1G14700.1 protein_coding PAP3 (PURPLE ACID PHOSPHATASE 3); acid phosphatase/ protein serine/threonine phosphatase PURPLE ACID PHOSPHATASE 3 (PAP3); FUNCTIONS IN: protein serine/threonine phosphatase activity
AT4G22505	-1.53461	-0.973078	AT4G22505.1 protein_coding INVOLVED IN: lipid transport; CONTAINS InterPro DOMAIN/s: Bifunctional inhibitor/plant lipid transfer protein/seed storage (InterPro:IPR016140)
AT1G17147	2.48471	-0.961226	AT1G17147.1 protein_coding FUNCTIONS IN: molecular_function unknown; INVOLVED IN: biological_process unknown; LOCATED IN: cellular_component unknown; CONTAINS InterPro DOMAIN/s: VQ (InterPro:IPR008889); BEST Arabidopsis thaliana protein match is: VQ motif-containing protein (TAIR:AT1G78410.1); Has 18 Blast hits to 18 proteins in 5 species: Archae - 0; Bacteria - 0; Metazoa - 0; Fungi - 0; Plants …
AT5G05960	-2.54296	-0.955567	AT5G05960.1 protein_coding protease inhibitor/seed storage/lipid transfer protein (LTP) family protein protease inhibitor/seed storage/lipid transfer protein (LTP) family protein; FUNCTIONS IN: lipid binding; INVOLVED IN: lipid transport; LOCATED IN: endomembrane system; EXPRESSED IN: 18 plant structures; EXPRESSED DURING: 10 growth stages; CONTAINS InterPro DOMAIN/s: Bifunctional inhibitor/plant…
AT5G02160	-1.2201	-0.955541	AT5G02160.1 protein_coding unknown protein unknown protein; FUNCTIONS IN: molecular_function unknown; INVOLVED IN: biological_process unknown; LOCATED IN: chloroplast thylakoid membrane; EXPRESSED IN: 23 plant structures; EXPRESSED DURING: 13 growth stages; Has 20 Blast hits to 20 proteins in 8 species: Archae - 0; Bacteria - 0; Metazoa - 0; Fungi - 0; Plants - 20; Viruses - 0; Other Eukaryotes -…
AT5G27290	-1.29862	-0.953639	AT5G27290.1 protein_coding unknown protein unknown protein; LOCATED IN: chloroplast; EXPRESSED IN: 22 plant structures; EXPRESSED DURING: 13 growth stages; BEST Arabidopsis thaliana protein match is: unknown protein (TAIR:AT1G54680.2); Has 158 Blast hits to 154 proteins in 46 species: Archae - 0; Bacteria - 60; Metazoa - 0; Fungi - 0; Plants - 81; Viruses - 0; Other Eukaryotes - 17 (source: NCBI …
AT2G34060	-2.09235	-0.953086	AT2G34060.1 protein_coding peroxidase
AT2G25080	-1.03397	-0.950461	AT2G25080.1 protein_coding ATGPX1 (GLUTATHIONE PEROXIDASE 1); glutathione peroxidase Encodes glutathione peroxidase. GLUTATHIONE PEROXIDASE 1 (ATGPX1); FUNCTIONS IN: glutathione peroxidase activity; INVOLVED IN: response to oxidative stress; LOCATED IN: chloroplast thylakoid membrane
AT1G55990	2.98027	-0.944889	AT1G55990.1 protein_coding glycine-rich protein glycine-rich protein; FUNCTIONS IN: molecular_function unknown; INVOLVED IN: biological_process unknown; LOCATED IN: cellular_component unknown; BEST Arabidopsis thaliana protein match is: glycine-rich protein (TAIR:AT4G33610.1); Has 190 Blast hits to 140 proteins in 35 species: Archae - 0; Bacteria - 154; Metazoa - 7; Fungi - 0; Plants - 12; Viruse…
AT5G58310	-2.45406	-0.936437	AT5G58310.1 protein_coding MES18 (METHYL ESTERASE 18); hydrolase/ hydrolase
AT5G60490	-2.76743	-0.927337	AT5G60490.1 protein_coding FLA12 FLA12; LOCATED IN: plasma membrane
AT1G60590	-3.79006	-0.914109	AT1G60590.1 protein_coding polygalacturonase
AT1G10640	-2.91187	-0.908266	AT1G10640.1 protein_coding polygalacturonase polygalacturonase; FUNCTIONS IN: polygalacturonase activity; INVOLVED IN: carbohydrate metabolic process; LOCATED IN: cellular_component unknown; EXPRESSED IN: 18 plant structures; EXPRESSED DURING: 11 growth stages; CONTAINS InterPro DOMAIN/s: Pectin lyase fold/virulence factor (InterPro:IPR011050)
AT4G21650	-2.34841	-0.897412	AT4G21650.1 protein_coding subtilase family protein subtilase family protein; FUNCTIONS IN: identical protein binding
AT3G55330	-1.21978	-0.897233	AT3G55330.1 protein_coding PPL1 (PsbP-like protein 1); calcium ion binding PsbP-like protein 1 (PPL1); FUNCTIONS IN: calcium ion binding; INVOLVED IN: photosynthesis; LOCATED IN: in 6 components; EXPRESSED IN: 24 plant structures; EXPRESSED DURING: 14 growth stages; CONTAINS InterPro DOMAIN/s: Photosystem II oxygen evolving complex protein PsbP (InterPro:IPR002683)
AT3G01500	-1.9522	-0.889265	AT3G01500.1 protein_coding CA1 (CARBONIC ANHYDRASE 1); carbonate dehydratase/ zinc ion binding CARBONIC ANHYDRASE 1 (CA1); FUNCTIONS IN: carbonate dehydratase activity
AT5G57170	-1.28771	-0.883504	AT5G57170.1 protein_coding macrophage migration inhibitory factor family protein / MIF family protein macrophage migration inhibitory factor family protein / MIF family protein; INVOLVED IN: inflammatory response
AT1G03820	-5.97217	-0.875957	AT1G03820.1 protein_coding unknown protein unknown protein; FUNCTIONS IN: molecular_function unknown; INVOLVED IN: biological_process unknown; LOCATED IN: endomembrane system; EXPRESSED IN: 21 plant structures; EXPRESSED DURING: 13 growth stages; Has 1356 Blast hits to 1124 proteins in 87 species: Archae - 0; Bacteria - 21; Metazoa - 28; Fungi - 30; Plants - 81; Viruses - 0; Other Eukaryotes - 11…
AT5G20820	-4.48675	-0.872681	AT5G20820.1 protein_coding auxin-responsive protein-related auxin-responsive protein-related; FUNCTIONS IN: molecular_function unknown; INVOLVED IN: response to auxin stimulus; EXPRESSED IN: 11 plant structures; EXPRESSED DURING: 4 anthesis
AT1G69530	-4.41935	-0.868195	AT1G69530.1 protein_coding ATEXPA1 (ARABIDOPSIS THALIANA EXPANSIN A1) Member of Alpha-Expansin Gene Family. Naming convention from the Expansin Working Group (Kende et al
AT3G53800	-1.12653	-0.867183	AT3G53800.1 protein_coding armadillo/beta-catenin repeat family protein armadillo/beta-catenin repeat family protein; FUNCTIONS IN: binding; INVOLVED IN: biological_process unknown; LOCATED IN: cellular_component unknown; EXPRESSED IN: 21 plant structures; EXPRESSED DURING: 13 growth stages; CONTAINS InterPro DOMAIN/s: HEAT (InterPro:IPR000357)
AT1G70260	-6.05961	-0.85862	AT1G70260.1 protein_coding nodulin MtN21 family protein nodulin MtN21 family protein; FUNCTIONS IN: molecular_function unknown; LOCATED IN: endomembrane system
AT5G20630	-2.31572	-0.835514	AT5G20630.1 protein_coding GER3 (GERMIN 3); oxalate oxidase Encodes a germin-like protein. Its transcripts are more abundant in RNA from leaves collected in the evening
AT3G22142	-2.10846	-0.834391	AT3G22142.1 protein_coding structural constituent of cell wall Encodes a Protease inhibitor/seed storage/LTP family protein structural constituent of cell wall; FUNCTIONS IN: structural constituent of cell wall; INVOLVED IN: lipid transport; LOCATED IN: cellular_component unknown; CONTAINS InterPro DOMAIN/s: Bifunctional inhibitor/plant lipid transfer protein/seed storage (InterPro:IPR016140)
AT2G03090	-5.11956	-0.821611	AT2G03090.1 protein_coding ATEXPA15 (ARABIDOPSIS THALIANA EXPANSIN A15) member of Alpha-Expansin Gene Family. Naming convention from the Expansin Working Group (Kende et al
AT5G63310	-1.90537	-0.81817	AT5G63310.1 protein_coding NDPK2 (NUCLEOSIDE DIPHOSPHATE KINASE 2); ATP binding / nucleoside diphosphate kinase/ protein binding Maintains intracellular dNTP levels except ATP. Plays a role in response to oxidative stress and UV. Involved in phytochrome-mediated light signaling. Participates in auxin-regulated processes
AT3G54260	-4.36709	-0.81753	AT3G54260.1 protein_coding unknown protein unknown protein; INVOLVED IN: biological_process unknown; LOCATED IN: endomembrane system; EXPRESSED IN: 19 plant structures; EXPRESSED DURING: 13 growth stages; CONTAINS InterPro DOMAIN/s: Protein of unknown function DUF231
AT4G13390	5.32022	-0.813007	AT4G13390.1 protein_coding proline-rich extensin-like family protein proline-rich extensin-like family protein; FUNCTIONS IN: structural constituent of cell wall; INVOLVED IN: plant-type cell wall organization; LOCATED IN: endomembrane system; CONTAINS InterPro DOMAIN/s: Extensin-like region (InterPro:IPR006706); BEST Arabidopsis thaliana protein match is: proline-rich extensin-like family protei…
AT3G60245	-1.75467	-0.798491	AT3G60245.1 protein_coding 60S ribosomal protein L37a (RPL37aC) 60S ribosomal protein L37a (RPL37aC); FUNCTIONS IN: structural constituent of ribosome; INVOLVED IN: translation
AT1G72230	-3.18674	-0.797319	AT1G72230.1 protein_coding plastocyanin-like domain-containing protein plastocyanin-like domain-containing protein; FUNCTIONS IN: electron carrier activity
AT1G05835	-1.37883	-0.790023	AT1G05835.1 protein_coding unknown protein unknown protein; LOCATED IN: endomembrane system; BEST Arabidopsis thaliana protein match is: unknown protein (TAIR:AT1G32583.1); Has 50 Blast hits to 50 proteins in 8 species: Archae - 0; Bacteria - 0; Metazoa - 0; Fungi - 0; Plants - 50; Viruses - 0; Other Eukaryotes - 0 (source: NCBI BLink).
AT5G07030	-4.02705	-0.778991	AT5G07030.1 protein_coding aspartic-type endopeptidase aspartic-type endopeptidase; FUNCTIONS IN: aspartic-type endopeptidase activity; INVOLVED IN: proteolysis; LOCATED IN: cell wall
AT3G46650	-3.16257	-0.769479	AT3G46650.1 protein_coding UDP-glycosyltransferase/ transferase
AT1G11850	-1.6569	-0.769321	AT1G11850.1 protein_coding unknown protein unknown protein; FUNCTIONS IN: molecular_function unknown; INVOLVED IN: biological_process unknown; LOCATED IN: endomembrane system; EXPRESSED IN: 19 plant structures; EXPRESSED DURING: 12 growth stages; Has 36117 Blast hits to 7699 proteins in 680 species: Archae - 46; Bacteria - 12408; Metazoa - 12818; Fungi - 1456; Plants - 6002; Viruses - 463; Other …
AT5G23420	-1.57517	-0.769092	AT5G23420.1 protein_coding HMGB6; transcription factor Encodes HMGB6
AT4G29520	-1.94164	-0.762905	AT4G29520.1 protein_coding LOCATED IN: endoplasmic reticulum
AT4G24972	-1.3917	-0.744373	AT4G24972.1 protein_coding TPD1 (TAPETUM DETERMINANT 1) Encodes a novel small protein which is similar to proteins of unknown function from other plant species. TPD1 is involved in cell specification during anther and pollen development. Identified in a screen for male steriles. Mutants lack tapetal cells and have an increased number of microsporocytes. Expressed in flower buds
AT3G46130	-2.18374	-0.743915	AT3G46130.1 protein_coding MYB111 (MYB DOMAIN PROTEIN 111); DNA binding / transcription factor Encodes a putative transcription factor (MYB48) that functions to regulate flavonol biosynthesis primarily in cotyledons. MYB DOMAIN PROTEIN 111 (MYB111); FUNCTIONS IN: transcription factor activity
AT2G24762	-3.50435	-0.74333	AT2G24762.1 protein_coding AtGDU4 (Arabidopsis thaliana GLUTAMINE DUMPER 4) Arabidopsis thaliana GLUTAMINE DUMPER 4 (AtGDU4); FUNCTIONS IN: molecular_function unknown; INVOLVED IN: biological_process unknown; LOCATED IN: cellular_component unknown; EXPRESSED IN: 12 plant structures; EXPRESSED DURING: 7 growth stages; BEST Arabidopsis thaliana protein match is: GDU1 (GLUTAMINE DUMPER 1) (TAIR:AT4G…
AT5G49360	1.36999	-0.727005	AT5G49360.1 protein_coding BXL1 (BETA-XYLOSIDASE 1); hydrolase
AT3G56160	-1.51126	-0.726743	AT3G56160.1 protein_coding bile acid:sodium symporter bile acid:sodium symporter; FUNCTIONS IN: bile acid:sodium symporter activity; INVOLVED IN: sodium ion transport; LOCATED IN: chloroplast
AT1G28290	-4.02153	-0.717667	AT1G28290.1 protein_coding AGP31 (arabinogalactan-protein 31) Encodes an atypical arabinogalactan protein that is localized to the plasma membrange. AGP31 is highly expressed in flowers and vascular tissue and is repressed by jasmonic acid. AGP31 may play a role in vascular tissue function during defense and development. arabinogalactan-protein 31 (AGP31); INVOLVED IN: response to jasmonic acid s…
AT4G11320	-2.17098	-0.71332	AT4G11320.1 protein_coding cysteine proteinase
AT5G56870	2.02071	-0.70273	AT5G56870.1 protein_coding BGAL4 (beta-galactosidase 4); beta-galactosidase beta-galactosidase 4 (BGAL4); FUNCTIONS IN: beta-galactosidase activity; INVOLVED IN: lactose catabolic process
AT2G39850	-2.13083	-0.701022	AT2G39850.1 protein_coding identical protein binding / serine-type endopeptidase identical protein binding / serine-type endopeptidase; FUNCTIONS IN: identical protein binding
AT1G11260	2.10399	-0.695672	AT1G11260.1 protein_coding STP1 (SUGAR TRANSPORTER 1); carbohydrate transmembrane transporter/ sugar:hydrogen symporter Encodes a H+/hexose cotransporter. SUGAR TRANSPORTER 1 (STP1); FUNCTIONS IN: carbohydrate transmembrane transporter activity
AT3G44990	-2.37629	-0.695154	AT3G44990.1 protein_coding XTR8 (XYLOGLUCAN ENDO-TRANSGLYCOSYLASE-RELATED 8); hydrolase
AT2G47880	-2.19584	-0.695092	AT2G47880.1 protein_coding glutaredoxin family protein glutaredoxin family protein; FUNCTIONS IN: electron carrier activity
AT3G11630	-1.55009	-0.694434	AT3G11630.1 protein_coding 2-cys peroxiredoxin
AT5G14740	-1.08499	-0.692739	AT5G14740.1 protein_coding CA2 (CARBONIC ANHYDRASE 2); carbonate dehydratase/ zinc ion binding Encodes a beta carbonic anhydrase likely to be localized in the cytoplasm. Expression of its mRNA is seen in etiolated seedlings and points to a possible nonphotosynthetic role for this isoform. CARBONIC ANHYDRASE 2 (CA2); FUNCTIONS IN: carbonate dehydratase activity
AT4G13500	-1.06729	-0.686172	AT4G13500.1 protein_coding unknown protein unknown protein; FUNCTIONS IN: molecular_function unknown; INVOLVED IN: biological_process unknown; LOCATED IN: chloroplast; BEST Arabidopsis thaliana protein match is: unknown protein (TAIR:AT2G05310.1); Has 30 Blast hits to 30 proteins in 12 species: Archae - 0; Bacteria - 0; Metazoa - 0; Fungi - 0; Plants - 30; Viruses - 0; Other Eukaryotes - 0 (sourc…
AT4G22485	-2.57675	-0.672742	AT4G22485.1 protein_coding Encodes a Protease inhibitor/seed storage/LTP family protein FUNCTIONS IN: molecular_function unknown; INVOLVED IN: lipid transport; LOCATED IN: cellular_component unknown; EXPRESSED IN: sperm cell; CONTAINS InterPro DOMAIN/s: Bifunctional inhibitor/plant lipid transfer protein/seed storage (InterPro:IPR016140)
AT1G26560	-2.00526	-0.670049	AT1G26560.1 protein_coding BGLU40 (BETA GLUCOSIDASE 40); catalytic/ cation binding / hydrolase
AT4G02290	-3.9388	-0.669626	AT4G02290.1 protein_coding AtGH9B13 (Arabidopsis thaliana glycosyl hydrolase 9B13); catalytic/ hydrolase
AT5G49740	-1.3311	-0.669393	AT5G49740.1 protein_coding ATFRO7 (FERRIC REDUCTION OXIDASE 7); ferric-chelate reductase/ oxidoreductase Encodes a chloroplast ferric chelate reductase. Shows differential splicing and has three different mRNA products. Expressed in the shoot
AT2G13820	-3.95195	-0.668182	AT2G13820.1 protein_coding protease inhibitor/seed storage/lipid transfer protein (LTP) family protein protease inhibitor/seed storage/lipid transfer protein (LTP) family protein; FUNCTIONS IN: lipid binding; INVOLVED IN: lipid transport; LOCATED IN: anchored to plasma membrane
AT3G09260	-1.83894	-0.66509	AT3G09260.1 protein_coding PYK10; beta-glucosidase/ copper ion binding / fucosidase/ hydrolase
AT2G35960	-1.49424	-0.663555	AT2G35960.1 protein_coding NHL12 Encodes a protein whose sequence is similar to tobacco hairpin-induced gene (HIN1) and Arabidopsis non-race specific disease resistance gene (NDR1). Expression is not altered in response to cucumber mosaic virus or spermine. NHL12; FUNCTIONS IN: molecular_function unknown; INVOLVED IN: biological_process unknown; LOCATED IN: cellular_component unknown; EXPRESSED I…
AT5G38430	-2.13455	-0.657492	AT5G38430.1 protein_coding ribulose bisphosphate carboxylase small chain 1B / RuBisCO small subunit 1B (RBCS-1B) (ATS1B) ribulose bisphosphate carboxylase small chain 1B / RuBisCO small subunit 1B (RBCS-1B) (ATS1B); FUNCTIONS IN: ribulose-bisphosphate carboxylase activity; INVOLVED IN: response to blue light
AT3G09580	-1.62118	-0.654831	AT3G09580.1 protein_coding amine oxidase family protein amine oxidase family protein; FUNCTIONS IN: electron carrier activity
AT4G23500	-2.33103	-0.652564	AT4G23500.1 protein_coding glycoside hydrolase family 28 protein / polygalacturonase (pectinase) family protein glycoside hydrolase family 28 protein / polygalacturonase (pectinase) family protein; FUNCTIONS IN: polygalacturonase activity; INVOLVED IN: carbohydrate metabolic process; LOCATED IN: cell wall; CONTAINS InterPro DOMAIN/s: Pectin lyase fold/virulence factor (InterPro:IPR011050)
AT5G06290	-1.62122	-0.650297	AT5G06290.1 protein_coding 2-Cys Prx B (2-Cysteine peroxiredoxin B); antioxidant/ peroxiredoxin Encodes a 2-Cys peroxiredoxin (2-Cys PrxB) that contains two catalytic Cys residues. 2-Cysteine peroxiredoxin B (2-Cys Prx B); FUNCTIONS IN: peroxiredoxin activity
AT5G45680	-1.50441	-0.649025	AT5G45680.1 protein_coding FK506-binding protein 1 (FKBP13) FK506-binding protein 1 (FKBP13); FUNCTIONS IN: FK506 binding
AT1G52190	-2.32166	-0.647704	AT1G52190.1 protein_coding proton-dependent oligopeptide transport (POT) family protein proton-dependent oligopeptide transport (POT) family protein; FUNCTIONS IN: transporter activity; INVOLVED IN: oligopeptide transport; LOCATED IN: membrane; EXPRESSED IN: 22 plant structures; EXPRESSED DURING: 13 growth stages; CONTAINS InterPro DOMAIN/s: TGF-beta receptor
AT5G25460	-2.66156	-0.645559	AT5G25460.1 protein_coding unknown protein unknown protein; FUNCTIONS IN: molecular_function unknown; INVOLVED IN: biological_process unknown; LOCATED IN: plant-type cell wall; EXPRESSED IN: 22 plant structures; EXPRESSED DURING: 13 growth stages; CONTAINS InterPro DOMAIN/s: Protein of unknown function DUF642 (InterPro:IPR006946); BEST Arabidopsis thaliana protein match is: unknown protein (TAIR:…
AT4G33610	3.68969	-0.645266	AT4G33610.1 protein_coding glycine-rich protein glycine-rich protein; FUNCTIONS IN: molecular_function unknown; INVOLVED IN: biological_process unknown; LOCATED IN: cellular_component unknown; BEST Arabidopsis thaliana protein match is: glycine-rich protein (TAIR:AT1G55990.1); Has 979 Blast hits to 593 proteins in 63 species: Archae - 0; Bacteria - 830; Metazoa - 48; Fungi - 4; Plants - 46; Virus…
AT2G37640	-3.8077	-0.643665	AT2G37640.1 protein_coding EXP3 member of Alpha-Expansin Gene Family. Naming convention from the Expansin Working Group (Kende et al
AT2G38140	-1.11358	-0.638187	AT2G38140.1 protein_coding PSRP4 (PLASTID-SPECIFIC RIBOSOMAL PROTEIN 4); structural constituent of ribosome plastid-specific ribosomal protein 4 (PSRP4) mRNA
AT1G75500	-1.80065	-0.630087	AT1G75500.1 protein_coding nodulin MtN21 family protein nodulin MtN21 family protein; LOCATED IN: plasma membrane
AT4G22490	-1.03855	-0.628105	AT4G22490.1 protein_coding protease inhibitor/seed storage/lipid transfer protein (LTP) family protein protease inhibitor/seed storage/lipid transfer protein (LTP) family protein; FUNCTIONS IN: lipid binding; INVOLVED IN: lipid transport; LOCATED IN: endomembrane system; EXPRESSED IN: 22 plant structures; EXPRESSED DURING: 13 growth stages; CONTAINS InterPro DOMAIN/s: Bifunctional inhibitor/plant…
AT2G28470	-2.07597	-0.621812	AT2G28470.1 protein_coding BGAL8 (beta-galactosidase 8); beta-galactosidase/ catalytic/ cation binding / sugar binding putative beta-galactosidase (BGAL8 gene) beta-galactosidase 8 (BGAL8); FUNCTIONS IN: cation binding
AT4G25050	-2.17214	-0.614111	AT4G25050.1 protein_coding ACP4 (acyl carrier protein 4); acyl carrier encodes an acyl carrier protein predominantly expressed in leaves. Gene expression is upregulated by light. acyl carrier protein 4 (ACP4); FUNCTIONS IN: acyl carrier activity; INVOLVED IN: response to light stimulus
AT5G38410	-1.62041	-0.606102	AT5G38410.1 protein_coding ribulose bisphosphate carboxylase small chain 3B / RuBisCO small subunit 3B (RBCS-3B) (ATS3B) ribulose bisphosphate carboxylase small chain 3B / RuBisCO small subunit 3B (RBCS-3B) (ATS3B); FUNCTIONS IN: ribulose-bisphosphate carboxylase activity; INVOLVED IN: response to blue light
AT3G63200	-1.78093	-0.60505	AT3G63200.1 protein_coding PLP9 (PATATIN-LIKE PROTEIN 9); nutrient reservoir PATATIN-LIKE PROTEIN 9 (PLP9); FUNCTIONS IN: nutrient reservoir activity; INVOLVED IN: metabolic process
AT3G16240	-2.63387	-0.601262	AT3G16240.1 protein_coding DELTA-TIP; ammonia transporter/ methylammonium transmembrane transporter/ water channel Delta tonoplast intrinsic protein
AT5G67300	2.53893	0.593432	AT5G67300.1 protein_coding MYBR1 (MYB DOMAIN PROTEIN R1); DNA binding / transcription factor Member of the R2R3 factor MYB gene family involved in mediating plant responses to a variety of abiotic stimiuli. MYB DOMAIN PROTEIN R1 (MYBR1); FUNCTIONS IN: transcription factor activity
AT5G35735	1.09699	0.613995	AT5G35735.1 protein_coding auxin-responsive family protein auxin-responsive family protein; LOCATED IN: plasma membrane
AT3G46450	1.53604	0.625787	AT3G46450.1 protein_coding SEC14 cytosolic factor family protein / phosphoglyceride transfer family protein SEC14 cytosolic factor family protein / phosphoglyceride transfer family protein; FUNCTIONS IN: transporter activity; INVOLVED IN: transport; LOCATED IN: cellular_component unknown; EXPRESSED IN: 24 plant structures; EXPRESSED DURING: 14 growth stages; CONTAINS InterPro DOMAIN/s: Cellular r…
AT4G35630	1.46362	0.629852	AT4G35630.1 protein_coding PSAT; O-phospho-L-serine:2-oxoglutarate aminotransferase Encodes a phosphoserine aminotransferase which is involved in serine biosynthesis in the chloroplast which operates via the phosphorylated pathway. PSAT; FUNCTIONS IN: O-phospho-L-serine:2-oxoglutarate aminotransferase activity; INVOLVED IN: L-serine biosynthetic process; LOCATED IN: chloroplast stroma
AT2G31880	1.25844	0.63422	AT2G31880.1 protein_coding leucine-rich repeat transmembrane protein kinase
AT2G30140	2.29344	0.636048	AT2G30140.1 protein_coding UDP-glucoronosyl/UDP-glucosyl transferase family protein UDP-glucoronosyl/UDP-glucosyl transferase family protein; FUNCTIONS IN: transferase activity
AT1G55450	2.12981	0.638496	AT1G55450.1 protein_coding embryo-abundant protein-related embryo-abundant protein-related; FUNCTIONS IN: methyltransferase activity; INVOLVED IN: response to salt stress; EXPRESSED IN: 20 plant structures; EXPRESSED DURING: 13 growth stages; CONTAINS InterPro DOMAIN/s: Methyltransferase type 11 (InterPro:IPR013216); BEST Arabidopsis thaliana protein match is: embryo-abundant protein-related (TAI…
AT4G28490	1.89333	0.643323	AT4G28490.1 protein_coding HAE (HAESA); ATP binding / kinase/ protein kinase/ protein serine/threonine kinase member of Receptor kinase-like protein family HAESA (HAE); FUNCTIONS IN: protein serine/threonine kinase activity
AT5G20190	1.22374	0.653187	AT5G20190.1 protein_coding binding binding; FUNCTIONS IN: binding; INVOLVED IN: biological_process unknown; LOCATED IN: chloroplast; CONTAINS InterPro DOMAIN/s: Tetratricopeptide-like helical (InterPro:IPR011990)
AT1G61380	2.01275	0.656585	AT1G61380.1 protein_coding SD1-29 (S-DOMAIN-1 29); carbohydrate binding / kinase/ protein kinase S-DOMAIN-1 29 (SD1-29); FUNCTIONS IN: carbohydrate binding
AT1G15040	4.20973	0.656691	AT1G15040.1 protein_coding glutamine amidotransferase-related glutamine amidotransferase-related; FUNCTIONS IN: hydrolase activity; INVOLVED IN: glutamine metabolic process; LOCATED IN: cellular_component unknown; EXPRESSED IN: hypocotyl
AT4G17500	2.77219	0.659064	AT4G17500.1 protein_coding ATERF-1 (ETHYLENE RESPONSIVE ELEMENT BINDING FACTOR 1); DNA binding / transcription activator/ transcription factor Encodes a member of the ERF (ethylene response factor) subfamily B-3 of ERF/AP2 transcription factor family (ATERF-1). The protein contains one AP2 domain. There are 18 members in this subfamily including ATERF-1
AT2G30250	2.40458	0.661039	AT2G30250.1 protein_coding WRKY25; transcription factor member of WRKY Transcription Factor; Group I. Located in nucleus. Involved in response to various abiotic stresses - especially salt stress. WRKY25; FUNCTIONS IN: transcription factor activity; INVOLVED IN: response to salt stress
AT5G07440	2.83201	0.662356	AT5G07440.1 protein_coding GDH2 (GLUTAMATE DEHYDROGENASE 2); ATP binding / glutamate dehydrogenase [NAD(P)+]/ glutamate dehydrogenase/ oxidoreductase Encodes the beta-subunit of the glutamate dehydrogenase. The enzyme is almost exclusively found in the mitochondria of stem and leaf companion cells. GLUTAMATE DEHYDROGENASE 2 (GDH2); FUNCTIONS IN: oxidoreductase activity
AT4G19520	2.54591	0.662834	AT4G19520.1 protein_coding disease resistance protein (TIR-NBS-LRR class)
AT1G33560	1.436	0.665777	AT1G33560.1 protein_coding ADR1 (ACTIVATED DISEASE RESISTANCE 1); kinase Encodes a NBS-LRR disease resistance protein that possesses N-terminal kinase subdomains. Activation tagged mutant of ADR1 showed elevated levels of SA and reactive oxygen species in addition to number of defense gene transcripts. Exhibits resistance to number of microbial pathogens. ACTIVATED DISEASE RESISTANCE 1 (ADR1); FU…
AT2G43510	1.2354	0.668832	AT2G43510.1 protein_coding ATTI1; serine-type endopeptidase inhibitor Member of the defensin-like (DEFL) family. Encodes putative trypsin inhibitor protein which may function in defense against herbivory. ATTI1; FUNCTIONS IN: serine-type endopeptidase inhibitor activity; INVOLVED IN: defense response to fungus
AT2G29460	2.7693	0.670706	AT2G29460.1 protein_coding ATGSTU4 (ARABIDOPSIS THALIANA GLUTATHIONE S-TRANSFERASE TAU 4); glutathione transferase Encodes glutathione transferase belonging to the tau class of GSTs. Naming convention according to Wagner et al. (2002). ARABIDOPSIS THALIANA GLUTATHIONE S-TRANSFERASE TAU 4 (ATGSTU4); FUNCTIONS IN: glutathione transferase activity; INVOLVED IN: response to cyclopentenone
AT3G45260	1.10195	0.672126	AT3G45260.1 protein_coding zinc finger (C2H2 type) family protein zinc finger (C2H2 type) family protein; FUNCTIONS IN: transcription factor activity
AT2G25200	1.1854	0.672271	AT2G25200.1 protein_coding unknown protein unknown protein; FUNCTIONS IN: molecular_function unknown; INVOLVED IN: biological_process unknown; EXPRESSED IN: 18 plant structures; EXPRESSED DURING: 9 growth stages; CONTAINS InterPro DOMAIN/s: Protein of unknown function DUF868
AT5G13330	2.78507	0.674628	AT5G13330.1 protein_coding Rap2.6L (related to AP2 6L); DNA binding / transcription factor encodes a member of the ERF (ethylene response factor) subfamily B-4 of ERF/AP2 transcription factor family. The protein contains one AP2 domain. There are 7 members in this subfamily. related to AP2 6L (Rap2.6L); FUNCTIONS IN: transcription factor activity
AT5G44130	1.10483	0.676609	AT5G44130.1 protein_coding FLA13 (FASCICLIN-LIKE ARABINOGALACTAN PROTEIN 13 PRECURSOR) FASCICLIN-LIKE ARABINOGALACTAN PROTEIN 13 PRECURSOR (FLA13); FUNCTIONS IN: molecular_function unknown; LOCATED IN: anchored to plasma membrane
AT3G26200	1.89227	0.681098	AT3G26200.1 protein_coding CYP71B22; electron carrier/ heme binding / iron ion binding / monooxygenase/ oxygen binding putative cytochrome P450 CYP71B22; FUNCTIONS IN: electron carrier activity
AT5G67340	2.52403	0.68443	AT5G67340.1 protein_coding armadillo/beta-catenin repeat family protein / U-box domain-containing protein armadillo/beta-catenin repeat family protein / U-box domain-containing protein; FUNCTIONS IN: ubiquitin-protein ligase activity
AT2G26530	1.6399	0.687883	AT2G26530.1 protein_coding AR781 unknown function AR781; FUNCTIONS IN: molecular_function unknown; INVOLVED IN: biological_process unknown; LOCATED IN: plasma membrane; EXPRESSED IN: 21 plant structures; EXPRESSED DURING: 10 growth stages; CONTAINS InterPro DOMAIN/s: Protein of unknown function DUF1645 (InterPro:IPR012442); BEST Arabidopsis thaliana protein match is: calmodulin-binding protein (T…
AT5G47220	1.99998	0.688842	AT5G47220.1 protein_coding ERF2 (ETHYLENE RESPONSIVE ELEMENT BINDING FACTOR 2); DNA binding / transcription activator/ transcription factor Encodes a member of the ERF (ethylene response factor) subfamily B-3 of ERF/AP2 transcription factor family (ATERF-2). The protein contains one AP2 domain. Functions as activator of GCC box–dependent transcription. Positive regulator of JA-responsive defense …
AT4G03510	2.48586	0.689292	AT4G03510.1 protein_coding RMA1; protein binding / ubiquitin-protein ligase/ zinc ion binding RMA1 encodes a novel 28 kDa protein with a RING finger motif and a C-terminal membrane-anchoring domain that is involved in the secretory pathway. RMA1; FUNCTIONS IN: ubiquitin-protein ligase activity
AT5G04340	2.74361	0.690448	AT5G04340.1 protein_coding ZAT6 (ZINC FINGER OF ARABIDOPSIS THALIANA 6); nucleic acid binding / transcription factor/ zinc ion binding putative c2h2 zinc finger transcription factor mRNA
AT5G50200	1.65917	0.691514	AT5G50200.1 protein_coding WR3 (WOUND-RESPONSIVE 3); nitrate transmembrane transporter Wound-responsive gene 3 (WR3). Encodes a high-affinity nitrate transporter. Up-regulated by nitrate. Involved in jasmonic acid-independent wound signal transduction. WOUND-RESPONSIVE 3 (WR3); FUNCTIONS IN: nitrate transmembrane transporter activity; INVOLVED IN: nitrate transport
AT2G29470	4.5079	0.693449	AT2G29470.1 protein_coding ATGSTU3 (ARABIDOPSIS THALIANA GLUTATHIONE S-TRANSFERASE TAU 3); glutathione transferase Encodes glutathione transferase belonging to the tau class of GSTs. Naming convention according to Wagner et al. (2002). ARABIDOPSIS THALIANA GLUTATHIONE S-TRANSFERASE TAU 3 (ATGSTU3); FUNCTIONS IN: glutathione transferase activity; INVOLVED IN: toxin catabolic process; LOCATED IN: c…
AT3G62150	2.60161	0.697285	AT3G62150.1 protein_coding PGP21 (P-GLYCOPROTEIN 21); ATPase
AT1G74450	1.54369	0.697591	AT1G74450.1 protein_coding unknown protein unknown protein; FUNCTIONS IN: molecular_function unknown; INVOLVED IN: biological_process unknown; EXPRESSED IN: 24 plant structures; EXPRESSED DURING: 14 growth stages; CONTAINS InterPro DOMAIN/s: Protein of unknown function DUF793 (InterPro:IPR008511); BEST Arabidopsis thaliana protein match is: unknown protein (TAIR:AT1G18740.1); Has 121 Blast hits t…
AT1G36060	2.86469	0.699583	AT1G36060.1 protein_coding AP2 domain-containing transcription factor
AT3G57260	-1.0305	0.700022	AT3G57260.1 protein_coding BGL2 (BETA-1
AT4G08850	1.79108	0.700699	AT4G08850.1 protein_coding kinase kinase; FUNCTIONS IN: kinase activity; INVOLVED IN: protein amino acid phosphorylation; LOCATED IN: plasma membrane
AT2G30990	1.2492	0.701038	AT2G30990.1 protein_coding unknown protein unknown protein; FUNCTIONS IN: molecular_function unknown; INVOLVED IN: biological_process unknown; LOCATED IN: cellular_component unknown; EXPRESSED IN: 22 plant structures; EXPRESSED DURING: 13 growth stages; CONTAINS InterPro DOMAIN/s: Protein of unknown function DUF688 (InterPro:IPR007789); BEST Arabidopsis thaliana protein match is: unknown protein …
AT5G27420	3.57614	0.703498	AT5G27420.1 protein_coding zinc finger (C3HC4-type RING finger) family protein zinc finger (C3HC4-type RING finger) family protein; FUNCTIONS IN: protein binding
AT3G04210	1.64882	0.707453	AT3G04210.1 protein_coding disease resistance protein (TIR-NBS class)
AT3G49120	1.19235	0.708693	AT3G49120.1 protein_coding PRXCB (PEROXIDASE CB); peroxidase Class III peroxidase Perx34. Expressed in roots
AT1G11050	2.76482	0.716143	AT1G11050.1 protein_coding protein kinase family protein protein kinase family protein; FUNCTIONS IN: kinase activity; INVOLVED IN: protein amino acid phosphorylation; LOCATED IN: endomembrane system; EXPRESSED IN: 18 plant structures; EXPRESSED DURING: 10 growth stages; CONTAINS InterPro DOMAIN/s: Protein kinase
AT2G26560	4.21655	0.719685	AT2G26560.1 protein_coding PLA2A (PHOSPHOLIPASE A 2A); lipase/ nutrient reservoir encodes a lipid acyl hydrolase with wide substrate specificity that accumulates upon infection by fungal and bacterial pathogens. Protein is localized in the cytoplasm in healthy leaves
AT2G28910	1.02971	0.723699	AT2G28910.1 protein_coding CXIP4 (CAX INTERACTING PROTEIN 4); nucleic acid binding / zinc ion binding Encodes a CAX-interacting protein (CXIP4). The gene product is located in the nucleus of GFP-CXIP4-expressing yeast cells. When transiently expressed in the tobacco leaves
AT4G15490	1.19277	0.724887	AT4G15490.1 protein_coding UGT84A3; UDP-glycosyltransferase/ sinapate 1-glucosyltransferase/ transferase
AT2G41640	2.10382	0.725051	AT2G41640.1 protein_coding transferase
AT2G39710	2.27113	0.727293	AT2G39710.1 protein_coding aspartyl protease family protein Encodes a Cysteine-rich peptide (CRP) family protein aspartyl protease family protein; FUNCTIONS IN: aspartic-type endopeptidase activity; INVOLVED IN: proteolysis; EXPRESSED IN: 20 plant structures; EXPRESSED DURING: 10 growth stages; CONTAINS InterPro DOMAIN/s: Peptidase aspartic
AT2G28630	1.75638	0.728204	AT2G28630.1 protein_coding KCS12 (3-KETOACYL-COA SYNTHASE 12); acyltransferase/ catalytic/ transferase
AT5G03350	-2.62058	0.7332	AT5G03350.1 protein_coding legume lectin family protein legume lectin family protein; FUNCTIONS IN: carbohydrate binding
AT5G49520	2.55219	0.739712	AT5G49520.1 protein_coding WRKY48; transcription factor member of WRKY Transcription Factor; Group II-c WRKY48; FUNCTIONS IN: transcription factor activity; INVOLVED IN: response to chitin
AT1G35140	4.73408	0.742779	AT1G35140.1 protein_coding PHI-1 (PHOSPHATE-INDUCED 1) At1g35140 (At1g35140/T32G9_32) mRNA
AT2G47560	2.0679	0.747527	AT2G47560.1 protein_coding zinc finger (C3HC4-type RING finger) family protein zinc finger (C3HC4-type RING finger) family protein; FUNCTIONS IN: protein binding
AT3G28340	2.57388	0.747636	AT3G28340.1 protein_coding GATL10 (Galacturonosyltransferase-like 10); polygalacturonate 4-alpha-galacturonosyltransferase/ transferase
AT3G13950	2.86228	0.748666	AT3G13950.1 protein_coding unknown protein unknown protein; FUNCTIONS IN: molecular_function unknown; EXPRESSED IN: 9 plant structures; EXPRESSED DURING: LP.06 six leaves visible
AT5G57560	3.52259	0.74871	AT5G57560.1 protein_coding TCH4 (Touch 4); hydrolase
AT1G15670	3.52485	0.752206	AT1G15670.1 protein_coding kelch repeat-containing F-box family protein kelch repeat-containing F-box family protein; FUNCTIONS IN: molecular_function unknown; INVOLVED IN: biological_process unknown; LOCATED IN: cellular_component unknown; EXPRESSED IN: 21 plant structures; EXPRESSED DURING: 13 growth stages; CONTAINS InterPro DOMAIN/s: Cyclin-like F-box (InterPro:IPR001810)
AT2G23320	2.32601	0.752562	AT2G23320.1 protein_coding WRKY15; calmodulin binding / transcription factor Encodes WRKY DNA-binding protein 15 (WRKY15). WRKY15; FUNCTIONS IN: transcription factor activity
AT5G52300	-4.48011	0.762636	AT5G52300.1 protein_coding LTI65 (LOW-TEMPERATURE-INDUCED 65) encodes a protein that is induced in expression in response to water deprivation such as cold
AT3G46600	1.58191	0.763164	AT3G46600.1 protein_coding scarecrow transcription factor family protein scarecrow transcription factor family protein; FUNCTIONS IN: transcription factor activity; INVOLVED IN: response to chitin
AT2G01340	1.83314	0.766882	AT2G01340.1 protein_coding unknown protein unknown protein; FUNCTIONS IN: molecular_function unknown; INVOLVED IN: N-terminal protein myristoylation; LOCATED IN: plasma membrane; BEST Arabidopsis thaliana protein match is: unknown protein (TAIR:AT1G71015.1); Has 55 Blast hits to 55 proteins in 9 species: Archae - 0; Bacteria - 0; Metazoa - 0; Fungi - 0; Plants - 52; Viruses - 0; Other Eukaryotes …
AT1G52030	-1.83835	0.772263	AT1G52030.1 protein_coding MBP2 (MYROSINASE-BINDING PROTEIN 2); sugar binding / thioglucosidase binding Similar to myrosinase binding proteins which may be involved in metabolizing glucosinolates and forming defense compounds to protect against herbivory. Also similar to lectins and other agglutinating factors. Expressed only in flowers. MYROSINASE-BINDING PROTEIN 2 (MBP2); FUNCTIONS IN: sugar bi…
AT3G11340	1.87739	0.781099	AT3G11340.1 protein_coding UDP-glucoronosyl/UDP-glucosyl transferase family protein UDP-glucoronosyl/UDP-glucosyl transferase family protein; FUNCTIONS IN: transferase activity
AT2G38470	3.47223	0.781345	AT2G38470.1 protein_coding WRKY33; transcription factor Member of the plant WRKY transcription factor family. Regulates the antagonistic relationship between defense pathways mediating responses to P. syringae and necrotrophic fungal pathogens. Located in nucleus. Involved in response to various abiotic stresses - especially salt stress. WRKY33; FUNCTIONS IN: transcription factor activity; INVOLV…
AT1G63090	1.3999	0.781497	AT1G63090.1 protein_coding AtPP2-A11 (Phloem protein 2-A11); carbohydrate binding Phloem protein 2-A11 (AtPP2-A11); FUNCTIONS IN: carbohydrate binding; INVOLVED IN: N-terminal protein myristoylation; LOCATED IN: cellular_component unknown; EXPRESSED IN: 24 plant structures; EXPRESSED DURING: 15 growth stages; CONTAINS InterPro DOMAIN/s: Cyclin-like F-box (InterPro:IPR001810); BEST Arabidopsis tha…
AT2G36770	2.01073	0.797214	AT2G36770.1 protein_coding UDP-glucoronosyl/UDP-glucosyl transferase family protein UDP-glucoronosyl/UDP-glucosyl transferase family protein; FUNCTIONS IN: transferase activity
AT4G12480	-3.80032	0.798548	AT4G12480.1 protein_coding pEARLI 1; lipid binding a putative lipid transfer protein
AT3G63380	2.55618	0.800321	AT3G63380.1 protein_coding calcium-transporting ATPase
AT4G24120	1.57004	0.801106	AT4G24120.1 protein_coding YSL1 (YELLOW STRIPE LIKE 1); oligopeptide transporter Member of a small family of oligopeptide transporters similar to the yellow stripe locus of maize (ZmYS1). YELLOW STRIPE LIKE 1 (YSL1); FUNCTIONS IN: oligopeptide transporter activity; INVOLVED IN: oligopeptide transport
AT1G60730	1.65217	0.801688	AT1G60730.1 protein_coding aldo/keto reductase family protein aldo/keto reductase family protein; FUNCTIONS IN: oxidoreductase activity
AT4G18197	2.27621	0.802552	AT4G18197.1 protein_coding PUP7 (PURINE PERMEASE 7); purine transmembrane transporter Member of a family of proteins related to PUP1
AT3G13080	1.85817	0.808448	AT3G13080.1 protein_coding ATMRP3; ATPase
AT3G26170	1.58506	0.810391	AT3G26170.1 protein_coding CYP71B19; electron carrier/ heme binding / iron ion binding / monooxygenase/ oxygen binding putative cytochrome P450 CYP71B19; FUNCTIONS IN: electron carrier activity
AT1G70810	1.90235	0.811389	AT1G70810.1 protein_coding C2 domain-containing protein C2 domain-containing protein; FUNCTIONS IN: molecular_function unknown; INVOLVED IN: biological_process unknown; EXPRESSED IN: 23 plant structures; EXPRESSED DURING: 15 growth stages; CONTAINS InterPro DOMAIN/s: C2 membrane targeting protein (InterPro:IPR018029)
AT4G21680	3.93377	0.820133	AT4G21680.1 protein_coding proton-dependent oligopeptide transport (POT) family protein proton-dependent oligopeptide transport (POT) family protein; FUNCTIONS IN: transporter activity; INVOLVED IN: oligopeptide transport; LOCATED IN: plasma membrane
AT1G54575	3.61414	0.824288	AT1G54575.1 protein_coding unknown protein unknown protein; FUNCTIONS IN: molecular_function unknown; INVOLVED IN: biological_process unknown; LOCATED IN: cellular_component unknown; Has 6 Blast hits to 6 proteins in 2 species: Archae - 0; Bacteria - 0; Metazoa - 0; Fungi - 0; Plants - 6; Viruses - 0; Other Eukaryotes - 0 (source: NCBI BLink).
AT5G25610	-1.17566	0.824778	AT5G25610.1 protein_coding RD22; nutrient reservoir responsive to dehydration 22 (RD22) mediated by ABA RD22; FUNCTIONS IN: nutrient reservoir activity; INVOLVED IN: response to salt stress
AT5G66650	1.86006	0.827511	AT5G66650.1 protein_coding unknown protein unknown protein; FUNCTIONS IN: molecular_function unknown; INVOLVED IN: biological_process unknown; EXPRESSED IN: 17 plant structures; EXPRESSED DURING: 10 growth stages; CONTAINS InterPro DOMAIN/s: Protein of unknown function DUF607 (InterPro:IPR006769); BEST Arabidopsis thaliana protein match is: unknown protein (TAIR:AT2G23790.1); Has 272 Blast hits t…
AT3G22750	1.68501	0.832556	AT3G22750.1 protein_coding protein kinase
AT5G67480	1.09622	0.834753	AT5G67480.1 protein_coding BT4 (BTB AND TAZ DOMAIN PROTEIN 4); protein binding / transcription regulator BTB and TAZ domain protein. Located in cytoplasm and expressed in fruit
AT5G47590	2.60762	0.835718	AT5G47590.1 protein_coding heat shock protein-related heat shock protein-related; FUNCTIONS IN: aspartic-type endopeptidase activity; INVOLVED IN: proteolysis; LOCATED IN: cellular_component unknown; CONTAINS InterPro DOMAIN/s: Small heat shock protein
AT1G66920	1.27041	0.842002	AT1G66920.1 protein_coding serine/threonine protein kinase
AT1G32940	2.20335	0.845238	AT1G32940.1 protein_coding SBT3.5; identical protein binding / serine-type endopeptidase SBT3.5; FUNCTIONS IN: identical protein binding
AT5G21940	1.1112	0.849614	AT5G21940.1 protein_coding unknown protein unknown protein; FUNCTIONS IN: molecular_function unknown; INVOLVED IN: biological_process unknown; BEST Arabidopsis thaliana protein match is: unknown protein (TAIR:AT3G43850.1); Has 1753 Blast hits to 377 proteins in 78 species: Archae - 0; Bacteria - 12; Metazoa - 369; Fungi - 63; Plants - 133; Viruses - 0; Other Eukaryotes - 1176 (source: NCBI BLink).
AT3G04000	1.59264	0.861806	AT3G04000.1 protein_coding short-chain dehydrogenase/reductase (SDR) family protein short-chain dehydrogenase/reductase (SDR) family protein; FUNCTIONS IN: oxidoreductase activity
AT1G15380	3.68166	0.862235	AT1G15380.1 protein_coding lactoylglutathione lyase family protein / glyoxalase I family protein lactoylglutathione lyase family protein / glyoxalase I family protein; FUNCTIONS IN: lactoylglutathione lyase activity; INVOLVED IN: carbohydrate metabolic process; LOCATED IN: cellular_component unknown; EXPRESSED IN: 11 plant structures; EXPRESSED DURING: L mature pollen stage
AT2G39570	1.45871	0.86345	AT2G39570.1 protein_coding ACT domain-containing protein ACT domain-containing protein; FUNCTIONS IN: amino acid binding; INVOLVED IN: metabolic process; EXPRESSED IN: 24 plant structures; EXPRESSED DURING: 15 growth stages; CONTAINS InterPro DOMAIN/s: Amino acid-binding ACT (InterPro:IPR002912); BEST Arabidopsis thaliana protein match is: ACT domain-containing protein (TAIR:AT2G36840.1); Has 256…
AT5G39670	1.39826	0.86363	AT5G39670.1 protein_coding calcium-binding EF hand family protein calcium-binding EF hand family protein; FUNCTIONS IN: calcium ion binding; INVOLVED IN: biological_process unknown; LOCATED IN: cellular_component unknown; EXPRESSED IN: 21 plant structures; EXPRESSED DURING: 13 growth stages; CONTAINS InterPro DOMAIN/s: EF-HAND 1 (InterPro:IPR018247)
AT3G22910	2.1626	0.864428	AT3G22910.1 protein_coding calcium-transporting ATPase
AT1G21550	2.24162	0.869611	AT1G21550.1 protein_coding calcium-binding protein
AT2G46430	1.463	0.869953	AT2G46430.1 protein_coding ATCNGC3 (CYCLIC NUCLEOTIDE GATED CHANNEL 3); calmodulin binding / cyclic nucleotide binding / ion channel cyclic nucleotide gated channel (CNGC4)
AT4G39780	2.15899	0.871724	AT4G39780.1 protein_coding AP2 domain-containing transcription factor
AT1G69870	1.6667	0.872251	AT1G69870.1 protein_coding proton-dependent oligopeptide transport (POT) family protein proton-dependent oligopeptide transport (POT) family protein; FUNCTIONS IN: transporter activity; INVOLVED IN: response to salt stress
AT4G37990	3.21352	0.874626	AT4G37990.1 protein_coding ELI3-2 (ELICITOR-ACTIVATED GENE 3-2); aryl-alcohol dehydrogenase/ mannitol dehydrogenase Encodes an aromatic alcohol:NADP+ oxidoreductase whose mRNA levels are increased in response to treatment with a variety of phytopathogenic bacteria. Though similar to mannitol dehydrogenases
AT1G53625	3.9918	0.883044	AT1G53625.1 protein_coding unknown protein unknown protein; FUNCTIONS IN: molecular_function unknown; INVOLVED IN: biological_process unknown; LOCATED IN: cellular_component unknown; Has 29192 Blast hits to 6803 proteins in 621 species: Archae - 23; Bacteria - 6296; Metazoa - 10109; Fungi - 1190; Plants - 7711; Viruses - 570; Other Eukaryotes - 3293 (source: NCBI BLink).
AT3G54150	3.1834	0.885686	AT3G54150.1 protein_coding embryo-abundant protein-related embryo-abundant protein-related; FUNCTIONS IN: methyltransferase activity; INVOLVED IN: metabolic process; LOCATED IN: cellular_component unknown; EXPRESSED IN: 17 plant structures; EXPRESSED DURING: 9 growth stages; CONTAINS InterPro DOMAIN/s: Methyltransferase type 11 (InterPro:IPR013216); BEST Arabidopsis thaliana protein match is: emb…
AT1G23710	1.23698	0.896706	AT1G23710.1 protein_coding unknown protein unknown protein; FUNCTIONS IN: molecular_function unknown; INVOLVED IN: biological_process unknown; LOCATED IN: cellular_component unknown; EXPRESSED IN: 24 plant structures; EXPRESSED DURING: 13 growth stages; CONTAINS InterPro DOMAIN/s: Protein of unknown function DUF1645 (InterPro:IPR012442); BEST Arabidopsis thaliana protein match is: unknown protein…
AT2G03760	1.54209	0.903288	AT2G03760.1 protein_coding ST; brassinosteroid sulfotransferase/ sulfotransferase Encodes a brassinosteroid sulfotransferase. In vitro experiements show that this enzyme has a preference for 24-epibrassinosteroids
AT5G60270	1.98267	0.903417	AT5G60270.1 protein_coding lectin protein kinase family protein lectin protein kinase family protein; FUNCTIONS IN: kinase activity; INVOLVED IN: protein amino acid phosphorylation; LOCATED IN: plasma membrane; EXPRESSED IN: 6 plant structures; EXPRESSED DURING: 6 growth stages; CONTAINS InterPro DOMAIN/s: Legume lectin
AT5G45340	3.16288	0.904361	AT5G45340.1 protein_coding CYP707A3; (+)-abscisic acid 8'-hydroxylase/ oxygen binding Encodes a protein with ABA 8'-hydroxylase activity; involved in ABA catabolism. Mutant analyses show that disruption in the gene results in more drought tolerance whereas overexpression results in increased transpiration rate and reduced drought tolerance. Gene involved in postgermination growth. Plant P450 CYP7…
AT4G17490	3.06517	0.905651	AT4G17490.1 protein_coding ATERF6 (ETHYLENE RESPONSIVE ELEMENT BINDING FACTOR 6); DNA binding / transcription factor Encodes a member of the ERF (ethylene response factor) subfamily B-3 of ERF/AP2 transcription factor family (ATERF-6). The protein contains one AP2 domain. There are 18 members in this subfamily including ATERF-1
AT3G50650	1.81085	0.906104	AT3G50650.1 protein_coding scarecrow-like transcription factor 7 (SCL7) scarecrow-like transcription factor 7 (SCL7); FUNCTIONS IN: transcription factor activity; INVOLVED IN: regulation of transcription; LOCATED IN: cellular_component unknown; EXPRESSED IN: 22 plant structures; EXPRESSED DURING: 13 growth stages; CONTAINS InterPro DOMAIN/s: GRAS transcription factor (InterPro:IPR005202); BEST Ar…
AT3G20340	1.58176	0.912376	AT3G20340.1 protein_coding Expression of the gene is downregulated in the presence of paraquat
AT1G66090	3.25406	0.916311	AT1G66090.1 protein_coding disease resistance protein (TIR-NBS class)
AT4G08770	2.68668	0.916936	AT4G08770.1 protein_coding peroxidase
AT1G10340	2.12057	0.917118	AT1G10340.1 protein_coding ankyrin repeat family protein ankyrin repeat family protein; FUNCTIONS IN: protein binding; INVOLVED IN: biological_process unknown; LOCATED IN: cellular_component unknown; EXPRESSED IN: 15 plant structures; EXPRESSED DURING: 9 growth stages; CONTAINS InterPro DOMAIN/s: Ankyrin (InterPro:IPR002110); BEST Arabidopsis thaliana protein match is: ankyrin repeat family prote…
AT2G41230	4.32364	0.918585	AT2G41230.1 protein_coding unknown protein unknown protein; INVOLVED IN: biological_process unknown; EXPRESSED IN: 15 plant structures; EXPRESSED DURING: 6 growth stages; Has 63 Blast hits to 63 proteins in 5 species: Archae - 0; Bacteria - 0; Metazoa - 1; Fungi - 0; Plants - 62; Viruses - 0; Other Eukaryotes - 0 (source: NCBI BLink).
AT1G61340	3.54517	0.92091	AT1G61340.1 protein_coding F-box family protein F-box family protein; FUNCTIONS IN: molecular_function unknown; INVOLVED IN: biological_process unknown; EXPRESSED IN: 16 plant structures; EXPRESSED DURING: 10 growth stages; CONTAINS InterPro DOMAIN/s: Cyclin-like F-box (InterPro:IPR001810); BEST Arabidopsis thaliana protein match is: F-box family protein (TAIR:AT4G21510.1); Has 51 Blast hits to 5…
AT1G28370	2.59908	0.920999	AT1G28370.1 protein_coding ERF11 (ERF DOMAIN PROTEIN 11); DNA binding / transcription factor/ transcription repressor encodes a member of the ERF (ethylene response factor) subfamily B-1 of ERF/AP2 transcription factor family. The protein contains one AP2 domain. There are 15 members in this subfamily including ATERF-3
AT5G40780	2.0553	0.921926	AT5G40780.1 protein_coding LHT1; amino acid transmembrane transporter Encodes LHT1 (lysine histidine transporter)
AT3G26210	2.27883	0.923786	AT3G26210.1 protein_coding CYP71B23; electron carrier/ heme binding / iron ion binding / monooxygenase/ oxygen binding putative cytochrome P450 CYP71B23; FUNCTIONS IN: electron carrier activity
AT2G47190	3.32511	0.929584	AT2G47190.1 protein_coding MYB2 (MYB DOMAIN PROTEIN 2); DNA binding / calmodulin binding / transcription activator/ transcription factor Encodes a MYB transcription factor that possesses an R2R3 MYB DNA binding domain and is known to regulate the expression of salt- and dehydration-responsive genes. Has been shown to bind calmodulin. MYB DOMAIN PROTEIN 2 (MYB2); FUNCTIONS IN: transcription factor…
AT4G14630	2.73742	0.930596	AT4G14630.1 protein_coding GLP9 (GERMIN-LIKE PROTEIN 9); manganese ion binding / nutrient reservoir germin-like protein with N-terminal signal sequence that may target it to the vacuole
AT1G24140	2.66356	0.931203	AT1G24140.1 protein_coding matrixin family protein matrixin family protein; FUNCTIONS IN: metallopeptidase activity
AT3G22930	3.3228	0.931516	AT3G22930.1 protein_coding calmodulin
AT1G17020	3.00614	0.935925	AT1G17020.1 protein_coding SRG1 (SENESCENCE-RELATED GENE 1); oxidoreductase
AT1G73500	1.69045	0.938564	AT1G73500.1 protein_coding MKK9 (MAP KINASE KINASE 9); MAP kinase kinase/ kinase/ protein kinase activator member of MAP Kinase Kinase family. Autophosphorylates and also phosphorylates MPK3 and MPK6. Independently involved in ethylene and calmalexin biosynthesis. Induces transcription of ACS2
AT3G46280	3.54257	0.94369	AT3G46280.1 protein_coding protein kinase-related protein kinase-related; FUNCTIONS IN: molecular_function unknown; INVOLVED IN: biological_process unknown; LOCATED IN: endomembrane system; EXPRESSED IN: 6 plant structures; EXPRESSED DURING: 4 anthesis
AT3G46080	2.77927	0.946101	AT3G46080.1 protein_coding zinc finger (C2H2 type) family protein zinc finger (C2H2 type) family protein; FUNCTIONS IN: transcription factor activity
AT1G06160	1.7923	0.946651	AT1G06160.1 protein_coding ORA59 (OCTADECANOID-RESPONSIVE ARABIDOPSIS AP2/ERF 59); DNA binding / transcription activator/ transcription factor encodes a member of the ERF (ethylene response factor) subfamily B-3 of ERF/AP2 transcription factor family. The protein contains one AP2 domain. There are 18 members in this subfamily including ATERF-1
AT1G51800	2.10016	0.949522	AT1G51800.1 protein_coding leucine-rich repeat protein kinase
AT5G22920	2.73454	0.950104	AT5G22920.1 protein_coding zinc finger (C3HC4-type RING finger) family protein zinc finger (C3HC4-type RING finger) family protein; FUNCTIONS IN: protein binding
AT5G39050	1.13179	0.952983	AT5G39050.1 protein_coding transferase/ transferase
AT1G03495	1.58743	0.957128	AT1G03495.1 protein_coding transferase/ transferase
AT1G07620	2.96921	0.959641	AT1G07620.1 protein_coding FUNCTIONS IN: molecular_function unknown; INVOLVED IN: biological_process unknown; LOCATED IN: cellular_component unknown; CONTAINS InterPro DOMAIN/s: GTP-binding protein Obg/CgtA (InterPro:IPR014100); BEST Arabidopsis thaliana protein match is: unknown protein (TAIR:AT5G02390.1); Has 447 Blast hits to 405 proteins in 72 species: Archae - 0; Bacteria - 6; Metazoa - 43; …
AT1G66390	4.93408	0.960516	AT1G66390.1 protein_coding MYB90 (MYB DOMAIN PROTEIN 90); DNA binding / transcription factor production of anthocyanin pigment 2 protein (PAP2) MYB DOMAIN PROTEIN 90 (MYB90); FUNCTIONS IN: transcription factor activity
AT5G53420	1.86127	0.960868	AT5G53420.1 protein_coding FUNCTIONS IN: molecular_function unknown; INVOLVED IN: biological_process unknown; LOCATED IN: cellular_component unknown; EXPRESSED IN: 23 plant structures; EXPRESSED DURING: 13 growth stages; CONTAINS InterPro DOMAIN/s: CCT domain (InterPro:IPR010402); BEST Arabidopsis thaliana protein match is: unknown protein (TAIR:AT4G27900.2); Has 863 Blast hits to 863 proteins in…
AT3G13610	2.86051	0.963861	AT3G13610.1 protein_coding oxidoreductase
AT2G29350	3.16862	0.965827	AT2G29350.1 protein_coding SAG13; alcohol dehydrogenase/ oxidoreductase senescence-associated gene SAG13 encoding a short-chain alcohol dehydrogenase SAG13; FUNCTIONS IN: alcohol dehydrogenase activity
AT3G50060	1.5845	0.976309	AT3G50060.1 protein_coding MYB77; DNA binding / transcription factor Encodes a member of the R2R3 transcription factor gene family. Expressed in response to potassium deprivation and auxin. Involved in lateral root development. Interacts with ARF7 and regulates the expression of some auxin responsive genes. MYB77; FUNCTIONS IN: transcription factor activity
AT2G30600	2.17092	0.982378	AT2G30600.1 protein_coding BTB/POZ domain-containing protein BTB/POZ domain-containing protein; FUNCTIONS IN: protein binding; INVOLVED IN: cell adhesion; LOCATED IN: cellular_component unknown; EXPRESSED IN: 23 plant structures; EXPRESSED DURING: 13 growth stages; CONTAINS InterPro DOMAIN/s: BTB/POZ fold (InterPro:IPR011333)
AT3G12830	1.584	0.9861	AT3G12830.1 protein_coding auxin-responsive family protein auxin-responsive family protein; FUNCTIONS IN: molecular_function unknown; INVOLVED IN: response to auxin stimulus; EXPRESSED IN: 20 plant structures; EXPRESSED DURING: 13 growth stages; CONTAINS InterPro DOMAIN/s: Auxin responsive SAUR protein (InterPro:IPR003676); BEST Arabidopsis thaliana protein match is: auxin-responsive family prote…
AT2G27550	5.32545	0.987086	AT2G27550.1 protein_coding ATC (ARABIDOPSIS THALIANA CENTRORADIALIS); phosphatidylethanolamine binding encodes a protein similar to TFL1. overexpression leads to similar phenotype as TFL1 overexpression. expressed specifically in the hypocotyl and null mutation does not result in phenotypes exhibited by TFL1 null mutations. ARABIDOPSIS THALIANA CENTRORADIALIS (ATC); FUNCTIONS IN: phosphatidyletha…
AT3G61630	1.20575	0.995754	AT3G61630.1 protein_coding CRF6 (CYTOKININ RESPONSE FACTOR 6); DNA binding / transcription factor CRF6 encodes one of the six cytokinin response factors. CRF5 belongs to the AP2/ERF superfamily of the transcriptional factors. CRF proteins rapidly relocalize to the nucleus in response to cytokinin. Analysis of loos-of-function mutants revealed that the CRFs function redundantly to regulate the dev…
AT1G49570	5.27048	0.995947	AT1G49570.1 protein_coding peroxidase
AT4G19390	1.30157	0.995997	AT4G19390.1 protein_coding FUNCTIONS IN: molecular_function unknown; INVOLVED IN: biological_process unknown; LOCATED IN: chloroplast; EXPRESSED IN: 23 plant structures; EXPRESSED DURING: 13 growth stages; CONTAINS InterPro DOMAIN/s: Uncharacterised conserved protein UCP022348 (InterPro:IPR016804)
AT4G13395	2.78943	0.998	AT4G13395.1 protein_coding RTFL12 (ROTUNDIFOLIA LIKE 12) ROTUNDIFOLIA LIKE 12 (RTFL12); FUNCTIONS IN: molecular_function unknown; INVOLVED IN: shoot development; LOCATED IN: cellular_component unknown; CONTAINS InterPro DOMAIN/s: DVL (InterPro:IPR012552); BEST Arabidopsis thaliana protein match is: ROT4 (ROTUNDIFOLIA4) (TAIR:AT2G36985.1); Has 77 Blast hits to 77 proteins in 6 species: Archae - 0;…
AT2G22860	3.41948	1.01287	AT2G22860.1 protein_coding ATPSK2 (PHYTOSULFOKINE 2 PRECURSOR); growth factor Phytosulfokine 2 precursor
AT1G51890	3.325	1.01604	AT1G51890.1 protein_coding leucine-rich repeat protein kinase
AT1G32350	4.35726	1.01616	AT1G32350.1 protein_coding AOX1D (alternative oxidase 1D); alternative oxidase alternative oxidase 1D (AOX1D); FUNCTIONS IN: alternative oxidase activity; INVOLVED IN: oxidation reduction
AT5G26920	2.85241	1.01653	AT5G26920.1 protein_coding CBP60G (CAM-BINDING PROTEIN 60-LIKE.G); calmodulin binding Encodes a calmodulin-binding protein CBP60g (calmodulin binding protein 60-like.g). The calmodulin-binding domain is located near the N-terminus; calmodulin binding is dependent on Ca(2+). Inducible by both bacterial pathogen and MAMP (microbe-associated molecular pattern) treatments. Bacterial growth is enhance…
AT5G19120	1.84921	1.01716	AT5G19120.1 protein_coding aspartic-type endopeptidase aspartic-type endopeptidase; FUNCTIONS IN: aspartic-type endopeptidase activity; INVOLVED IN: proteolysis; LOCATED IN: endomembrane system; EXPRESSED IN: 23 plant structures; EXPRESSED DURING: 13 growth stages; CONTAINS InterPro DOMAIN/s: Peptidase aspartic
AT3G15450	2.84024	1.01857	AT3G15450.1 protein_coding unknown protein unknown protein; FUNCTIONS IN: molecular_function unknown; EXPRESSED IN: 24 plant structures; EXPRESSED DURING: 13 growth stages; BEST Arabidopsis thaliana protein match is: unknown protein (TAIR:AT4G27450.1); Has 270 Blast hits to 270 proteins in 60 species: Archae - 0; Bacteria - 23; Metazoa - 2; Fungi - 2; Plants - 227; Viruses - 0; Other Eukaryotes -…
AT1G56150	1.91492	1.02061	AT1G56150.1 protein_coding auxin-responsive family protein auxin-responsive family protein; FUNCTIONS IN: molecular_function unknown; INVOLVED IN: response to auxin stimulus; EXPRESSED IN: 20 plant structures; EXPRESSED DURING: 13 growth stages; CONTAINS InterPro DOMAIN/s: Auxin responsive SAUR protein (InterPro:IPR003676); BEST Arabidopsis thaliana protein match is: auxin-responsive family prote…
AT4G11280	2.04307	1.02472	AT4G11280.1 protein_coding ACS6 (1-AMINOCYCLOPROPANE-1-CARBOXYLIC ACID (ACC) SYNTHASE 6); 1-aminocyclopropane-1-carboxylate synthase encodes a a member of the 1-aminocyclopropane-1-carboxylate (ACC) synthase (S-adenosyl-L-methionine methylthioadenosine-lyase
AT1G13260	1.48404	1.02939	AT1G13260.1 protein_coding RAV1; DNA binding / transcription factor/ transcription repressor Encodes an AP2/B3 domain transcription factor which is upregulated in response to low temperature. It contains a B3 DNA binding domain. It has circadian regulation and may function as a negative growth regulator. RAV1; FUNCTIONS IN: transcription repressor activity
AT2G45570	2.6903	1.03415	AT2G45570.1 protein_coding CYP76C2; electron carrier/ heme binding / iron ion binding / monooxygenase/ oxygen binding member of CYP76C CYP76C2; FUNCTIONS IN: electron carrier activity
AT4G26200	3.47064	1.03739	AT4G26200.1 protein_coding ACS7; 1-aminocyclopropane-1-carboxylate synthase Member of a family of proteins in Arabidopsis that encode 1-Amino-cyclopropane-1-carboxylate synthase
AT3G46690	3.78397	1.03881	AT3G46690.1 protein_coding UDP-glucoronosyl/UDP-glucosyl transferase family protein UDP-glucoronosyl/UDP-glucosyl transferase family protein; FUNCTIONS IN: UDP-glycosyltransferase activity
AT1G52890	1.94508	1.04765	AT1G52890.1 protein_coding ANAC019 (Arabidopsis NAC domain containing protein 19); transcription factor encodes a NAC transcription factor whose expression is induced by drought
AT4G01250	2.34261	1.05276	AT4G01250.1 protein_coding WRKY22; transcription factor member of WRKY Transcription Factor; Group II-e WRKY22; FUNCTIONS IN: transcription factor activity; INVOLVED IN: response to chitin
AT4G38560	2.88068	1.05389	AT4G38560.1 protein_coding FUNCTIONS IN: molecular_function unknown; INVOLVED IN: biological_process unknown; LOCATED IN: cellular_component unknown; EXPRESSED IN: 9 plant structures; EXPRESSED DURING: 8 growth stages; CONTAINS InterPro DOMAIN/s: Phospholipase-like
AT1G72900	2.01304	1.05432	AT1G72900.1 protein_coding disease resistance protein (TIR-NBS class)
AT5G61440	1.85186	1.05633	AT5G61440.1 protein_coding ACHT5 (ATYPICAL CYS HIS RICH THIOREDOXIN 5) Encodes a member of the thioredoxin family protein. Located in the chloroplast. ATYPICAL CYS HIS RICH THIOREDOXIN 5 (ACHT5); INVOLVED IN: cell redox homeostasis; LOCATED IN: chloroplast; EXPRESSED IN: 22 plant structures; EXPRESSED DURING: 13 growth stages; CONTAINS InterPro DOMAIN/s: Thioredoxin fold (InterPro:IPR012335)
AT1G76600	2.24393	1.06135	AT1G76600.1 protein_coding unknown protein unknown protein; FUNCTIONS IN: molecular_function unknown; INVOLVED IN: N-terminal protein myristoylation; LOCATED IN: nucleolus
AT1G77640	4.80866	1.06552	AT1G77640.1 protein_coding AP2 domain-containing transcription factor
AT4G31800	3.21901	1.07033	AT4G31800.1 protein_coding WRKY18; transcription factor Pathogen-induced transcription factor. Binds W-box sequences in vitro. Forms protein complexes with itself and with WRKY40 and WRKY60. Constitutive expression of WRKY18 enhanced resistance to P. syringae
AT2G19460	1.5233	1.07251	AT2G19460.1 protein_coding unknown protein unknown protein; FUNCTIONS IN: molecular_function unknown; INVOLVED IN: biological_process unknown; LOCATED IN: cellular_component unknown; EXPRESSED IN: 22 plant structures; EXPRESSED DURING: 13 growth stages; BEST Arabidopsis thaliana protein match is: unknown protein (TAIR:AT5G11970.1); Has 121 Blast hits to 121 proteins in 9 species: Archae - 0; Bact…
AT5G59320	-3.94079	1.07634	AT5G59320.1 protein_coding LTP3 (LIPID TRANSFER PROTEIN 3); lipid binding Predicted to encode a PR (pathogenesis-related) protein. Belongs to the lipid transfer protein (PR-14) family with the following members: At2g38540/LTP1
AT3G55980	2.86421	1.07789	AT3G55980.1 protein_coding SZF1 (SALT-INDUCIBLE ZINC FINGER 1); transcription factor SALT-INDUCIBLE ZINC FINGER 1 (SZF1); FUNCTIONS IN: transcription factor activity; INVOLVED IN: response to chitin
AT4G32810	4.80655	1.079	AT4G32810.1 protein_coding CCD8 (CAROTENOID CLEAVAGE DIOXYGENASE 8); oxidoreductase
AT1G51820	2.6054	1.08001	AT1G51820.1 protein_coding leucine-rich repeat protein kinase
AT2G36780	1.38853	1.08465	AT2G36780.1 protein_coding UDP-glucoronosyl/UDP-glucosyl transferase family protein UDP-glucoronosyl/UDP-glucosyl transferase family protein; FUNCTIONS IN: UDP-glycosyltransferase activity
AT2G41100	3.03177	1.08746	AT2G41100.1 protein_coding TCH3 (TOUCH 3); calcium ion binding encodes a calmodulin-like protein
AT5G25250	2.85043	1.09044	AT5G25250.1 protein_coding FUNCTIONS IN: molecular_function unknown; INVOLVED IN: biological_process unknown; LOCATED IN: plasma membrane
AT1G71880	1.16703	1.09742	AT1G71880.1 protein_coding SUC1 (Sucrose-proton symporter 1); carbohydrate transmembrane transporter/ sucrose:hydrogen symporter/ sugar:hydrogen symporter Sucrose transporter gene induced in response to nematodes; member of Sucrose-proton symporter family. Sucrose-proton symporter 1 (SUC1); FUNCTIONS IN: carbohydrate transmembrane transporter activity
AT1G26380	3.84467	1.09765	AT1G26380.1 protein_coding FAD-binding domain-containing protein FAD-binding domain-containing protein; FUNCTIONS IN: electron carrier activity
AT1G07135	2.05154	1.10274	AT1G07135.1 protein_coding glycine-rich protein glycine-rich protein; FUNCTIONS IN: molecular_function unknown; INVOLVED IN: biological_process unknown; LOCATED IN: anchored to membrane; Has 21223 Blast hits to 7917 proteins in 705 species: Archae - 21; Bacteria - 6537; Metazoa - 6020; Fungi - 1304; Plants - 4042; Viruses - 441; Other Eukaryotes - 2858 (source: NCBI BLink).
AT3G51860	1.24769	1.10485	AT3G51860.1 protein_coding CAX3 (CATION EXCHANGER 3); calcium:cation antiporter/ calcium:hydrogen antiporter/ cation:cation antiporter CATION EXCHANGER 3 (CAX3); FUNCTIONS IN: cation:cation antiporter activity
AT2G32660	2.98378	1.11202	AT2G32660.1 protein_coding AtRLP22 (Receptor Like Protein 22); kinase/ protein binding Receptor Like Protein 22 (AtRLP22); FUNCTIONS IN: protein binding
AT5G67310	5.04592	1.12808	AT5G67310.1 protein_coding CYP81G1; electron carrier/ heme binding / iron ion binding / monooxygenase/ oxygen binding member of CYP81G CYP81G1; FUNCTIONS IN: electron carrier activity
AT1G26420	3.00974	1.12836	AT1G26420.1 protein_coding FAD-binding domain-containing protein FAD-binding domain-containing protein; FUNCTIONS IN: electron carrier activity
AT2G39330	-2.13092	1.13062	AT2G39330.1 protein_coding JAL23 (JACALIN-RELATED LECTIN 23) JACALIN-RELATED LECTIN 23 (JAL23); FUNCTIONS IN: molecular_function unknown; INVOLVED IN: biological_process unknown; LOCATED IN: vacuole; EXPRESSED IN: 24 plant structures; EXPRESSED DURING: 13 growth stages; CONTAINS InterPro DOMAIN/s: Mannose-binding lectin (InterPro:IPR001229); BEST Arabidopsis thaliana protein match is: JAL22 (JACA…
AT1G26390	4.09405	1.13775	AT1G26390.1 protein_coding FAD-binding domain-containing protein FAD-binding domain-containing protein; FUNCTIONS IN: electron carrier activity
AT1G35230	1.89956	1.14326	AT1G35230.1 protein_coding AGP5 (ARABINOGALACTAN-PROTEIN 5) Encodes arabinogalactan-protein (AGP5). ARABINOGALACTAN-PROTEIN 5 (AGP5); EXPRESSED IN: 10 plant structures; EXPRESSED DURING: 9 growth stages; Has 47438 Blast hits to 20485 proteins in 1141 species: Archae - 198; Bacteria - 11184; Metazoa - 10863; Fungi - 4319; Plants - 7240; Viruses - 1882; Other Eukaryotes - 11752 (source: NCBI BLink).
AT3G29000	2.65781	1.1482	AT3G29000.1 protein_coding calcium-binding EF hand family protein calcium-binding EF hand family protein; FUNCTIONS IN: calcium ion binding; INVOLVED IN: biological_process unknown; LOCATED IN: endomembrane system; CONTAINS InterPro DOMAIN/s: EF-HAND 1 (InterPro:IPR018247)
AT4G24570	1.291	1.16226	AT4G24570.1 protein_coding mitochondrial substrate carrier family protein mitochondrial substrate carrier family protein; FUNCTIONS IN: binding; INVOLVED IN: transport
AT2G30750	3.40074	1.16386	AT2G30750.1 protein_coding CYP71A12 (cytochrome P450
AT3G61190	2.16851	1.16948	AT3G61190.1 protein_coding BAP1 (BON ASSOCIATION PROTEIN 1); phospholipid binding / protein binding Encodes a protein with a C2 domain that binds to BON1 in yeast two hybrid analyses. Its ability to bind to phospholipids is enhanced by calcium ions. Involved in maintaining cell homeostasis. BON ASSOCIATION PROTEIN 1 (BAP1); FUNCTIONS IN: protein binding
AT1G19250	3.46241	1.17115	AT1G19250.1 protein_coding FMO1 (FLAVIN-DEPENDENT MONOOXYGENASE 1); FAD binding / NADP or NADPH binding / electron carrier/ flavin-containing monooxygenase/ monooxygenase/ oxidoreductase FMO1 is required for full expression of TIR-NB-LRR–conditioned resistance to avirulent pathogens and for basal resistance to invasive virulent pathogens. Functions in an EDS1-regulated but SA-independent mechanis…
AT4G36670	2.14993	1.17129	AT4G36670.1 protein_coding mannitol transporter
AT1G25400	4.00255	1.17356	AT1G25400.1 protein_coding unknown protein unknown protein; FUNCTIONS IN: molecular_function unknown; INVOLVED IN: biological_process unknown; LOCATED IN: cellular_component unknown; EXPRESSED IN: 20 plant structures; EXPRESSED DURING: 10 growth stages; BEST Arabidopsis thaliana protein match is: unknown protein (TAIR:AT1G68440.1); Has 14 Blast hits to 14 proteins in 3 species: Archae - 0; Bacter…
AT1G43910	1.98307	1.17399	AT1G43910.1 protein_coding AAA-type ATPase family protein AAA-type ATPase family protein; FUNCTIONS IN: nucleoside-triphosphatase activity
AT1G76650	3.96787	1.18572	AT1G76650.1 protein_coding calcium-binding EF hand family protein CALMODULIN-LIKE 38 (CML38); FUNCTIONS IN: calcium ion binding; INVOLVED IN: response to wounding; LOCATED IN: plasma membrane; EXPRESSED IN: 19 plant structures; EXPRESSED DURING: 12 growth stages; CONTAINS InterPro DOMAIN/s: EF-HAND 1 (InterPro:IPR018247)
AT3G48580	4.56363	1.19376	AT3G48580.1 protein_coding xyloglucan:xyloglucosyl transferase
AT3G01830	2.99084	1.21245	AT3G01830.1 protein_coding calmodulin-related protein
AT4G37370	3.23711	1.21358	AT4G37370.1 protein_coding CYP81D8; electron carrier/ heme binding / iron ion binding / monooxygenase/ oxygen binding member of CYP81D CYP81D8; FUNCTIONS IN: electron carrier activity
AT1G03940	1.48004	1.22003	AT1G03940.1 protein_coding transferase family protein transferase family protein; FUNCTIONS IN: transferase activity
AT2G26440	1.22252	1.22333	AT2G26440.1 protein_coding pectinesterase family protein pectinesterase family protein; FUNCTIONS IN: enzyme inhibitor activity
AT3G17520	-5.85156	1.22402	AT3G17520.1 protein_coding late embryogenesis abundant domain-containing protein / LEA domain-containing protein late embryogenesis abundant domain-containing protein / LEA domain-containing protein; INVOLVED IN: embryonic development ending in seed dormancy; LOCATED IN: endomembrane system; EXPRESSED IN: cultured cell
AT4G37610	2.43822	1.2253	AT4G37610.1 protein_coding BT5 (BTB AND TAZ DOMAIN PROTEIN 5); protein binding / transcription regulator BTB and TAZ domain protein. Located in cytoplasm and expressed in fruit
AT1G02920	2.0518	1.23648	AT1G02920.1 protein_coding GSTF7; copper ion binding / glutathione binding / glutathione transferase Encodes glutathione transferase belonging to the phi class of GSTs. Naming convention according to Wagner et al. (2002). GSTF7; FUNCTIONS IN: glutathione transferase activity
AT5G61600	2.5807	1.23682	AT5G61600.1 protein_coding ethylene-responsive element-binding family protein encodes a member of the ERF (ethylene response factor) subfamily B-3 of ERF/AP2 transcription factor family. The protein contains one AP2 domain. There are 18 members in this subfamily including ATERF-1
AT4G27280	2.49993	1.24437	AT4G27280.1 protein_coding calcium-binding EF hand family protein calcium-binding EF hand family protein; FUNCTIONS IN: calcium ion binding; INVOLVED IN: biological_process unknown; EXPRESSED IN: 23 plant structures; EXPRESSED DURING: 13 growth stages; CONTAINS InterPro DOMAIN/s: EF-HAND 1 (InterPro:IPR018247)
AT1G73805	2.83657	1.25121	AT1G73805.1 protein_coding calmodulin binding calmodulin binding; FUNCTIONS IN: calmodulin binding; INVOLVED IN: biological_process unknown; LOCATED IN: cellular_component unknown; EXPRESSED IN: 22 plant structures; EXPRESSED DURING: 13 growth stages; CONTAINS InterPro DOMAIN/s: Calmodulin binding protein-like (InterPro:IPR012416); BEST Arabidopsis thaliana protein match is: calmodulin-binding pr…
AT3G48850	3.81858	1.25919	AT3G48850.1 protein_coding mitochondrial phosphate transporter
AT1G72920	1.2992	1.26663	AT1G72920.1 protein_coding disease resistance protein (TIR-NBS class)
AT2G20142	2.72756	1.26722	AT2G20142.1 protein_coding transmembrane receptor transmembrane receptor; FUNCTIONS IN: transmembrane receptor activity; INVOLVED IN: signal transduction
AT1G32920	1.63395	1.26843	AT1G32920.1 protein_coding unknown protein unknown protein; FUNCTIONS IN: molecular_function unknown; INVOLVED IN: response to wounding; LOCATED IN: endomembrane system; EXPRESSED IN: 23 plant structures; EXPRESSED DURING: 13 growth stages; BEST Arabidopsis thaliana protein match is: unknown protein (TAIR:AT1G32928.1); Has 14 Blast hits to 14 proteins in 2 species: Archae - 0; Bacteria - 0; Metaz…
AT1G25560	2.02935	1.26898	AT1G25560.1 protein_coding TEM1 (TEMPRANILLO 1); transcription factor Encodes a member of the RAV transcription factor family that contains AP2 and B3 binding domains. Involved in the regulation of flowering under long days. Loss of function results in early flowering. Overexpression causes late flowering and repression of expression of FT. TEMPRANILLO 1 (TEM1); FUNCTIONS IN: transcription factor…
AT1G80130	2.5503	1.27462	AT1G80130.1 protein_coding binding binding; FUNCTIONS IN: binding; INVOLVED IN: response to oxidative stress; LOCATED IN: membrane; EXPRESSED IN: 18 plant structures; EXPRESSED DURING: 12 growth stages; CONTAINS InterPro DOMAIN/s: Tetratricopeptide-like helical (InterPro:IPR011990); BEST Arabidopsis thaliana protein match is: binding (TAIR:AT5G20190.1); Has 623 Blast hits to 505 proteins in 110 s…
AT4G14365	2.18543	1.27518	AT4G14365.1 protein_coding zinc finger (C3HC4-type RING finger) family protein / ankyrin repeat family protein zinc finger (C3HC4-type RING finger) family protein / ankyrin repeat family protein; FUNCTIONS IN: protein binding
AT1G30370	4.58751	1.29161	AT1G30370.1 protein_coding lipase class 3 family protein lipase class 3 family protein; FUNCTIONS IN: triacylglycerol lipase activity; INVOLVED IN: lipid metabolic process; EXPRESSED IN: root; CONTAINS InterPro DOMAIN/s: Lipase
AT1G21910	3.44236	1.29298	AT1G21910.1 protein_coding AP2 domain-containing transcription factor family protein encodes a member of the DREB subfamily A-5 of ERF/AP2 transcription factor family. The protein contains one AP2 domain. There are 15 members in this subfamily including RAP2.1
AT3G50480	2.03104	1.31395	AT3G50480.1 protein_coding HR4 (HOMOLOG OF RPW8 4) Homolog of RPW8 HOMOLOG OF RPW8 4 (HR4); FUNCTIONS IN: molecular_function unknown; INVOLVED IN: response to other organism; LOCATED IN: endomembrane system; EXPRESSED IN: 20 plant structures; EXPRESSED DURING: 11 growth stages; CONTAINS InterPro DOMAIN/s: Disease resistance
AT1G62420	2.48955	1.31597	AT1G62420.1 protein_coding unknown protein unknown protein; FUNCTIONS IN: molecular_function unknown; INVOLVED IN: biological_process unknown; LOCATED IN: cellular_component unknown; CONTAINS InterPro DOMAIN/s: Protein of unknown function DUF506
AT1G15520	2.97134	1.36571	AT1G15520.1 protein_coding PDR12 (PLEIOTROPIC DRUG RESISTANCE 12); ATPase
AT3G56400	1.76841	1.36636	AT3G56400.1 protein_coding WRKY70; transcription factor/ transcription repressor member of WRKY Transcription Factor; Group III. Function as activator of SA-dependent defense genes and a repressor of JA-regulated genes. WRKY70-controlled suppression of JA-signaling is partly executed by NPR1. WRKY70; FUNCTIONS IN: transcription repressor activity
AT1G62480	1.79512	1.3814	AT1G62480.1 protein_coding vacuolar calcium-binding protein-related vacuolar calcium-binding protein-related; INVOLVED IN: response to cadmium ion
AT1G65500	1.19816	1.3993	AT1G65500.1 protein_coding unknown protein unknown protein; FUNCTIONS IN: molecular_function unknown; INVOLVED IN: biological_process unknown; LOCATED IN: endomembrane system; EXPRESSED IN: 14 plant structures; EXPRESSED DURING: 9 growth stages; BEST Arabidopsis thaliana protein match is: unknown protein (TAIR:AT1G65486.1); Has 8 Blast hits to 8 proteins in 1 species: Archae - 0; Bacteria - 0; Me…
AT1G27020	1.65529	1.42039	AT1G27020.1 protein_coding unknown protein unknown protein; FUNCTIONS IN: molecular_function unknown; INVOLVED IN: biological_process unknown; LOCATED IN: cellular_component unknown; BEST Arabidopsis thaliana protein match is: unknown protein (TAIR:AT1G27030.1); Has 377 Blast hits to 377 proteins in 117 species: Archae - 0; Bacteria - 208; Metazoa - 0; Fungi - 0; Plants - 31; Viruses - 0; Other E…
AT3G22231	-1.33456	1.42671	AT3G22231.1 protein_coding PCC1 (PATHOGEN AND CIRCADIAN CONTROLLED 1) Encodes a member of a novel 6 member Arabidopsis gene family. Expression of PCC1 is regulated by the circadian clock and is upregulated in response to both virulent and avirulent strains of Pseudomonas syringae pv. tomato. PATHOGEN AND CIRCADIAN CONTROLLED 1 (PCC1); FUNCTIONS IN: molecular_function unknown; INVOLVED IN: respons…
AT4G11890	2.32127	1.43256	AT4G11890.1 protein_coding protein kinase family protein protein kinase family protein; FUNCTIONS IN: protein serine/threonine kinase activity
AT5G65600	3.50274	1.45837	AT5G65600.1 protein_coding legume lectin family protein / protein kinase family protein legume lectin family protein / protein kinase family protein; FUNCTIONS IN: kinase activity; INVOLVED IN: protein amino acid phosphorylation; LOCATED IN: endomembrane system; EXPRESSED IN: stem; CONTAINS InterPro DOMAIN/s: Legume lectin
AT1G02930	1.71458	1.46955	AT1G02930.1 protein_coding ATGSTF6 (GLUTATHIONE S-TRANSFERASE); copper ion binding / glutathione binding / glutathione transferase Encodes glutathione transferase belonging to the phi class of GSTs. Naming convention according to Wagner et al. (2002). GLUTATHIONE S-TRANSFERASE (ATGSTF6); FUNCTIONS IN: glutathione transferase activity
AT5G56550	1.88886	1.48543	AT5G56550.1 protein_coding OXS3 (OXIDATIVE STRESS 3) Encodes OXIDATIVE STRESS 3 (OXS3)&#65292; involved in tolerance to heavy metals and oxidative stress. OXIDATIVE STRESS 3 (OXS3); FUNCTIONS IN: molecular_function unknown; INVOLVED IN: response to oxidative stress
AT5G17220	2.23189	1.55087	AT5G17220.1 protein_coding ATGSTF12 (ARABIDOPSIS THALIANA GLUTATHIONE S-TRANSFERASE PHI 12); glutathione transferase Encodes glutathione transferase belonging to the phi class of GSTs. Naming convention according to Wagner et al. (2002). Mutants display no pigments on leaves and stems. ARABIDOPSIS THALIANA GLUTATHIONE S-TRANSFERASE PHI 12 (ATGSTF12); FUNCTIONS IN: glutathione transferase activity…
AT2G41730	1.18659	1.57079	AT2G41730.1 protein_coding unknown protein unknown protein; FUNCTIONS IN: molecular_function unknown; INVOLVED IN: biological_process unknown; EXPRESSED IN: sepal
AT5G51190	2.33301	1.57151	AT5G51190.1 protein_coding AP2 domain-containing transcription factor
AT5G08350	2.72189	1.59762	AT5G08350.1 protein_coding GRAM domain-containing protein / ABA-responsive protein-related GRAM domain-containing protein / ABA-responsive protein-related; FUNCTIONS IN: molecular_function unknown; INVOLVED IN: biological_process unknown; LOCATED IN: cellular_component unknown; EXPRESSED IN: 18 plant structures; EXPRESSED DURING: 12 growth stages; CONTAINS InterPro DOMAIN/s: GRAM (InterPro:IPR004…
AT1G56650	3.96249	1.59942	AT1G56650.1 protein_coding PAP1 (PRODUCTION OF ANTHOCYANIN PIGMENT 1); DNA binding / transcription factor Encodes a putative MYB domain containing transcription factor involved in anthocyanin metabolism and radical scavenging. Essential for the sucrose-mediated expression of the dihydroflavonol reductase gene. PRODUCTION OF ANTHOCYANIN PIGMENT 1 (PAP1); FUNCTIONS IN: transcription factor activity
AT1G76470	4.29648	1.61354	AT1G76470.1 protein_coding 3-beta-hydroxy-delta5-steroid dehydrogenase/ binding / catalytic/ cinnamoyl-CoA reductase 3-beta-hydroxy-delta5-steroid dehydrogenase/ binding / catalytic/ cinnamoyl-CoA reductase; FUNCTIONS IN: 3-beta-hydroxy-delta5-steroid dehydrogenase activity
AT4G32480	3.49121	1.63004	AT4G32480.1 protein_coding unknown protein unknown protein; FUNCTIONS IN: molecular_function unknown; INVOLVED IN: biological_process unknown; LOCATED IN: cellular_component unknown; EXPRESSED IN: cultured cell; CONTAINS InterPro DOMAIN/s: Protein of unknown function DUF506
AT1G80840	2.983	1.63572	AT1G80840.1 protein_coding WRKY40; transcription factor Pathogen-induced transcription factor. Binds W-box sequences in vitro. Forms protein complexes with itself and with WRKY40 and WRKY60. Coexpression with WRKY18 or WRKY60 made plants more susceptible to both P. syringae and B. cinerea. WRKY18
AT5G59310	-5.59829	1.65736	AT5G59310.1 protein_coding LTP4 (LIPID TRANSFER PROTEIN 4); lipid binding Encodes a member of the lipid transfer protein family. Proteins of this family are generally small (~9 kD)
AT2G19190	3.86555	1.67534	AT2G19190.1 protein_coding FRK1 (FLG22-INDUCED RECEPTOR-LIKE KINASE 1); kinase Receptor-like protein kinase. Involved in early defense signaling. FLG22-INDUCED RECEPTOR-LIKE KINASE 1 (FRK1); FUNCTIONS IN: kinase activity; INVOLVED IN: defense response to bacterium; LOCATED IN: endomembrane system; EXPRESSED IN: stem
AT1G27730	1.68621	1.67944	AT1G27730.1 protein_coding STZ (salt tolerance zinc finger); nucleic acid binding / transcription factor/ transcription repressor/ zinc ion binding Related to Cys2/His2-type zinc-finger proteins found in higher plants. Compensated for a subset of calcineurin deficiency in yeast. Salt tolerance produced by ZAT10 appeared to be partially dependent on ENA1/PMR2
AT3G26830	2.48124	1.68929	AT3G26830.1 protein_coding PAD3 (PHYTOALEXIN DEFICIENT 3); dihydrocamalexic acid decarboxylase/ monooxygenase/ oxygen binding Mutations in pad3 are defective in biosynthesis of the indole derived phytoalexin camalexin. Encodes a cytochrome P450 enzyme that catalyzes the conversion of dihydrocamalexic acid to camalexin. PHYTOALEXIN DEFICIENT 3 (PAD3); FUNCTIONS IN: dihydrocamalexic acid decarboxyl…
AT2G20670	3.30752	1.71302	AT2G20670.1 protein_coding unknown protein unknown protein; LOCATED IN: chloroplast; EXPRESSED IN: 21 plant structures; EXPRESSED DURING: 14 growth stages; CONTAINS InterPro DOMAIN/s: Protein of unknown function DUF506
AT1G14520	3.07037	1.71859	AT1G14520.1 protein_coding MIOX1 (MYO-INISITOL OXYGENASE); inositol oxygenase/ oxidoreductase Encodes MIOX1. Belongs to myo-inositol oxygenase gene family. MYO-INISITOL OXYGENASE (MIOX1); FUNCTIONS IN: inositol oxygenase activity
AT1G16510	2.21328	1.72249	AT1G16510.1 protein_coding auxin-responsive family protein auxin-responsive family protein; FUNCTIONS IN: molecular_function unknown; INVOLVED IN: response to auxin stimulus; EXPRESSED IN: 22 plant structures; EXPRESSED DURING: 13 growth stages; CONTAINS InterPro DOMAIN/s: Auxin responsive SAUR protein (InterPro:IPR003676); BEST Arabidopsis thaliana protein match is: auxin-responsive family prote…
AT5G41080	5.14895	1.73163	AT5G41080.1 protein_coding glycerophosphoryl diester phosphodiesterase family protein glycerophosphoryl diester phosphodiesterase family protein; FUNCTIONS IN: phosphoric diester hydrolase activity
AT2G18660	1.57599	1.73591	AT2G18660.1 protein_coding EXLB3 (EXPANSIN-LIKE B3 PRECURSOR) Encodes PNP-A (Plant Natriuretic Peptide A). PNPs are a class of systemically mobile molecules distantly related to expansins; their biological role has remained elusive. PNP-A contains a signal peptide domain and is secreted into the extracellular space. Co-expression analyses using microarray data suggest that PNP-A may function as a…
AT3G57520	3.29875	1.75475	AT3G57520.1 protein_coding AtSIP2 (Arabidopsis thaliana seed imbibition 2); hydrolase
AT1G32928	1.00437	1.75922	AT1G32928.1 protein_coding unknown protein unknown protein; FUNCTIONS IN: molecular_function unknown; INVOLVED IN: biological_process unknown; LOCATED IN: cellular_component unknown; BEST Arabidopsis thaliana protein match is: unknown protein (TAIR:AT1G32920.1); Has 14 Blast hits to 14 proteins in 2 species: Archae - 0; Bacteria - 0; Metazoa - 0; Fungi - 0; Plants - 14; Viruses - 0; Other Eukaryo…
AT1G69880	4.17469	1.7647	AT1G69880.1 protein_coding ATH8 (thioredoxin H-type 8) thioredoxin H-type 8 (ATH8); INVOLVED IN: N-terminal protein myristoylation
AT1G21240	1.91282	1.77437	AT1G21240.1 protein_coding WAK3 (wall associated kinase 3); kinase/ protein serine/threonine kinase encodes a wall-associated kinase wall associated kinase 3 (WAK3); FUNCTIONS IN: protein serine/threonine kinase activity
AT1G35210	2.50334	1.78178	AT1G35210.1 protein_coding unknown protein unknown protein; FUNCTIONS IN: molecular_function unknown; INVOLVED IN: biological_process unknown; LOCATED IN: chloroplast; EXPRESSED IN: 14 plant structures; EXPRESSED DURING: 9 growth stages; BEST Arabidopsis thaliana protein match is: unknown protein (TAIR:AT1G22470.1); Has 42 Blast hits to 42 proteins in 7 species: Archae - 0; Bacteria - 0; Metazoa …
AT4G24000	2.2032	1.80296	AT4G24000.1 protein_coding ATCSLG2; cellulose synthase/ transferase/ transferase
AT5G54060	2.14093	1.83703	AT5G54060.1 protein_coding UF3GT (udp-glucose:flavonoid 3-O-glucosyltransferase); transferase
AT2G02010	2.24217	1.84009	AT2G02010.1 protein_coding GAD4 (glutamate decarboxylase 4); calmodulin binding glutamate decarboxylase 4 (GAD4); FUNCTIONS IN: calmodulin binding; INVOLVED IN: carboxylic acid metabolic process
AT5G57550	4.19957	1.85206	AT5G57550.1 protein_coding XTR3 (XYLOGLUCAN ENDOTRANSGLYCOSYLASE 3); hydrolase
AT5G18840	5.0907	1.86791	AT5G18840.1 protein_coding sugar transporter
AT4G12490	-2.78783	1.95357	AT4G12490.1 protein_coding protease inhibitor/seed storage/lipid transfer protein (LTP) family protein protease inhibitor/seed storage/lipid transfer protein (LTP) family protein; FUNCTIONS IN: lipid binding; INVOLVED IN: defense response to fungus
AT4G22880	2.31199	1.96393	AT4G22880.1 protein_coding LDOX (LEUCOANTHOCYANIDIN DIOXYGENASE); leucocyanidin oxygenase encodes leucoanthocyanidin dioxygenase
AT5G42800	2.24495	2.10096	AT5G42800.1 protein_coding DFR (DIHYDROFLAVONOL 4-REDUCTASE); dihydrokaempferol 4-reductase dihydroflavonol reductase. Catalyzes the conversion of dihydroquercetin to leucocyanidin in the biosynthesis of anthocyanins. DIHYDROFLAVONOL 4-REDUCTASE (DFR); FUNCTIONS IN: dihydrokaempferol 4-reductase activity; INVOLVED IN: response to sucrose stimulus
AT1G61800	2.80154	2.13554	AT1G61800.1 protein_coding GPT2; antiporter/ glucose-6-phosphate transmembrane transporter glucose6-Phosphate/phosphate transporter 2 GPT2; FUNCTIONS IN: antiporter activity
AT2G19800	4.92896	2.17408	AT2G19800.1 protein_coding MIOX2 (MYO-INOSITOL OXYGENASE 2); inositol oxygenase Encodes a myo-inositol oxygenase family gene. MYO-INOSITOL OXYGENASE 2 (MIOX2); FUNCTIONS IN: inositol oxygenase activity; INVOLVED IN: inositol catabolic process; LOCATED IN: cytoplasm; EXPRESSED IN: 23 plant structures; EXPRESSED DURING: 14 growth stages; CONTAINS InterPro DOMAIN/s: Protein of unknown function DUF70…
AT5G23350	1.59905	2.22533	AT5G23350.1 protein_coding GRAM domain-containing protein / ABA-responsive protein-related GRAM domain-containing protein / ABA-responsive protein-related; INVOLVED IN: biological_process unknown; CONTAINS InterPro DOMAIN/s: GRAM (InterPro:IPR004182); BEST Arabidopsis thaliana protein match is: GRAM domain-containing protein / ABA-responsive protein-related (TAIR:AT5G23370.1); Has 196 Blast hits …
AT2G20870	-3.05552	2.65778	AT2G20870.1 protein_coding cell wall protein precursor
AT3G30775	4.87518	2.77327	AT3G30775.1 protein_coding ERD5 (EARLY RESPONSIVE TO DEHYDRATION 5); proline dehydrogenase Encodes a proline oxidase that is predicted to localize to the inner mitochondrial membrane
AT5G48430	2.329	3.23971	AT5G48430.1 protein_coding aspartic-type endopeptidase aspartic-type endopeptidase; FUNCTIONS IN: aspartic-type endopeptidase activity; INVOLVED IN: proteolysis; LOCATED IN: endomembrane system; EXPRESSED IN: shoot apex

## Sheet: Supplementary Table 9C
Supplementary table 9C the same DEgs detected both in our data and Xiong et al 2013
GeneID	log2Ratio-our data	Log2Ratio-Xiong et al 2013	Description from Xiong et al 2013
AT2G03090	-5.11956	2.12369	atEXP15_atEXPA15_atHEXP ALPHA 1.3_EXP15_EXPA15__expansin A15
AT1G67750	-4.51278	1.34743	Pectate lyase family protein
AT4G24780	-4.33411	2.10451	Pectin lyase-like superfamily protein
AT1G64390	-4.07255	3.17728	atGH9C2_GH9C2__glycosyl hydrolase 9C2
AT1G06350	-4.04274	1.62069	Fatty acid desaturase family protein
AT5G07030	-4.02705	2.16518	Eukaryotic aspartyl protease family protein
AT2G13820	-3.95195	1.40317	atXYP2_XYP2__Bifunctional inhibitor/lipid-transfer protein/seed storage 2S albumin superfamily protein
AT5G59320	-3.94079	1.85939	LtP3__lipid transfer protein 3
AT4G02290	-3.9388	1.36913	ATGH9B13_GH9B13__glycosyl hydrolase 9B13
AT1G78370	-3.90933	1.66657	ATGSTU20_GSTU20__glutathione S-transferase TAU 20
AT3G53190	-3.86182	1.1385	Pectin lyase-like superfamily protein
AT2G37640	-3.8077	1.40762	ATEXP3_ATEXPA3_ATHEXP ALPHA 1.9_EXP3__Barwin-like endoglucanases superfamily protein
AT1G60590	-3.79006	1.243	Pectin lyase-like superfamily protein
AT1G18250	-3.68068	1.79807	atLP-1__Pathogenesis-related thaumatin superfamily protein
AT4G38860	-3.67636	1.23534	SAUR-like auxin-responsive protein family
AT1G73620	-3.6321	2.46139	Pathogenesis-related thaumatin superfamily protein
AT2G32990	-3.59087	1.81538	atgH9B8_gH9B8__glycosyl hydrolase 9B8
AT4G15660	-3.50872	-1.15502	thioredoxin superfamily protein
AT5G45700	-3.36757	1.25471	Haloacid dehalogenase-like hydrolase (HAD) superfamily protein
AT5G25090	-3.31643	1.36314	ATENODL13_ENODL13__early nodulin-like protein 13
AT5G45670	-3.31065	2.19188	GDSL-like Lipase/Acylhydrolase superfamily protein
AT4G15680	-3.23774	-1.30864	thioredoxin superfamily protein
AT1G72230	-3.18674	1.39714	Cupredoxin superfamily protein
AT3G08770	-3.17766	2.09135	LTP6__lipid transfer protein 6
AT1G53070	-3.09333	1.49677	Legume lectin family protein
AT1G04680	-3.07981	1.86503	Pectin lyase-like superfamily protein
AT2G36570	-3.05301	1.07052	Leucine-rich repeat protein kinase family protein
AT5G55730	-3.02553	2.60486	FLA1__FASCICLIN-like arabinogalactan 1
AT3G12610	-2.9855	1.71449	DRT100__Leucine-rich repeat (LRR) family protein
AT1G07370	-2.96385	3.25772	ATPCNA1_PCNA1__proliferating cellular nuclear antigen 1
AT5G62210	-2.9492	1.82319	Embryo-specific protein 3, (atS3)
AT1G10640	-2.91187	1.75448	Pectin lyase-like superfamily protein
AT2G35190	-2.84703	1.23209	ATNPSN11_NPSN11_NSPN11__novel plant snare 11
AT4G29030	-2.83492	1.73387	Putative membrane lipoprotein
AT5G55180	-2.83368	1.2873	O-glycosyl hydrolases family 17 protein
AT1G04520	-2.82032	2.11886	PDLP2__plasmodesmata-located protein 2
AT2G44940	-2.79798	1.556	Integrase-type DNA-binding superfamily protein
AT4G28310	-2.77203	2.42073	unknown protein; BEST Arabidopsis thaliana protein match is: unknown protein (TAIR:at1g52270.1); Has 30201 Blast hits to 17322 proteins in 780 species: Archae - 12; Bacteria - 1396; Metazoa - 17338; Fungi - 3422; Plants - 5037; Viruses - 0; Other Eukaryotes - 2996 (source: NCBI BLink).
AT5G60490	-2.76743	1.3278	FLA12__FASCICLIN-like arabinogalactan-protein 12
AT1G80280	-2.75598	1.43541	alpha/beta-Hydrolases superfamily protein
AT5G22580	-2.70942	1.67557	Stress responsive A/B Barrel Domain
AT4G18970	-2.67794	1.92723	GDSL-like Lipase/Acylhydrolase superfamily protein
AT2G04780	-2.66378	1.47817	FLA7__FASCICLIN-like arabinoogalactan 7
AT3G61820	-2.65173	3.40028	Eukaryotic aspartyl protease family protein
AT2G28790	-2.6218	1.45309	Pathogenesis-related thaumatin superfamily protein
AT3G58990	-2.61184	1.76621	IPMI1__isopropylmalate isomerase 1
AT4G38660	-2.59633	1.19801	Pathogenesis-related thaumatin superfamily protein
AT1G24020	-2.57192	3.32813	MLP423__MLP-like protein 423
AT3G23810	-2.54351	2.8717	ATSAHH2_SAHH2__S-adenosyl-l-homocysteine (SAH) hydrolase 2
AT3G04290	-2.54248	2.08528	ATLTL1_LTL1__Li-tolerant lipase 1
AT5G64080	-2.49853	1.77312	ATXYP1_XYP1__Bifunctional inhibitor/lipid-transfer protein/seed storage 2S albumin superfamily protein
AT5G60890	-2.4854	1.48484	ATMYB34_atR1_MYB34__myb domain protein 34
AT4G12880	-2.48275	1.82248	ATENODL19_ENODL19__early nodulin-like protein 19
AT5G57785	-2.47275	-1.31117	unknown protein; Has 30201 Blast hits to 17322 proteins in 780 species: Archae - 12; Bacteria - 1396; Metazoa - 17338; Fungi - 3422; Plants - 5037; Viruses - 0; Other Eukaryotes - 2996 (source: NCBI BLink).
AT3G19710	-2.43991	1.45712	BCAT4__branched-chain aminotransferase4
AT3G48490	-2.4364	2.78257	unknown protein; Has 16 Blast hits to 16 proteins in 7 species: Archae - 0; Bacteria - 0; Metazoa - 0; Fungi - 1; Plants - 15; Viruses - 0; Other Eukaryotes - 0 (source: NCBI BLink).
AT5G02890	-2.43066	2.62154	HXXXD-type acyl-transferase family protein
AT1G04040	-2.42201	1.6768	HAD superfamily, subfamily IIIB acid phosphatase
AT5G50740	-2.41771	1.69457	Heavy metal transport/detoxification superfamily protein
AT3G56370	-2.41255	1.08564	Leucine-rich repeat protein kinase family protein
AT3G44450	-2.38712	1.7941	unknown protein; BEST Arabidopsis thaliana protein match is: unknown protein (TAIR:at3g52740.1); Has 63 Blast hits to 63 proteins in 12 species: Archae - 0; Bacteria - 0; Metazoa - 0; Fungi - 0; Plants - 63; Viruses - 0; Other Eukaryotes - 0 (source: NCBI BLink).
AT3G44990	-2.37629	3.00027	atXtH31_atXtR8_XtH31_XtR8__xyloglucan endo-transglycosylase-related 8
AT1G33170	-2.35013	1.33221	S-adenosyl-L-methionine-dependent methyltransferases superfamily protein
AT2G41820	-2.33264	1.50292	Leucine-rich repeat protein kinase family protein
AT2G31270	-2.32943	2.30533	ATCDT1A_CDT1_CDT1A__homolog of yeast CDT1 A
AT3G07320	-2.32864	1.55569	O-glycosyl hydrolases family 17 protein
AT1G64640	-2.32077	1.81311	ATENODL8_ENODL8__early nodulin-like protein 8
AT3G13560	-2.30992	1.63265	O-glycosyl hydrolases family 17 protein
AT4G39510	-2.30621	1.43438	CYP96A12__cytochrome P450, family 96, subfamily A, polypeptide 12
AT4G39330	-2.30071	2.16525	ATCAD9_CAD9__cinnamyl alcohol dehydrogenase 9
AT1G19050	-2.29649	2.0069	ARR7__response regulator 7
AT5G46700	-2.29408	1.12373	TET1_TRN2__tetraspanin family protein
AT2G17630	-2.26906	2.32831	Pyridoxal phosphate (PLP)-dependent transferases superfamily protein
AT1G72970	-2.23137	2.51739	EDA17_HtH__glucose-methanol-choline (gMC) oxidoreductase family protein
AT4G22010	-2.22398	1.35582	sks4__SKU5 similar 4
AT3G07010	-2.20964	1.2545	Pectin lyase-like superfamily protein
AT5G08000	-2.19907	1.06087	E13L3_PDCB2__glucan endo-1,3-beta-glucosidase-like protein 3
AT5G40150	-2.19108	1.32618	Peroxidase superfamily protein
AT5G03760	-2.19076	2.5238	ATCSLA09_ATCSLA9_CSLA09_CSLA9_RAT4__Nucleotide-diphospho-sugar transferases superfamily protein
AT3G46130	-2.18374	-2.02976	ATMYB48_ATMYB48-1_ATMYB48-2_ATMYB48-3_MYB48__myb domain protein 48
AT1G56050	-2.16513	1.26089	GTP-binding protein-related
AT5G67070	-2.1446	1.22948	RALFL34__ralf-like 34
AT3G13470	-2.14034	2.47881	Cpn60beta2__TCP-1/cpn60 chaperonin family protein
AT2G27970	-2.139	1.15018	CKS2__CDK-subunit 2
AT3G06035	-2.11628	2.13523	glycoprotein membrane precursor GPI-anchored
AT5G46690	-2.11513	1.83016	bHLH071__beta HLH protein 71
AT4G26530	-2.10986	-3.34977	Aldolase superfamily protein
AT4G27440	-2.10883	1.03505	PORB__protochlorophyllide oxidoreductase B
AT5G10430	-2.10619	1.07885	AgP4_atAgP4__arabinogalactan protein 4
AT3G52900	-2.10616	1.59172	Family of unknown function (DUF662)
AT4G30800	-2.08905	2.57417	Nucleic acid-binding, OB-fold-like protein
AT2G14660	-2.08404	1.27202	unknown protein; CONtAINS InterPro DOMAIN/s: Uncharacterised protein family UPF0310 (InterPro:IPR002740); Has 2761 Blast hits to 2761 proteins in 686 species: Archae - 5; Bacteria - 1143; Metazoa - 73; Fungi - 78; Plants - 42; Viruses - 0; Other Eukaryotes - 1420 (source: NCBI BLink).
AT3G46940	-2.07979	3.58137	DUt1__DUtP-PYROPHOSPHatASE-LIKE 1
AT5G10390	-2.06971	2.63714	Histone superfamily protein
AT1G44900	-2.06548	2.85908	ATMCM2_MCM2__minichromosome maintenance (MCM2/3/5) family protein
AT1G26560	-2.00526	1.46122	BGLU40__beta glucosidase 40
AT3G03780	-1.99939	1.18697	ATMS2_MS2__methionine synthase 2
AT3G18130	-1.98937	2.54208	RACK1C_RACK1C_at__receptor for activated C kinase 1C
AT2G41950	-1.96455	1.73505	unknown protein; FUNCtIONS IN: molecular_function unknown; INVOLVED IN: biological_process unknown; LOCatED IN: chloroplast, plant-type cell wall; EXPRESSED IN: 22 plant structures; EXPRESSED DURINg: 13 growth stages; Has 53 Blast hits to 53 proteins in 24 species: Archae - 0; Bacteria - 27; Metazoa - 0; Fungi - 0; Plants - 26; Viruses - 0; Other Eukaryotes - 0 (source: NCBI BLink).
AT5G61420	-1.96331	2.27027	ATMYB28_HAG1_MYB28_PMg1__myb domain protein 28
AT5G63100	-1.95027	1.18226	S-adenosyl-L-methionine-dependent methyltransferases superfamily protein
AT3G27060	-1.94753	2.40908	ATTSO2_TSO2__Ferritin/ribonucleotide reductase-like family protein
AT5G67280	-1.93736	2.07424	RLK__receptor-like kinase
AT4G36360	-1.93475	2.21986	BGAL3__beta-galactosidase 3
AT4G19120	-1.93198	2.04059	ERD3__S-adenosyl-L-methionine-dependent methyltransferases superfamily protein
AT5G61790	-1.92845	2.01693	ATCNX1_CNX1__calnexin 1
AT4G08685	-1.91368	1.12969	SAH7__Pollen Ole e 1 allergen and extensin family protein
AT1G51060	-1.89816	1.38309	HTA10__histone H2A 10
AT5G04160	-1.89002	1.38217	Nucleotide-sugar transporter family protein
AT1G64450	-1.87508	1.27726	glycine-rich protein family
AT3G44750	-1.85754	2.68961	ATHD2A_HD2A_HDA3_HDt1__histone deacetylase 3
AT4G26760	-1.84413	1.58279	MAP65-2__microtubule-associated protein 65-2
AT5G54970	-1.83379	3.28868	unknown protein; BESt Arabidopsis thaliana protein match is: unknown protein (tAIR:at4g26960.1); Has 1807 Blast hits to 1807 proteins in 277 species: Archae - 0; Bacteria - 0; Metazoa - 736; Fungi - 347; Plants - 385; Viruses - 0; Other Eukaryotes - 339 (source: NCBI BLink).
AT5G59870	-1.8228	1.77066	HTA6__histone H2A 6
AT5G08640	-1.82004	3.21628	ATFLS1_FLS_FLS1__flavonol synthase 1
AT4G31700	-1.80615	1.22806	RPS6_RPS6A__ribosomal protein S6
AT3G44590	-1.80446	1.49231	60S acidic ribosomal protein family
AT4G23800	-1.79761	1.16433	3xHMg-box2__HMg (high mobility group) box protein
AT1G09310	-1.78501	1.20587	Protein of unknown function, DUF538
AT1G23410	-1.78142	1.91412	Ribosomal protein S27a / Ubiquitin family protein
AT4G34290	-1.76966	1.44115	SWIB/MDM2 domain superfamily protein
AT1G53035	-1.76308	2.19127	unknown protein; FUNCtIONS IN: molecular_function unknown; INVOLVED IN: biological_process unknown; LOCatED IN: endomembrane system; EXPRESSED IN: 23 plant structures; EXPRESSED DURINg: 13 growth stages; BESt Arabidopsis thaliana protein match is: unknown protein (tAIR:at3g15358.1); Has 49 Blast hits to 49 proteins in 9 species: Archae - 0; Bacteria - 0; Metazoa - 0; Fungi - 0; Plants - 49; Virus…
AT1G54010	-1.7602	1.85403	GDSL-motif esterase/acyltransferase/lipase
AT4G30020	-1.75034	1.88679	PA-domain containing subtilase family protein
AT1G50010	-1.74972	1.1825	TUA2__tubulin alpha-2 chain
AT5G20700	-1.74882	1.34866	Protein of unknown function (DUF581)
AT1G01300	-1.74872	1.62809	Eukaryotic aspartyl protease family protein
AT5G24420	-1.74854	-1.28473	PGL5__6-phosphogluconolactonase 5
AT3G15680	-1.74723	2.24153	Ran BP2/NZF zinc finger-like superfamily protein
AT5G49160	-1.74436	1.28662	DDM2_DMt01_DMt1_MEt1_MEt2_MEtI__methyltransferase 1
AT1G68560	-1.73988	1.04862	ATXYL1_AXY3_TRg1_XYL1__alpha-xylosidase 1
AT5G01890	-1.72905	1.12705	Leucine-rich receptor-like protein kinase family protein
AT5G10920	-1.72597	1.21356	L-Aspartase-like family protein
AT1G48630	-1.72591	1.79241	RACK1B_RACK1B_at__receptor for activated C kinase 1B
AT1G09200	-1.72401	2.16593	Histone superfamily protein
AT1G13730	-1.71746	1.46777	Nuclear transport factor 2 (NtF2) family protein with RNA binding (RRM-RBD-RNP motifs) domain
AT3G09820	-1.70639	1.12398	ADK1_atADK1__adenosine kinase 1
AT1G28400	-1.70509	1.49637	unknown protein; FUNCtIONS IN: molecular_function unknown; INVOLVED IN: biological_process unknown; LOCatED IN: endomembrane system; EXPRESSED IN: 22 plant structures; EXPRESSED DURINg: 13 growth stages; BESt Arabidopsis thaliana protein match is: unknown protein (tAIR:at2g33850.1); Has 45374 Blast hits to 18870 proteins in 668 species: Archae - 72; Bacteria - 1460; Metazoa - 1191; Fungi - 1038; …
AT1G10850	-1.70121	1.5487	Leucine-rich repeat protein kinase family protein
AT5G10400	-1.69142	1.52051	Histone superfamily protein
AT3G17840	-1.68852	1.34693	RLK902__receptor-like kinase 902
AT5G07900	-1.68354	1.4814	Mitochondrial transcription termination factor family protein
AT2G20450	-1.6809	1.34345	Ribosomal protein L14
AT1G21880	-1.67806	1.62655	LYM1__lysm domain gPI-anchored protein 1 precursor
AT1G41830	-1.67745	1.78012	SKS6_SKS6__SKU5-similar 6
AT2G27775	-1.66543	1.87734	FUNCTIONS IN: molecular_function unknown; INVOLVED IN: biological_process unknown; LOCATED IN: chloroplast; EXPRESSED IN: 22 plant structures; EXPRESSED DURING: 13 growth stages; BEST Arabidopsis thaliana protein match is: tetratricopeptide repeat (tPR)-like superfamily protein (TAIR:AT2G27800.1); Has 21 Blast hits to 21 proteins in 5 species: Archae - 0; Bacteria - 0; Metazoa - 0; Fungi - 0; Pla…
AT1G55260	-1.66511	1.12175	Bifunctional inhibitor/lipid-transfer protein/seed storage 2S albumin superfamily protein
AT1G63940	-1.6642	1.43336	MDAR6__monodehydroascorbate reductase 6
AT3G16780	-1.64873	1.68426	Ribosomal protein L19e family protein
AT1G29310	-1.64508	1.52562	SecY protein transport family protein
AT5G27330	-1.6385	2.28475	Prefoldin chaperone subunit family protein
AT1G55210	-1.63446	3.1408	Disease resistance-responsive (dirigent-like protein) family protein
AT3G47370	-1.62279	1.22782	Ribosomal protein S10p/S20e family protein
AT3G07110	-1.61914	1.15897	Ribosomal protein L13 family protein
AT4G19170	-1.61313	-1.32738	CCD4_NCED4__nine-cis-epoxycarotenoid dioxygenase 4
AT4G25630	-1.61207	3.38952	ATFIB2_FIB2__fibrillarin 2
AT1G09210	-1.60669	1.68815	ATCRT1b_CRT1b__calreticulin 1b
AT3G14900	-1.60426	1.89122	EMB3120__unknown protein; FUNCTIONS IN: molecular_function unknown; INVOLVED IN: embryo development; LOCATED IN: chloroplast; EXPRESSED IN: 19 plant structures; EXPRESSED DURING: 13 growth stages; Has 17135 Blast hits to 10204 proteins in 644 species: Archae - 47; Bacteria - 1684; Metazoa - 5536; Fungi - 2506; Plants - 1043; Viruses - 361; Other Eukaryotes - 5958 (source: NCBI BLink).
AT5G59850	-1.60351	1.48281	Ribosomal protein S8 family protein
AT5G61170	-1.59189	1.17015	Ribosomal protein S19e family protein
AT2G44300	-1.58609	1.1414	Bifunctional inhibitor/lipid-transfer protein/seed storage 2S albumin superfamily protein
AT3G21190	-1.58475	1.41249	O-fucosyltransferase family protein
AT5G28540	-1.57924	2.00141	BIP1__heat shock protein 70 (Hsp 70) family protein
AT5G23420	-1.57517	2.64052	HMgB6__high-mobility group box 6
AT5G61130	-1.56338	1.14553	PDCB1__plasmodesmata callose-binding protein 1
AT4G12600	-1.55837	1.56912	Ribosomal protein L7Ae/L30e/S12e/gadd45 family protein
AT5G62220	-1.55818	1.76302	atgt18_gt18__glycosyltransferase 18
AT2G36620	-1.54942	1.46043	RPL24A__ribosomal protein L24
AT2G23350	-1.53468	1.13675	PAB4_PABP4__poly(A) binding protein 4
AT4G33220	-1.53031	1.29475	ATPME44_PME44__pectin methylesterase 44
AT1G11700	-1.52083	1.50954	Protein of unknown function, DUF584
AT5G22880	-1.50935	1.36987	H2B_HtB2__histone B2
AT3G15850	-1.50666	-1.19617	ADS3_FAD5_FADB_JB67__fatty acid desaturase 5
AT5G40830	-1.50415	1.48203	S-adenosyl-L-methionine-dependent methyltransferases superfamily protein
AT4G05400	-1.48965	1.5742	copper ion binding
AT2G36880	-1.48408	1.82225	Mat3__methionine adenosyltransferase 3
AT3G17170	-1.48294	1.29677	RFC3__translation elongation factor EF1B/ribosomal protein S6 family protein
AT5G52650	-1.47448	1.02056	RNA binding Plectin/S10 domain-containing protein
AT3G04840	-1.45709	1.16176	Ribosomal protein S3Ae
AT2G28000	-1.45702	1.13777	CH-CPN60A_CPN60A_Cpn60alpha1_SLP__chaperonin-60alpha
AT5G10010	-1.45246	1.24261	unknown protein; FUNCtIONS IN: molecular_function unknown; INVOLVED IN: biological_process unknown; LOCATED IN: nucleolus; EXPRESSED IN: 25 plant structures; EXPRESSED DURING: 15 growth stages; BEST Arabidopsis thaliana protein match is: unknown protein (TAIR:at5g64910.1); Has 33260 Blast hits to 16857 proteins in 1270 species: Archae - 88; Bacteria - 3040; Metazoa - 11915; Fungi - 3137; Plants -…
AT3G55010	-1.4461	2.13008	ATPURM_EMB2818_PUR5__phosphoribosylformylglycinamidine cyclo-ligase, chloroplast / phosphoribosyl-aminoimidazole synthetase / AIR synthase (PUR5)
AT1G78210	-1.43749	1.84606	alpha/beta-Hydrolases superfamily protein
AT3G23940	-1.42992	1.30784	dehydratase family
AT3G49220	-1.42599	1.21376	Plant invertase/pectin methylesterase inhibitor superfamily
AT4G00880	-1.42201	1.38078	SAUR-like auxin-responsive protein family
AT2G21790	-1.42131	2.80827	ATRNR1_CLS8_R1_RNR1__ribonucleotide reductase 1
AT3G57150	-1.42057	2.11309	ATCBF5_ATNAP57_CBF5_NAP57__homologue of NAP57
AT1G04820	-1.40383	1.43446	TOR2_TUA4__tubulin alpha-4 chain
AT1G56340	-1.40348	1.27043	ATCRt1a_CRT1_CRT1a__calreticulin 1a
AT5G21100	-1.40087	1.97434	Plant L-ascorbate oxidase
AT2G32220	-1.4006	2.59062	Ribosomal L27e protein family
AT1G15000	-1.38837	1.52603	scpl50__serine carboxypeptidase-like 50
AT2G04790	-1.3831	-1.59455	unknown protein; FUNCTIONS IN: molecular_function unknown; INVOLVED IN: biological_process unknown; EXPRESSED IN: 17 plant structures; EXPRESSED DURINg: 11 growth stages; Has 33 Blast hits to 33 proteins in 10 species: Archae - 0; Bacteria - 0; Metazoa - 0; Fungi - 0; Plants - 33; Viruses - 0; Other Eukaryotes - 0 (source: NCBI BLink).
AT3G53890	-1.36911	1.18955	Ribosomal protein S21e
AT4G10480	-1.36535	1.40788	Nascent polypeptide-associated complex (NAC), alpha subunit family protein
AT3G06700	-1.3644	1.32408	Ribosomal L29e protein family
AT3G23390	-1.35936	1.09937	Zinc-binding ribosomal protein family protein
AT1G58380	-1.35661	1.04059	XW6__Ribosomal protein S5 family protein
AT5G23310	-1.34589	1.13565	FSD3__Fe superoxide dismutase 3
AT5G22650	-1.33882	1.65968	ATHD2_ATHD2B_HD2_HD2B_HDA4_HDT02_HDt2__histone deacetylase 2B
AT1G18540	-1.33669	1.1834	Ribosomal protein L6 family protein
AT3G62600	-1.33435	1.78663	ATERDJ3B_ERDJ3B__DNAJ heat shock family protein
AT5G02870	-1.33423	1.14987	Ribosomal protein L4/L1 family
AT2G47840	-1.33172	1.32362	attic20-II_tic20-II__Uncharacterised conserved protein ycf60
AT4G24830	-1.33164	1.6378	arginosuccinate synthase family
AT2G14460	-1.32978	1.59095	unknown protein; Has 3 Blast hits to 3 proteins in 1 species: Archae - 0; Bacteria - 0; Metazoa - 0; Fungi - 0; Plants - 3; Viruses - 0; Other Eukaryotes - 0 (source: NCBI BLink).
AT4G37450	-1.32843	1.44812	AGP18_ATAGP18__arabinogalactan protein 18
AT1G01620	-1.32701	-1.08691	PIP1;3_PIP1C_tMP-B__plasma membrane intrinsic protein 1C
AT5G56000	-1.32232	1.96699	ATHsp90.4_Hsp81.4__HEAT SHOCK PROtEIN 81.4
AT1G31860	-1.32042	1.34042	AT-IE_HISN2__histidine biosynthesis bifunctional protein (HISIE)
AT4G04630	-1.3181	-2.50439	Protein of unknown function, DUF584
AT2G24050	-1.3128	1.5539	eIFiso4g2__MIF4g domain-containing protein / MA3 domain-containing protein
AT4G36180	-1.29963	1.31291	Leucine-rich receptor-like protein kinase family protein
AT3G05560	-1.29543	1.03658	Ribosomal L22e protein family
AT5G49730	-1.29443	-2.90274	ATFRO6_FRO6_FRO6__ferric reduction oxidase 6
AT5G02610	-1.294	1.17271	Ribosomal L29 family protein
AT1G26880	-1.28567	1.23963	Ribosomal protein L34e superfamily protein
AT4G38740	-1.27959	1.21743	ROC1__rotamase CYP 1
AT2G28740	-1.27748	1.11596	HIS4__histone H4
AT4G16660	-1.27604	2.28784	heat shock protein 70 (Hsp 70) family protein
AT3G45930	-1.27234	1.89155	Histone superfamily protein
AT2G32920	-1.27074	1.65011	ATPDI9_ATPDIL2-3_PDI9_PDIL2-3__PDI-like 2-3
AT1G27400	-1.27004	1.07841	Ribosomal protein L22p/L17e family protein
AT2G47470	-1.26712	1.13189	ATPDI11_atPDIL2-1_MEE30_PDI11_UNE5__thioredoxin family protein
AT4G34740	-1.26665	1.58202	ASE2_atASE2_atPURF2_CIA1__gLN phosphoribosyl pyrophosphate amidotransferase 2
AT2G32060	-1.26398	1.21362	Ribosomal protein L7Ae/L30e/S12e/gadd45 family protein
AT4G16390	-1.26385	1.16663	SVR7__pentatricopeptide (PPR) repeat-containing protein
AT3G10610	-1.26251	1.76675	Ribosomal S17 family protein
AT5G09510	-1.25496	1.09513	Ribosomal protein S19 family protein
AT4G24190	-1.24138	1.45134	ATHsp90-7_ATHsp90.7_HSP90.7_SHD__Chaperone protein htpg family protein
AT3G06680	-1.23369	2.0608	Ribosomal L29e protein family
AT5G65360	-1.22667	1.72518	Histone superfamily protein
AT5G02160	-1.2201	-1.77487	unknown protein; FUNCtIONS IN: molecular_function unknown; INVOLVED IN: biological_process unknown; LOCatED IN: chloroplast thylakoid membrane; EXPRESSED IN: 23 plant structures; EXPRESSED DURINg: 13 growth stages; Has 121 Blast hits to 121 proteins in 17 species: Archae - 0; Bacteria - 0; Metazoa - 0; Fungi - 0; Plants - 121; Viruses - 0; Other Eukaryotes - 0 (source: NCBI BLink).
AT3G27360	-1.21967	1.85394	Histone superfamily protein
AT1G65010	-1.20968	1.1224	Plant protein of unknown function (DUF827)
AT2G45710	-1.20491	1.40367	Zinc-binding ribosomal protein family protein
AT3G55280	-1.20437	1.34853	RPL23A2_RPL23AB__ribosomal protein L23AB
AT5G67510	-1.20016	1.58726	translation protein SH3-like family protein
AT3G23820	-1.1991	1.50158	GAE6__UDP-D-glucuronate 4-epimerase 6
AT1G18590	-1.19821	1.27866	ATSOT17_ATST5C_SOT17__sulfotransferase 17
AT3G08680	-1.19028	1.12449	Leucine-rich repeat protein kinase family protein
AT3G04650	-1.18942	1.23843	FAD/NAD(P)-binding oxidoreductase family protein
AT2G37400	-1.18882	2.01308	tetratricopeptide repeat (TPR)-like superfamily protein
AT3G02230	-1.18712	1.24212	ATRTP1_RTP1__reversibly glycosylated polypeptide 1
AT3G58660	-1.18512	1.93372	Ribosomal protein L1p/L10e family
AT5G03230	-1.18126	-1.33885	Protein of unknown function, DUF584
AT4G39800	-1.18012	2.54932	ATIPS1_ATMIPS1_MI-1-P SYNTHASE_MIPS1_MIPS1__myo-inositol-1-phosphate synthase 1
AT5G65860	-1.17701	1.86161	ankyrin repeat family protein
AT5G25610	-1.17566	2.41255	ATRD22_RD22__BURP domain-containing protein
AT5G60960	-1.17454	1.30333	PNM1__Pentatricopeptide repeat (PPR) superfamily protein
AT3G23760	-1.17406	-1.32761	FUNCtIONS IN: molecular_function unknown; INVOLVED IN: biological_process unknown; LOCatED IN: vacuole; EXPRESSED IN: 20 plant structures; EXPRESSED DURINg: 13 growth stages; BESt Arabidopsis thaliana protein match is: transferases, transferring glycosyl groups (tAIR:at4g14100.1); Has 108 Blast hits to 104 proteins in 19 species: Archae - 0; Bacteria - 0; Metazoa - 8; Fungi - 0; Plants - 90; Viru…
AT5G49910	-1.16534	1.71165	cpHsc70-2_HSC70-7__chloroplast heat shock protein 70-2
AT2G37600	-1.16405	1.48291	Ribosomal protein L36e family protein
AT5G53490	-1.14683	-1.06522	tetratricopeptide repeat (tPR)-like superfamily protein
AT3G51800	-1.14425	1.3658	ATEBP1_ATG2_EBP1__metallopeptidase M24 family protein
AT1G56110	-1.12486	2.85101	NOP56__homolog of nucleolar protein NOP56
AT4G25890	-1.12395	1.30381	60S acidic ribosomal protein family
AT5G37260	-1.11273	-1.72374	CIR1_RVE2__Homeodomain-like superfamily protein
AT3G57490	-1.09463	2.19921	Ribosomal protein S5 family protein
AT3G27230	-1.08721	1.3982	S-adenosyl-L-methionine-dependent methyltransferases superfamily protein
AT3G11250	-1.08577	1.31292	Ribosomal protein L10 family protein
AT5G14740	-1.08499	-1.17208	BETA CA2_CA18_CA2__carbonic anhydrase 2
AT1G74090	-1.08356	1.04356	ATSOT18_ATST5B_SOT18__desulfo-glucosinolate sulfotransferase 18
AT4G38710	-1.08334	1.50031	glycine-rich protein
AT1G14980	-1.07583	1.91508	CPN10__chaperonin 10
AT5G02050	-1.0691	2.38224	Mitochondrial glycoprotein family protein
AT5G03300	-1.06753	1.24054	ADK2__adenosine kinase 2
AT5G45420	-1.05051	1.18674	maMYB__Duplicated homeodomain-like superfamily protein
AT3G16080	-1.04497	1.05782	Zinc-binding ribosomal protein family protein
AT1G77510	-1.03548	1.90674	ATPDI6_ATPDIL1-2_PDI6_PDIL1-2__PDI-like 1-2
AT4G34220	-1.03133	1.0401	Leucine-rich repeat protein kinase family protein
AT5G13770	-1.02748	-1.04782	Pentatricopeptide repeat (PPR-like) superfamily protein
AT3G13230	-1.02482	1.59655	RNA-binding KH domain-containing protein
AT2G25110	-1.02416	1.06548	ATSDF2_ATSDL_SDF2__stromal cell-derived factor 2-like protein precursor
AT4G20440	-1.0194	1.15884	smB__small nuclear ribonucleoprotein associated protein B
AT3G05060	-1.01133	1.95346	NOP56-like pre RNA processing ribonucleoprotein
AT4G14960	-1.00746	1.11757	TUA6__tubulin/FtsZ family protein
AT5G57120	-1.00288	1.27906	FUNCtIONS IN: molecular_function unknown; INVOLVED IN: biological_process unknown; LOCatED IN: nucleolus; EXPRESSED IN: 21 plant structures; EXPRESSED DURINg: 13 growth stages; CONtAINS InterPro DOMAIN/s: LisH dimerisation motif (InterPro:IPR006594), SRP40, C-terminal (InterPro:IPR007718); Has 101969 Blast hits to 55488 proteins in 2506 species: Archae - 424; Bacteria - 13843; Metazoa - 37674; Fu…
AT5G64240	1.00102	-1.17942	ATMC3_ATMCP1A_MC3_MCP1A__metacaspase 3
AT2G37970	1.0054	-1.21628	SOUL-1__SOUL heme-binding family protein
AT4G16520	1.00895	-1.97657	ATG8F__Ubiquitin-like superfamily protein
AT1G19660	1.01778	-2.41915	Wound-responsive family protein
AT5G11520	1.02001	-1.04372	ASP3_YLS4__aspartate aminotransferase 3
AT1G14740	1.02522	-1.15827	Protein of unknown function (DUF1423)
AT1G02816	1.02682	-1.40756	Protein of unknown function, DUF538
AT4G37520	1.02685	-1.7	Peroxidase superfamily protein
AT5G18170	1.02763	-3.93922	GDH1__glutamate dehydrogenase 1
AT2G28910	1.02971	-1.09786	CXIP4__CAX interacting protein 4
AT4G39950	1.03017	1.97764	CYP79B2__cytochrome P450, family 79, subfamily B, polypeptide 2
AT2G35680	1.03561	-1.08675	Phosphotyrosine protein phosphatases superfamily protein
AT5G46780	1.03622	-1.02379	VQ motif-containing protein
AT4G21450	1.03754	-1.20534	PapD-like superfamily protein
AT4G28300	1.04401	-1.46981	Protein of unknown function (DUF1421)
AT1G79380	1.04434	-1.06989	Ca(2)-dependent phospholipid-binding protein (Copine) family
AT1G55110	1.04542	-1.48186	atIDD7_IDD7__indeterminate(ID)-domain 7
AT4G13830	1.04753	-2.06934	J20__DNAJ-like 20
AT2G42750	1.05003	-1.40203	DNAJ heat shock N-terminal domain-containing protein
AT5G58090	1.05235	-1.4713	O-glycosyl hydrolases family 17 protein
AT5G66760	1.05974	1.0855	SDH1-1__succinate dehydrogenase 1-1
AT5G10450	1.06915	-1.19088	14-3-3lambda_AFt1_gRF6__g-box regulating factor 6
AT1G02305	1.07216	-1.04635	Cysteine proteinases superfamily protein
AT3G02040	1.07289	-1.93409	ATGDPD1_gDPD1_SRg3__senescence-related gene 3
AT1G03380	1.07863	-1.43498	ATATG18G_ATG18G__homolog of yeast autophagy 18 (atg18) g
AT1G12110	1.08037	1.09351	ATNRT1_B-1_CHL1_CHL1-1_NRt1_NRt1.1__nitrate transporter 1.1
AT2G04690	1.09419	-2.231	Pyridoxamine 5'-phosphate oxidase family protein
AT5G67480	1.09622	-1.32029	ATBT4_BT4__BTB and TAZ domain protein 4
AT2G39450	1.09913	-2.3596	ATMTP11_MTP11__Cation efflux family protein
AT5G01740	1.09919	-1.88646	Nuclear transport factor 2 (NtF2) family protein
AT5G42900	1.10219	-2.24474	COR27__cold regulated gene 27
AT5G10860	1.10464	-1.10324	CBSX3__Cystathionine beta-synthase (CBS) family protein
AT2G02180	1.11137	-1.32808	TOM3__tobamovirus multiplication protein 3
AT5G48180	1.11247	-1.54918	NSP5__nitrile specifier protein 5
AT4G35750	1.1134	-2.28483	SEC14 cytosolic factor family protein / phosphoglyceride transfer family protein
AT1G50020	1.11344	-1.14093	unknown protein; FUNCtIONS IN: molecular_function unknown; INVOLVED IN: biological_process unknown; LOCatED IN: chloroplast thylakoid membrane, chloroplast; EXPRESSED IN: 24 plant structures; EXPRESSED DURINg: 15 growth stages; Has 72 Blast hits to 72 proteins in 27 species: Archae - 0; Bacteria - 0; Metazoa - 0; Fungi - 0; Plants - 72; Viruses - 0; Other Eukaryotes - 0 (source: NCBI BLink).
AT1G27290	1.11359	-2.07987	unknown protein; FUNCtIONS IN: molecular_function unknown; INVOLVED IN: biological_process unknown; EXPRESSED IN: 25 plant structures; EXPRESSED DURINg: 15 growth stages; Has 44 Blast hits to 44 proteins in 12 species: Archae - 0; Bacteria - 0; Metazoa - 0; Fungi - 0; Plants - 44; Viruses - 0; Other Eukaryotes - 0 (source: NCBI BLink).
AT1G23390	1.1152	-2.83473	Kelch repeat-containing F-box family protein
AT4G33910	1.11676	-1.08918	2-oxoglutarate (2Og) and Fe(II)-dependent oxygenase superfamily protein
AT5G39590	1.11696	-1.10113	TLD-domain containing nucleolar protein
AT2G18950	1.12124	1.13724	ATHPt_HPt1_tPt1_VtE2__homogentisate phytyltransferase 1
AT3G59350	1.12422	-1.92119	Protein kinase superfamily protein
AT3G26510	1.12624	-2.43135	Octicosapeptide/Phox/Bem1p family protein
AT1G21410	1.13008	-2.34511	SKP2A__F-box/RNI-like superfamily protein
AT1G71100	1.13306	1.18513	RSW10__Ribose 5-phosphate isomerase, type A protein
AT3G51840	1.13389	-2.05109	ACX4_atg6_atSCX__acyl-CoA oxidase 4
AT4G16690	1.13864	-4.00875	ATMES16_MES16__methyl esterase 16
AT3G52240	1.14318	-1.13119	unknown protein; Has 220 Blast hits to 193 proteins in 66 species: Archae - 0; Bacteria - 15; Metazoa - 53; Fungi - 33; Plants - 66; Viruses - 0; Other Eukaryotes - 53 (source: NCBI BLink).
AT3G59940	1.14453	-1.89811	galactose oxidase/kelch repeat superfamily protein
AT2G25900	1.14647	-2.97865	ATCTH_ATTZF1__Zinc finger C-x8-C-x5-C-x3-H type family protein
AT4G16190	1.14733	-1.84446	Papain family cysteine protease
AT3G48360	1.14847	-1.74119	ATBT2_BT2__BTB and TAZ domain protein 2
AT1G67310	1.1502	-1.10646	Calmodulin-binding transcription activator protein with Cg-1 and Ankyrin domains
AT3G16857	1.15948	-1.30897	ARR1_RR1__response regulator 1
AT4G17245	1.162	-1.74365	RINg/U-box superfamily protein
AT3G25760	1.16472	1.58984	AOC1_ERD12__allene oxide cyclase 1
AT3G16190	1.16737	-1.07109	Isochorismatase family protein
AT1G45976	1.16766	-1.34091	SBP1__S-ribonuclease binding protein 1
AT2G22500	1.169	1.89028	ATPUMP5_DIC1_UCP5__uncoupling protein 5
AT3G12580	1.16901	3.58132	ATHSP70_HSP70__heat shock protein 70
AT4G33980	1.17208	-2.11573	FUNCtIONS IN: molecular_function unknown; INVOLVED IN: response to karrikin; LOCatED IN: cellular_component unknown; EXPRESSED IN: 24 plant structures; EXPRESSED DURINg: 15 growth stages; BESt Arabidopsis thaliana protein match is: cold regulated gene 27 (tAIR:at5g42900.3).
AT1G14200	1.17272	-1.10565	RING/U-box superfamily protein
AT3G23920	1.17341	-1.50779	BAM1_BMY7_tR-BAMY__beta-amylase 1
AT1G76410	1.179	-3.54697	ATL8__RINg/U-box superfamily protein
AT5G20010	1.18315	1.11194	ATRAN1_RAN-1_RAN1__RAS-related nuclear protein-1
AT2G25200	1.1854	-2.14302	Plant protein of unknown function (DUF868)
AT5G26740	1.1918	-2.3	Protein of unknown function (DUF300)
AT1G21450	1.19522	-1.34976	SCL1__SCARECROW-like 1
AT3G48530	1.19956	-1.94939	KING1__SNF1-related protein kinase regulatory subunit gamma 1
AT4G19160	1.20275	-2.68084	unknown protein; Has 315 Blast hits to 315 proteins in 152 species: Archae - 0; Bacteria - 250; Metazoa - 2; Fungi - 0; Plants - 46; Viruses - 0; Other Eukaryotes - 17 (source: NCBI BLink).
AT5G57655	1.21277	-2.34832	xylose isomerase family protein
AT5G65660	1.21495	-1.40956	hydroxyproline-rich glycoprotein family protein
AT2G26440	1.22252	1.16216	Plant invertase/pectin methylesterase inhibitor superfamily
AT3G10250	1.22369	-1.22099	Plant protein 1589 of unknown function
AT4G33300	1.22465	-1.24525	ADR1-L1__ADR1-like 1
AT4G09030	1.22666	1.01353	AGP10_ATAGP10__arabinogalactan protein 10
AT1G23710	1.23698	-1.6889	Protein of unknown function (DUF1645)
AT5G66250	1.23876	-1.69198	kinectin-related
AT3G03020	1.24288	-1.1325	unknown protein; FUNCtIONS IN: molecular_function unknown; INVOLVED IN: biological_process unknown; LOCatED IN: chloroplast; EXPRESSED IN: 21 plant structures; EXPRESSED DURINg: 13 growth stages; Has 5 Blast hits to 5 proteins in 1 species: Archae - 0; Bacteria - 0; Metazoa - 0; Fungi - 0; Plants - 5; Viruses - 0; Other Eukaryotes - 0 (source: NCBI BLink).
AT3G14990	1.24492	-2.58667	ATDJ1A_DJ1A__Class I glutamine amidotransferase-like superfamily protein
AT3G51860	1.24769	-1.21701	ATCAX3_ATHCX1_CAX1-LIKE_CAX3__cation exchanger 3
AT2G20560	1.25518	1.6296	DNAJ heat shock family protein
AT5G04760	1.25618	-1.2068	Duplicated homeodomain-like superfamily protein
AT1G34370	1.26055	-1.13182	StOP1__C2H2 and C2HC zinc fingers superfamily protein
AT5G21170	1.26303	-3.21856	AKINBEtA1__5'-AMP-activated protein kinase beta-2 subunit protein
AT5G23050	1.26933	-2.03031	AAE17__acyl-activating enzyme 17
AT2G36950	1.27677	-1.45047	Heavy metal transport/detoxification superfamily protein
AT3G49590	1.27862	-1.27761	ATG13__Autophagy-related protein 13
AT1G10150	1.29507	-1.24467	Carbohydrate-binding protein
AT2G15880	1.30539	-3.93873	Leucine-rich repeat (LRR) family protein
AT5G56350	1.30602	1.46229	Pyruvate kinase family protein
AT1G26800	1.31105	-1.86337	RINg/U-box superfamily protein
AT4G16563	1.32381	-2.70535	Eukaryotic aspartyl protease family protein
AT5G04040	1.32443	-1.96377	SDP1__Patatin-like phospholipase family protein
AT2G31390	1.33125	1.4297	pfkB-like carbohydrate kinase family protein
AT3G26100	1.33164	-1.06454	Regulator of chromosome condensation (RCC1) family protein
AT5G17860	1.33304	-1.59281	CAX7__calcium exchanger 7
AT5G54300	1.33313	-2.17784	Protein of unknown function (DUF761)
AT3G56360	1.33332	-1.25784	unknown protein; FUNCtIONS IN: molecular_function unknown; INVOLVED IN: biological_process unknown; LOCatED IN: chloroplast; EXPRESSED IN: 24 plant structures; EXPRESSED DURINg: 15 growth stages; BESt Arabidopsis thaliana protein match is: unknown protein (tAIR:at5g05250.1); Has 45 Blast hits to 45 proteins in 13 species: Archae - 0; Bacteria - 0; Metazoa - 0; Fungi - 0; Plants - 45; Viruses - 0;…
AT2G31800	1.33487	-1.29287	Integrin-linked protein kinase family
AT5G28050	1.33745	-1.97594	Cytidine/deoxycytidylate deaminase family protein
AT2G45170	1.34013	-2.67842	ATATG8E_ATG8E__AUTOPHAGY 8E
AT4G33940	1.35138	-1.64576	RINg/U-box superfamily protein
AT5G49360	1.36999	-2.94467	ATBXL1_BXL1__beta-xylosidase 1
AT2G27830	1.37486	-2.71407	unknown protein; BESt Arabidopsis thaliana protein match is: unknown protein (tAIR:at4g22758.1); Has 131 Blast hits to 131 proteins in 17 species: Archae - 0; Bacteria - 0; Metazoa - 0; Fungi - 0; Plants - 131; Viruses - 0; Other Eukaryotes - 0 (source: NCBI BLink).
AT2G42040	1.38008	-1.11929	CONtAINS InterPro DOMAIN/s: WRC (InterPro:IPR014977); Has 219 Blast hits to 219 proteins in 19 species: Archae - 0; Bacteria - 0; Metazoa - 3; Fungi - 0; Plants - 215; Viruses - 0; Other Eukaryotes - 1 (source: NCBI BLink).
AT2G15890	1.38198	-1.62423	MEE14__maternal effect embryo arrest 14
AT4G30190	1.38895	1.05949	AHA2_HA2_PMA2__H(+)-atPase 2
AT3G49780	1.39381	-3.4562	ATPSK3 (FORMER SYMBOL)_atPSK4_PSK4__phytosulfokine 4 precursor
AT5G25240	1.39448	-1.66096	unknown protein; FUNCtIONS IN: molecular_function unknown; INVOLVED IN: biological_process unknown; LOCatED IN: cellular_component unknown; EXPRESSED IN: 23 plant structures; EXPRESSED DURINg: 13 growth stages; Has 1807 Blast hits to 1807 proteins in 277 species: Archae - 0; Bacteria - 0; Metazoa - 736; Fungi - 347; Plants - 385; Viruses - 0; Other Eukaryotes - 339 (source: NCBI BLink).
AT2G24550	1.39725	-1.44478	unknown protein; BESt Arabidopsis thaliana protein match is: unknown protein (tAIR:at4g31510.1); Has 219 Blast hits to 219 proteins in 33 species: Archae - 0; Bacteria - 0; Metazoa - 16; Fungi - 2; Plants - 184; Viruses - 0; Other Eukaryotes - 17 (source: NCBI BLink).
AT3G50770	1.39751	-1.03835	CML41__calmodulin-like 41
AT1G23120	1.41261	-2.15875	Polyketide cyclase/dehydrase and lipid transport superfamily protein
AT3G59900	1.41604	1.10906	ARgOS__auxin-regulated gene involved in organ size
AT1G55510	1.42262	-2.49045	BCDH BEtA1__branched-chain alpha-keto acid decarboxylase E1 beta subunit
AT5G24210	1.42964	-1.03416	alpha/beta-Hydrolases superfamily protein
AT1G19380	1.4297	-1.3591	Protein of unknown function (DUF1195)
AT3G43430	1.43395	-1.41425	RINg/U-box superfamily protein
AT2G17520	1.43436	-1.22402	ATIRE1-2_IRE1-2_IRE1A__Endoribonuclease/protein kinase IRE1-like
AT3G29160	1.43605	-1.28662	AKIN11_atKIN11_KIN11_SNRK1.2__SNF1 kinase homolog 11
AT4G39230	1.43744	1.39453	NmrA-like negative transcriptional regulator family protein
AT1G72890	1.44123	-1.26178	Disease resistance protein (tIR-NBS class)
AT3G12700	1.4447	1.71203	Eukaryotic aspartyl protease family protein
AT2G40110	1.4458	-1.24686	Yippee family putative zinc-binding protein
AT4G13530	1.4536	-1.76298	unknown protein; BESt Arabidopsis thaliana protein match is: unknown protein (tAIR:at4g10080.1); Has 30201 Blast hits to 17322 proteins in 780 species: Archae - 12; Bacteria - 1396; Metazoa - 17338; Fungi - 3422; Plants - 5037; Viruses - 0; Other Eukaryotes - 2996 (source: NCBI BLink).
AT5G11950	1.45682	1.04386	LOg8__Putative lysine decarboxylase family protein
AT2G39570	1.45871	-3.37241	ACR9__ACt domain-containing protein
AT2G39660	1.46025	-1.0099	BIK1__botrytis-induced kinase1
AT4G35630	1.46362	1.58292	PSAT__phosphoserine aminotransferase
AT2G43400	1.46869	-3.0833	ETFQO__electron-transfer flavoprotein:ubiquinone oxidoreductase
AT1G72680	1.46963	-1.03272	ATCAD1_CAD1__cinnamyl-alcohol dehydrogenase
AT3G52340	1.4742	1.05299	ATSPP2_SPP2__sucrose-6F-phosphate phosphohydrolase 2
AT5G02490	1.47784	2.51444	ATHsp70-2_Hsp70-2__Heat shock protein 70 (Hsp 70) family protein
AT5G28770	1.47793	-2.32703	atbZIP63_BZO2H3__bZIP transcription factor family protein
AT4G31240	1.48039	-1.1687	protein kinase C-like zinc finger protein
AT1G28330	1.48239	-2.79985	DRM1_DYL1__dormancy-associated protein-like 1
AT3G19930	1.48714	-1.06603	atStP4_StP4__sugar transporter 4
AT1G35670	1.48858	-2.54353	atCDPK2_atCPK11_CDPK2_CPK11__calcium-dependent protein kinase 2
AT3G51000	1.49409	-1.69171	alpha/beta-Hydrolases superfamily protein
AT1G75750	1.49474	-1.07664	gASA1__gASt1 protein homolog 1
AT1G75490	1.49729	-1.42401	Integrase-type DNA-binding superfamily protein
AT3G61890	1.5013	-1.40964	atHB-12_atHB12_HB-12__homeobox 12
AT1G23870	1.50273	-2.66646	attPS9_tPS9_tPS9__trehalose-phosphatase/synthase 9
AT1G29760	1.53128	-1.60448	Putative adipose-regulatory protein (Seipin)
AT5G02020	1.53601	-2.95885	SIS__Encodes a protein involved in salt tolerance, names SIS (Salt Induced Serine rich).
AT4G27450	1.55464	-4.16133	Aluminium induced protein with YgL and LRDR motifs
AT1G75440	1.55595	-1.57946	UBC16__ubiquitin-conjugating enzyme 16
AT3G20410	1.56273	-1.30256	CPK9__calmodulin-domain protein kinase 9
AT1G33110	1.56351	-1.08663	MatE efflux family protein
AT4G08930	1.56558	-1.23882	APRL6_atAPRL6__APR-like 6
AT1G58360	1.57936	-1.37968	AAP1_Nat2__amino acid permease 1
AT4G11360	1.58035	-1.95854	RHA1B__RINg-H2 finger A1B
AT3G20340	1.58176	-3.73496	Expression of the gene is downregulated in the presence of paraquat, an inducer of photoxidative stress.
AT3G46600	1.58191	-1.85071	GRAS family transcription factor
AT3G04000	1.59264	-1.98256	NAD(P)-binding Rossmann-fold superfamily protein
AT3G51730	1.59329	-2.20032	saposin B domain-containing protein
AT2G38465	1.59585	-1.09782	unknown protein; FUNCTIONS IN: molecular_function unknown; INVOLVED IN: biological_process unknown; LOCatED IN: plasma membrane; EXPRESSED IN: 21 plant structures; EXPRESSED DURINg: 11 growth stages; Has 16 Blast hits to 16 proteins in 8 species: Archae - 0; Bacteria - 0; Metazoa - 0; Fungi - 0; Plants - 16; Viruses - 0; Other Eukaryotes - 0 (source: NCBI BLink).
AT4G36410	1.59837	-2.07895	UBC17__ubiquitin-conjugating enzyme 17
AT1G22890	1.59851	-3.19387	unknown protein; FUNCTIONS IN: molecular_function unknown; INVOLVED IN: biological_process unknown; LOCatED IN: endomembrane system; EXPRESSED IN: 19 plant structures; EXPRESSED DURINg: 11 growth stages; Has 17 Blast hits to 17 proteins in 2 species: Archae - 0; Bacteria - 0; Metazoa - 0; Fungi - 0; Plants - 17; Viruses - 0; Other Eukaryotes - 0 (source: NCBI BLink).
AT3G16720	1.59898	-1.12923	ATL2_tL2__TOXICOS EN LEVADURA 2
AT1G76520	1.59918	-1.37721	Auxin efflux carrier family protein
AT5G65110	1.60007	-2.06839	ACX2_atACX2__acyl-CoA oxidase 2
AT3G52800	1.60281	-1.17937	A20/AN1-like zinc finger family protein
AT1G32700	1.61285	-1.42123	PLATZ transcription factor family protein
AT2G22470	1.61314	2.36961	AGP2_ATAGP2__arabinogalactan protein 2
AT1G71030	1.61996	-2.365	ATMYBL2_MYBL2__MYB-like 2
AT1G15740	1.62138	-2.01817	Leucine-rich repeat family protein
AT4G19860	1.6356	-1.15417	alpha/beta-Hydrolases superfamily protein
AT3G07780	1.63737	-1.31948	OBE1__Protein of unknown function (DUF1423)
AT5G53970	1.65324	-3.07889	tat7__tyrosine transaminase family protein
AT1G64660	1.65779	-3.0508	ATMGL_MGL__methionine gamma-lyase
AT1G28260	1.65846	-2.21388	telomerase activating protein Est1
AT5G18490	1.66202	-1.27901	Plant protein of unknown function (DUF946)
AT1G08920	1.6667	-1.37849	ESL1__ERD (early response to dehydration) six-like 1
AT3G13310	1.66893	-1.86386	Chaperone DnaJ-domain superfamily protein
AT5G47560	1.67622	-2.24345	ATSDat_ATTDT_TDT__tonoplast dicarboxylate transporter
AT1G26930	1.68323	-1.44036	galactose oxidase/kelch repeat superfamily protein
AT1G27730	1.68621	-1.34823	STZ_ZAT10__salt tolerance zinc finger
AT1G30820	1.69017	-1.12285	CTP synthase family protein
AT1G73500	1.69045	-1.3298	ATMKK9_MKK9__MAP kinase kinase 9
AT1G07040	1.69911	-2.26697	unknown protein; INVOLVED IN: biological_process unknown; LOCatED IN: chloroplast; EXPRESSED IN: 24 plant structures; EXPRESSED DURINg: 14 growth stages; BESt Arabidopsis thaliana protein match is: unknown protein (tAIR:at1g27030.1); Has 540 Blast hits to 538 proteins in 187 species: Archae - 0; Bacteria - 333; Metazoa - 0; Fungi - 0; Plants - 67; Viruses - 0; Other Eukaryotes - 140 (source: NCBI…
AT3G06780	1.70076	-2.06491	glycine-rich protein
AT4G20110	1.70946	-1.2727	BP80-3;1_VSR3;1_VSR7__VACUOLAR SORtINg RECEPtOR 7
AT5G52250	1.71654	-2.86599	EFO1_RUP1__transducin/WD40 repeat-like superfamily protein
AT2G18050	1.7227	-2.04965	HIS1-3__histone H1-3
AT2G47000	1.72955	1.66551	ABCB4_atPgP4_MDR4_PgP4__atP binding cassette subfamily B4
AT2G19810	1.7358	-2.37866	ATOZF1_OZF1__CCCH-type zinc finger family protein
AT2G02220	1.74282	-1.1946	ATPSKR1_PSKR1__phytosulfokin receptor 1
AT1G11380	1.74896	-1.56664	PLAC8 family protein
AT3G53230	1.74958	1.17084	ATPase, AAA-type, CDC48 protein
AT3G01420	1.75184	-1.4597	ALPHA-DOX1_DIOX1_DOX1_PADOX-1__Peroxidase superfamily protein
AT2G28630	1.75638	-1.47519	KCS12__3-ketoacyl-CoA synthase 12
AT2G14170	1.76634	-2.32837	ALDH6B2__aldehyde dehydrogenase 6B2
AT1G22570	1.7664	-1.00207	Major facilitator superfamily protein
AT3G56400	1.76841	-2.0246	ATWRKY70_WRKY70__WRKY DNA-binding protein 70
AT1G03290	1.77405	-1.33117	unknown protein; FUNCTIONS IN: molecular_function unknown; INVOLVED IN: biological_process unknown; LOCatED IN: cellular_component unknown; EXPRESSED IN: 22 plant structures; EXPRESSED DURINg: 13 growth stages; BESt Arabidopsis thaliana protein match is: unknown protein (tAIR:at4g02880.2).
AT5G08240	1.77478	-1.3681	unknown protein; BESt Arabidopsis thaliana protein match is: unknown protein (tAIR:at5g23160.1); Has 69 Blast hits to 69 proteins in 10 species: Archae - 0; Bacteria - 1; Metazoa - 0; Fungi - 0; Plants - 68; Viruses - 0; Other Eukaryotes - 0 (source: NCBI BLink).
AT2G17880	1.77691	-3.8131	Chaperone DnaJ-domain superfamily protein
AT3G06850	1.77837	-3.44722	BCE2_DIN3_LtA1__2-oxoacid dehydrogenases acyltransferase family protein
AT4G24040	1.79214	-1.85576	ATTRE1_TRE1__trehalase 1
AT4G08290	1.79432	-1.77425	nodulin MtN21 /EamA-like transporter family protein
AT1G62480	1.79512	-1.5868	Vacuolar calcium-binding protein-related
AT1G63800	1.79784	-2.29558	UBC5__ubiquitin-conjugating enzyme 5
AT1G66760	1.79793	-2.54105	MatE efflux family protein
AT3G10985	1.79905	-1.2	ATWI-12_SAG20_WI12__senescence associated gene 20
AT5G27280	1.80171	-1.19544	Zim17-type zinc finger protein
AT4G29190	1.80473	-1.32748	ATOZF2_OZF2__Zinc finger C-x8-C-x5-C-x3-H type family protein
AT1G80920	1.80715	-2.96842	ATJ8_ATtoc12_J8_toc12__Chaperone DnaJ-domain superfamily protein
AT5G06530	1.80914	-1.10637	ABCg22_atABCg22__ABC-2 type transporter family protein
AT5G18630	1.8105	-2.19486	alpha/beta-Hydrolases superfamily protein
AT5G18670	1.81101	-1.87388	BAM9_BMY3__beta-amylase 3
AT3G22200	1.81982	-1.64281	GABA-t_HER1_POP2__Pyridoxal phosphate (PLP)-dependent transferases superfamily protein
AT5G14640	1.82177	1.4644	ATSK13_SK13__shaggy-like kinase 13
AT2G26190	1.82229	-1.17191	calmodulin-binding family protein
AT4G11330	1.82472	-1.42362	ATMPK5_MPK5__MAP kinase 5
AT5G05140	1.84171	-1.95454	transcription elongation factor (tFIIS) family protein
AT5G25770	1.84388	-1.2228	alpha/beta-Hydrolases superfamily protein
AT5G19120	1.84921	-2.37833	Eukaryotic aspartyl protease family protein
AT5G61440	1.85186	-1.80931	ACHt5__atypical CYS HIS rich thioredoxin 5
AT4G05070	1.85325	-1.56919	Wound-responsive family protein
AT5G66650	1.86006	-4.14457	Protein of unknown function (DUF607)
AT5G53420	1.86127	1.99745	CCT motif family protein
AT1G69840	1.86377	-1.11759	SPFH/Band 7/PHB domain-containing membrane-associated protein family
AT5G14180	1.86429	-3.27634	MPL1__Myzus persicae-induced lipase 1
AT1G78850	1.87129	1.5	D-mannose binding lectin protein with Apple-like carbohydrate-binding domain
AT4G17250	1.87189	-1.42662	unknown protein; FUNCtIONS IN: molecular_function unknown; INVOLVED IN: heat acclimation; LOCatED IN: cellular_component unknown; EXPRESSED IN: 12 plant structures; EXPRESSED DURINg: 7 growth stages; BESt Arabidopsis thaliana protein match is: unknown protein (tAIR:at5g47580.1).
AT1G18270	1.87203	-3.16897	ketose-bisphosphate aldolase class-II family protein
AT5G10695	1.87753	-1.57975	unknown protein; INVOLVED IN: biological_process unknown; LOCatED IN: cellular_component unknown; EXPRESSED IN: 23 plant structures; EXPRESSED DURINg: 12 growth stages.
AT3G13450	1.88272	-3.59097	DIN4__transketolase family protein
AT5G47240	1.88341	-1.59578	atnudt8_NUDt8__nudix hydrolase homolog 8
AT1G54100	1.88574	-2.41441	ALDH7B4__aldehyde dehydrogenase 7B4
AT2G24240	1.89048	-1.35326	BTB/POZ domain with WD40/YVtN repeat-like protein
AT3G20250	1.89344	-1.29233	APUM5_PUM5__pumilio 5
AT5G62020	1.89682	-1.31769	AT-HSFB2A_HSFB2A__heat shock transcription factor B2A
AT3G29035	1.9145	-1.32429	ANAC059_atNAC3_NAC3_ORS1__NAC domain containing protein 3
AT1G56150	1.91492	1.5712	SAUR-like auxin-responsive protein family
AT2G02710	1.92608	-2.58948	PLP_PLPA_PLPB_PLPC__PAS/LOV protein B
AT2G15960	1.93	-2.33372	unknown protein; Has 14 Blast hits to 14 proteins in 5 species: Archae - 0; Bacteria - 0; Metazoa - 0; Fungi - 0; Plants - 14; Viruses - 0; Other Eukaryotes - 0 (source: NCBI BLink).
AT5G04720	1.94746	-1.29724	ADR1-L2_PHX21__ADR1-like 2
AT2G03730	1.9493	-1.60687	ACR5__ACt domain repeat 5
AT5G07100	1.95283	-3.82744	WRKY26__WRKY DNA-binding protein 26
AT5G57910	1.96744	-1.35608	unknown protein; BESt Arabidopsis thaliana protein match is: unknown protein (tAIR:at4g30630.1); Has 30201 Blast hits to 17322 proteins in 780 species: Archae - 12; Bacteria - 1396; Metazoa - 17338; Fungi - 3422; Plants - 5037; Viruses - 0; Other Eukaryotes - 2996 (source: NCBI BLink).
AT1G22930	1.97665	-1.7505	t-complex protein 11
AT5G60270	1.98267	-1.40696	Concanavalin A-like lectin protein kinase family protein
AT1G53580	1.99093	-1.02527	ETHE1_gLX2-3_gLY3__glyoxalase II 3
AT5G64250	1.99131	-1.04487	Aldolase-type tIM barrel family protein
AT2G41850	1.9963	-2.22392	ADPg2_PgAZat__polygalacturonase abscission zone A. thaliana
AT5G58650	1.99837	-2.12784	PSY1__plant peptide containing sulfated tyrosine 1
AT1G72900	2.01304	-2.07406	toll-Interleukin-Resistance (tIR) domain-containing protein
AT5G56870	2.02071	-3.68533	BGAL4__beta-galactosidase 4
AT3G15630	2.02082	-2.49644	unknown protein; FUNCtIONS IN: molecular_function unknown; INVOLVED IN: biological_process unknown; LOCatED IN: chloroplast; EXPRESSED IN: 24 plant structures; EXPRESSED DURINg: 15 growth stages; BESt Arabidopsis thaliana protein match is: unknown protein (tAIR:at1g52720.1); Has 61 Blast hits to 61 proteins in 13 species: Archae - 0; Bacteria - 0; Metazoa - 0; Fungi - 0; Plants - 61; Viruses - 0;…
AT2G18700	2.0243	-4.11165	ATTPS11_ATTPSB_TPS11_TPS11__trehalose phosphatase/synthase 11
AT3G14680	2.02958	-1.34837	CYP72A14__cytochrome P450, family 72, subfamily A, polypeptide 14
AT4G20860	2.03088	-1.60175	FAD-binding Berberine family protein
AT3G50480	2.03104	-1.95407	HR4__homolog of RPW8 4
AT4G17900	2.03115	-1.1	PLATZ transcription factor family protein; CONTAINS InterPro DOMAIN/s: Protein of unknown function DUF597 (InterPro:IPR006734); BEST Arabidopsis thaliana protein match is: PLatZ transcription factor family protein (tAIR:at1g32700.1); Has 403 Blast hits to 403 proteins in 26 species: Archae - 0; Bacteria - 0; Metazoa - 0; Fungi - 0; Plants - 403; Viruses - 0; Other Eukaryotes - 0 (source: NCBI BLi…
AT4G21980	2.0359	-1.22706	APG8A_atg8A__Ubiquitin-like superfamily protein
AT4G38470	2.04051	-2.94716	STY46__ACt-like protein tyrosine kinase family protein
AT3G26220	2.05016	-3.25062	CYP71B3__cytochrome P450, family 71, subfamily B, polypeptide 3
AT1G54740	2.06687	-3.79773	Protein of unknown function (DUF3049)
AT1G73260	2.0706	-1.66243	ATKTI1_KTI1__kunitz trypsin inhibitor 1
AT1G77210	2.0821	-2.7387	ATSTP14_STP14__sugar transporter 14
AT3G49790	2.0873	-3.6212	Carbohydrate-binding protein
AT2G41640	2.10382	-1.51114	glycosyltransferase family 61 protein
AT1G11260	2.10399	-3.28644	ATSTP1_STP1__sugar transporter 1
AT1G32460	2.10683	-1.93059	unknown protein; Has 19 Blast hits to 19 proteins in 8 species: Archae - 0; Bacteria - 0; Metazoa - 0; Fungi - 0; Plants - 19; Viruses - 0; Other Eukaryotes - 0 (source: NCBI BLink).
AT3G45730	2.11014	-4.14448	unknown protein; Has 3 Blast hits to 3 proteins in 1 species: Archae - 0; Bacteria - 0; Metazoa - 0; Fungi - 0; Plants - 3; Viruses - 0; Other Eukaryotes - 0 (source: NCBI BLink).
AT1G10340	2.12057	-3.75644	Ankyrin repeat family protein
AT1G13990	2.12335	-2.13779	unknown protein; FUNCtIONS IN: molecular_function unknown; INVOLVED IN: biological_process unknown; LOCatED IN: chloroplast; EXPRESSED IN: 23 plant structures; EXPRESSED DURINg: 13 growth stages; CONtAINS InterPro DOMAIN/s: Protein of unknown function DUF3110 (InterPro:IPR021503); Has 4 Blast hits to 4 proteins in 1 species: Archae - 0; Bacteria - 0; Metazoa - 0; Fungi - 0; Plants - 4; Viruses - …
AT3G45300	2.13152	-3.60448	ATIVD_IVD_IVDH__isovaleryl-CoA-dehydrogenase
AT1G06570	2.13691	-4.59759	HPD_HPPD_PDS1__phytoene desaturation 1
AT3G51910	2.14137	-1.11992	AT-HSFA7A_HSFA7A__heat shock transcription factor A7A
AT4G36670	2.14993	-1.38267	ATPLT6_ATPMT6_PLT6_PMT6__Major facilitator superfamily protein
AT2G39400	2.15849	-1.76614	alpha/beta-Hydrolases superfamily protein
AT4G39780	2.15899	-1.44738	Integrase-type DNA-binding superfamily protein
AT2G28110	2.16731	-2.05332	FRA8_IRX7__Exostosin family protein
AT1G05340	2.16912	-4.51725	unknown protein; FUNCTIONS IN: molecular_function unknown; INVOLVED IN: biological_process unknown; LOCatED IN: chloroplast; EXPRESSED IN: 14 plant structures; EXPRESSED DURINg: 7 growth stages; BESt Arabidopsis thaliana protein match is: unknown protein (tAIR:at2g32210.1); Has 189 Blast hits to 189 proteins in 27 species: Archae - 0; Bacteria - 0; Metazoa - 0; Fungi - 21; Plants - 168; Viruses -…
AT2G30600	2.17092	-1.57506	BTB/POZ domain-containing protein
AT2G40000	2.17158	-3.67768	ATHSPRO2_HSPRO2__ortholog of sugar beet HS1 PRO-1 2
AT2G40140	2.17538	-1.05792	ATSZF2_CZF1_SZF2_ZFAR1__zinc finger (CCCH-type) family protein
AT4G32940	2.18729	-2.07416	GAMMA-VPE_gAMMAVPE__gamma vacuolar processing enzyme
AT3G02140	2.19332	-1.43834	AFP4_TMAC2__AFP2 (ABI five-binding protein 2) family protein
AT1G58180	2.19592	-2.76016	ATBCA6_BCA6__beta carbonic anhydrase 6
AT1G21000	2.20278	-1.43994	PLATZ transcription factor family protein
AT1G67360	2.21829	1.42482	Rubber elongation factor protein (REF)
AT2G42890	2.2214	-2.93579	AML2_ML2__MEI2-like 2
AT3G19390	2.22504	-3.30637	granulin repeat cysteine protease family protein
AT2G36220	2.24054	-1.24234	unknown protein; BEST Arabidopsis thaliana protein match is: unknown protein (TAIR:at3g52710.1); Has 74 Blast hits to 74 proteins in 10 species: Archae - 0; Bacteria - 0; Metazoa - 0; Fungi - 0; Plants - 74; Viruses - 0; Other Eukaryotes - 0 (source: NCBI BLink).
AT1G76600	2.24393	-2.92391	unknown protein; FUNCtIONS IN: molecular_function unknown; INVOLVED IN: N-terminal protein myristoylation; LOCatED IN: nucleolus, nucleus; EXPRESSED IN: 24 plant structures; EXPRESSED DURINg: 15 growth stages; BESt Arabidopsis thaliana protein match is: unknown protein (tAIR:at1g21010.1); Has 220 Blast hits to 220 proteins in 14 species: Archae - 0; Bacteria - 0; Metazoa - 0; Fungi - 0; Plants - …
AT1G35350	2.2458	-1.2675	EXS (ERD1/XPR1/SYg1) family protein
AT3G06420	2.26044	-1.24093	ATG8H__Ubiquitin-like superfamily protein
AT4G32870	2.29876	-2.63508	Polyketide cyclase/dehydrase and lipid transport superfamily protein
AT3G59080	2.30083	-1.07519	Eukaryotic aspartyl protease family protein
AT3G05200	2.30255	-1.39701	ATL6__RING/U-box superfamily protein
AT1G72070	2.30314	-2.04928	Chaperone DnaJ-domain superfamily protein
AT5G64260	2.30865	-2.73593	EXL2__EXORDIUM like 2
AT5G37540	2.31432	-1.57522	Eukaryotic aspartyl protease family protein
AT1G66180	2.33243	-1.6552	Eukaryotic aspartyl protease family protein
AT4G37260	2.33352	-1.09907	ATMYB73_MYB73__myb domain protein 73
AT3G44320	2.3352	2.1092	ATNIT3_NIT3__nitrilase 3
AT4G01250	2.34261	-2.33701	ATWRKY22_WRKY22__WRKY family transcription factor
AT5G54080	2.36123	-3.40097	HgO__homogentisate 1,2-dioxygenase
AT5G51070	2.37132	-2.19814	CLPD_ERD1_SAg15__Clp atPase
AT4G33150	2.37635	-2.41898	LKR_LKR/SDH_SDH__lysine-ketoglutarate reductase/saccharopine dehydrogenase bifunctional enzyme
AT1G21100	2.3806	-1.97182	IGMT1__O-methyltransferase family protein
AT4G29950	2.39076	-2.4265	Ypt/Rab-GAP domain of gyp1p superfamily protein
AT1G76590	2.39473	-2.11938	PLATZ transcription factor family protein
AT1G30720	2.39776	-2.49093	FAD-binding Berberine family protein
AT5G05600	2.39789	-1.38222	2-oxoglutarate (2Og) and Fe(II)-dependent oxygenase superfamily protein
AT2G30250	2.40458	-1.51651	ATWRKY25_WRKY25__WRKY DNA-binding protein 25
AT5G58350	2.40565	-1.78885	WNK4_ZIK2__with no lysine (K) kinase 4
AT4G01870	2.40663	-1.98001	tolB protein-related
AT1G59590	2.40701	-1.59589	ZCF37
AT1G21400	2.41945	-4.97993	thiamin diphosphate-binding fold (THDP-binding) superfamily protein
AT4G37610	2.43822	-3.6678	BT5__BTB and TAZ domain protein 5
AT5G55970	2.4466	-2.17373	RING/U-box superfamily protein
AT3G60140	2.4468	-5.95778	BGLU30_DIN2_SRG2__glycosyl hydrolase superfamily protein
AT2G47270	2.45454	-2.39268	UPB1__sequence-specific DNA binding transcription factors;transcription regulators
AT4G36040	2.45593	-2.62576	J11__Chaperone DnaJ-domain superfamily protein
AT1G72060	2.45804	-2.79402	serine-type endopeptidase inhibitors
AT5G37740	2.46343	-1.15919	Calcium-dependent lipid-binding (CaLB domain) family protein
AT1G68440	2.4816	-2.84266	unknown protein; BESt Arabidopsis thaliana protein match is: unknown protein (tAIR:at1g25400.2); Has 86 Blast hits to 86 proteins in 29 species: Archae - 0; Bacteria - 6; Metazoa - 27; Fungi - 11; Plants - 24; Viruses - 0; Other Eukaryotes - 18 (source: NCBI BLink).
AT4G03510	2.48586	-2.36884	ATRMA1_RMA1__RING membrane-anchor 1
AT5G20250	2.5128	-1.83738	DIN10_RS6__Raffinose synthase family protein
AT2G32150	2.51767	-4.17488	Haloacid dehalogenase-like hydrolase (HAD) superfamily protein
AT1G80130	2.5503	3.02938	tetratricopeptide repeat (TPR)-like superfamily protein
AT1G32170	2.55153	-1.81187	XTH30_XTR4__xyloglucan endotransglucosylase/hydrolase 30
AT1G80440	2.55619	-3.49335	galactose oxidase/kelch repeat superfamily protein
AT1G03090	2.57326	-6.03098	MCCA__methylcrotonyl-CoA carboxylase alpha chain, mitochondrial / 3-methylcrotonyl-CoA carboxylase 1 (MCCA)
AT3G01290	2.58008	-2.64523	ATHIR2_HIR2__SPFH/Band 7/PHB domain-containing membrane-associated protein family
AT5G61600	2.5807	-2.3293	ERF104__ethylene response factor 104
AT5G18130	2.60971	-1.36607	unknown protein; BEST Arabidopsis thaliana protein match is: unknown protein (TAIR:at3g03870.2); Has 1807 Blast hits to 1807 proteins in 277 species: Archae - 0; Bacteria - 0; Metazoa - 736; Fungi - 347; Plants - 385; Viruses - 0; Other Eukaryotes - 339 (source: NCBI BLink).
AT5G07010	2.62088	-2.35939	ATSG2A_ST2A__sulfotransferase 2A
AT5G37600	2.62285	1.45668	ATGLN1;1_ATGSR1_GLN1;1_GSR 1__glutamine synthase clone R1
AT2G25735	2.62331	-1.88291	unknown protein; Has 31 Blast hits to 31 proteins in 9 species: Archae - 0; Bacteria - 0; Metazoa - 0; Fungi - 0; Plants - 31; Viruses - 0; Other Eukaryotes - 0 (source: NCBI BLink).
AT4G39675	2.65827	-2.36423	unknown protein; Has 30201 Blast hits to 17322 proteins in 780 species: Archae - 12; Bacteria - 1396; Metazoa - 17338; Fungi - 3422; Plants - 5037; Viruses - 0; Other Eukaryotes - 2996 (source: NCBI BLink).
AT5G20230	2.66341	-4.15632	ATBCB_BCB_BCB_SAG14__blue-copper-binding protein
AT4G15530	2.68934	-4.87315	PPDK__pyruvate orthophosphate dikinase
AT1G30700	2.71897	-1.13811	FAD-binding Berberine family protein
AT5G08350	2.72189	-2.13283	GRAM domain-containing protein / ABA-responsive protein-related
AT5G22920	2.73454	-2.42175	CHY-type/CtCHY-type/RING-type Zinc finger protein
AT1G70290	2.76555	-3.15711	ATTPS8_ATTPSC_TPS8__trehalose-6-phosphatase synthase S8
AT5G13330	2.78507	-1.45076	Rap2.6L__related to AP2 6l
AT1G10140	2.79779	-2.28767	Uncharacterised conserved protein UCP031279
AT1G61800	2.80154	4.63662	ATGPT2_GPT2__glucose-6-phosphate/phosphate translocator 2
AT1G50040	2.81627	-2.39154	Protein of unknown function (DUF1005)
AT1G66160	2.8167	-1.41437	ATCMPg1_CMPg1__CYS, MEt, PRO, and GLY protein 1
AT5G07440	2.83201	-3.03746	GDH2__glutamate dehydrogenase 2
AT3G15450	2.84024	-2.87852	Aluminium induced protein with YgL and LRDR motifs
AT5G26920	2.85241	-1.88602	CBP60g__Cam-binding protein 60-like g
AT3G13610	2.86051	1.79814	2-oxoglutarate (2Og) and Fe(II)-dependent oxygenase superfamily protein
AT3G55980	2.86421	-1.66933	ATSZF1_SZF1__salt-inducible zinc finger 1
AT1G36060	2.86469	-1.16024	Integrase-type DNA-binding superfamily protein
AT1G63720	2.8767	-1.10661	BEST Arabidopsis thaliana protein match is: hydroxyproline-rich glycoprotein family protein (TAIR:at5g52430.1); Has 490 Blast hits to 394 proteins in 96 species: Archae - 0; Bacteria - 2; Metazoa - 132; Fungi - 88; Plants - 175; Viruses - 14; Other Eukaryotes - 79 (source: NCBI BLink).
AT4G27410	2.91474	-2.04731	ANAC072_RD26__NAC (No Apical Meristem) domain transcriptional regulator superfamily protein
AT5G01810	2.9383	-1.40967	ATPK10_CIPK15_PKS3_SIP2_SNRK3.1__CBL-interacting protein kinase 15
AT2G31945	2.94066	-2.19752	unknown protein; FUNCtIONS IN: molecular_function unknown; INVOLVED IN: biological_process unknown; LOCatED IN: endomembrane system; EXPRESSED IN: 8 plant structures; EXPRESSED DURINg: 4 anthesis, petal differentiation and expansion stage; BESt Arabidopsis thaliana protein match is: unknown protein (tAIR:at1g05575.1); Has 61 Blast hits to 61 proteins in 10 species: Archae - 0; Bacteria - 0; Metaz…
AT2G34500	2.9491	-1.54171	CYP710A1__cytochrome P450, family 710, subfamily A, polypeptide 1
AT2G28120	2.97988	-1.75332	Major facilitator superfamily protein
AT1G80840	2.983	-1.60425	ATWRKY40_WRKY40__WRKY DNA-binding protein 40
AT4G35770	3.02102	-6.02621	ATSEN1_DIN1_SEN1_SEN1__Rhodanese/Cell cycle control phosphatase superfamily protein
AT2G41100	3.03177	-2.12383	ATCAL4_tCH3__Calcium-binding EF hand family protein
AT2G45220	3.04659	-1.91418	Plant invertase/pectin methylesterase inhibitor superfamily
AT5G49690	3.06444	-1.18276	UDP-glycosyltransferase superfamily protein
AT4G17490	3.06517	-2.10418	ATERF6_ERF-6-6_ERF6__ethylene responsive element binding factor 6
AT3G61060	3.1393	-3.87255	ATPP2-A13_PP2-A13__phloem protein 2-A13
AT3G45650	3.14849	1.23192	NAXT1__nitrate excretion transporter1
AT3G29250	3.14883	1.31152	ATSDR4_SDR4__NAD(P)-binding Rossmann-fold superfamily protein
AT4G15610	3.16263	-2.72199	Uncharacterised protein family (UPF0497)
AT1G05575	3.18428	-1.4377	unknown protein; FUNCtIONS IN: molecular_function unknown; INVOLVED IN: anaerobic respiration; LOCatED IN: endomembrane system; EXPRESSED IN: 17 plant structures; EXPRESSED DURINg: 9 growth stages; BESt Arabidopsis thaliana protein match is: unknown protein (tAIR:at2g31945.1); Has 63 Blast hits to 63 proteins in 10 species: Archae - 0; Bacteria - 0; Metazoa - 0; Fungi - 0; Plants - 63; Viruses - …
AT3G22600	3.1885	1.41485	Bifunctional inhibitor/lipid-transfer protein/seed storage 2S albumin superfamily protein
AT1G69490	3.19034	-1.00126	ANAC029_atNAP_NAP__NAC-like, activated by AP3/PI
AT5G27920	3.21387	-2.62317	F-box family protein
AT5G44610	3.25196	-1.05728	MAP18_PCAP2__microtubule-associated protein 18
AT1G16130	3.28876	-1.41551	WAKL2__wall associated kinase-like 2
AT3G57520	3.29875	-3.20534	ATSIP2_RS2_SIP2__seed imbibition 2
AT3G14050	3.30102	-1.64368	AT-RSH2_ATRSH2_RSH2__RELA/SPOT homolog 2
AT2G20670	3.30752	-3.3845	Protein of unknown function (DUF506)
AT4G39070	3.35303	-1.45688	B-box zinc finger family protein
AT4G30270	3.37426	-4.01509	MERI-5_MERI5B_SEN4_XtH24__xyloglucan endotransglucosylase/hydrolase 24
AT2G22860	3.41948	-2.21912	ATPSK2_PSK2__phytosulfokine 2 precursor
AT1G21910	3.44236	-1.3391	DREB26__Integrase-type DNA-binding superfamily protein
AT3G15500	3.45192	-2.9929	ANAC055_atNAC3_NAC055_NAC3__NAC domain containing protein 3
AT1G69890	3.46785	-1.27281	Protein of unknown function (DUF569)
AT1G61820	3.48595	-1.52174	BGLU46__beta glucosidase 46
AT4G28040	3.50786	-4.37582	nodulin MTN21 /EamA-like transporter family protein
AT5G57560	3.52259	-3.63156	TCH4_XtH22__Xyloglucan endotransglucosylase/hydrolase family protein
AT3G45970	3.52506	-1.86294	ATEXLA1_atEXPL1_atHEXP BEtA 2.1_EXLA1_EXPL1__expansin-like A1
AT3G15440	3.53031	-1.79373	BEST Arabidopsis thaliana protein match is: RINg/U-box superfamily protein (TAIR:at3g15740.1); Has 12 Blast hits to 12 proteins in 2 species: Archae - 0; Bacteria - 0; Metazoa - 0; Fungi - 0; Plants - 12; Viruses - 0; Other Eukaryotes - 0 (source: NCBI BLink).
AT4G14130	3.58759	-2.68193	XTH15_XTR7__xyloglucan endotransglucosylase/hydrolase 15
AT5G39520	3.6051	-1.27062	Protein of unknown function (DUF1997)
AT4G33420	3.6549	-1.16476	Peroxidase superfamily protein
AT3G47340	3.66058	-5.69943	ASN1_at-ASN1_DIN6__glutamine-dependent asparagine synthase 1
AT1G15380	3.68166	-4.88592	GLYI4__Lactoylglutathione lyase / glyoxalase I family protein
AT4G21830	3.75324	1.61541	ATMSRB7_MSRB7__methionine sulfoxide reductase B7
AT1G80160	3.77084	-5.54882	GLYI7__Lactoylglutathione lyase / glyoxalase I family protein
AT3G46690	3.78397	-2.05417	UDP-glycosyltransferase superfamily protein
AT1G14870	3.8147	-2.39545	ATPCR2_PCR2__PLANT CADMIUM RESISTANCE 2
AT4G08950	3.862	-2.01346	EXO__Phosphate-responsive 1 family protein
AT1G02660	3.87199	-3.14209	alpha/beta-Hydrolases superfamily protein
AT1G76650	3.96787	-1.45482	CML38__calmodulin-like 38
AT5G39580	3.97127	-3.84269	Peroxidase superfamily protein
AT1G25400	4.00255	-3.24556	unknown protein; FUNCTIONS IN: molecular_function unknown; INVOLVED IN: biological_process unknown; LOCATED IN: cellular_component unknown; EXPRESSED IN: 20 plant structures; EXPRESSED DURINg: 10 growth stages; BESt Arabidopsis thaliana protein match is: unknown protein (tAIR:at1g68440.1).
AT5G57550	4.19957	-2.52365	XTH25_XtR3__xyloglucan endotransglucosylase/hydrolase 25
AT1G10070	4.20054	-6.57627	ATBCat-2_BCAT-2__branched-chain amino acid transaminase 2
AT1G15040	4.20973	-2.6	Class I glutamine amidotransferase-like superfamily protein
AT2G41230	4.32364	2.30462	ORS1__unknown protein; Has 75 Blast hits to 75 proteins in 8 species: Archae - 0; Bacteria - 0; Metazoa - 0; Fungi - 0; Plants - 75; Viruses - 0; Other Eukaryotes - 0 (source: NCBI BLink).
AT1G08630	4.36136	-6.28194	THA1__threonine aldolase 1
AT1G35140	4.73408	-4.12928	EXL1_PHI-1__Phosphate-responsive 1 family protein
AT4G25810	4.78842	-2.37453	XTH23_XTR6__xyloglucan endotransglycosylase 6
AT3G30775	4.87518	-3.19295	AT-POX_ATPDH_ATPOX_ERD5_PDH1_PRO1_PRODH__Methylenetetrahydrofolate reductase family protein
AT2G19800	4.92896	-2.87706	MIOX2__myo-inositol oxygenase 2
AT5G41080	5.14895	-3.91063	ATGDPD2_GDPD2__PLC-like phosphodiesterases superfamily protein
AT2G27550	5.32545	3.00427	ATC__centroradialis

## Sheet: Supplementary Table 9D
Supplementary Table 9D The same DEGs detected both in Caldana et al 2013 and Xiong et al 2013
Gene ID	Log2Ratio-Xiong et al 2013	Log2Ratio-3 and 6 days-Caldana et al 2013	Description from Xiong et al 2013
AT1G02660	-3.14209	-2.41983	alpha/beTa-Hydrolases superfamily proTein
AT2G36220	-1.24234	-2.37024	unknown proTein; BEST Arabidopsis Thaliana proTein maTch is: unknown proTein (TAIR:AT3G52710.1); Has 74 BlasT hiTs To 74 proTeins in 10 species: Archae - 0; BacTeria - 0; MeTazoa - 0; FunGi - 0; PlanTs - 74; Viruses - 0; OTher EukaryoTes - 0 (source: NCBI BLink).
AT1G22500	-1.68901	-2.15329	ATATL15_ATL15__RING/U-box superfamily proTein
AT2G45050	-1.03709	-2.15225	GATA2__GATA TranscripTion facTor 2
AT4G11460	2.97555	-2.07586	CRK30__cysTeine-rich RLK (RECEPTOR-like proTein kinase) 30
AT5G62340	1.02082	-2.02853	PlanT inverTase/pecTin meThylesTerase inhibiTor superfamily proTein
AT2G37640	1.40762	-1.91776	ATEXP3_ATEXPA3_ATHEXP ALPHA 1.9_EXP3__Barwin-like endoGlucanases superfamily proTein
AT4G08290	-1.77425	-1.83215	nodulin MTN21 /EamA-like TransporTer family proTein
AT1G75800	-1.21969	-1.81104	PaThoGenesis-relaTed ThaumaTin superfamily proTein
AT5G64410	-1.17925	-1.75517	ATOPT4_OPT4__oliGopepTide TransporTer 4
AT1G15010	-1.57649	-1.7501	unknown proTein; BEST Arabidopsis Thaliana proTein maTch is: unknown proTein (TAIR:AT2G01300.1); Has 71 BlasT hiTs To 71 proTeins in 13 species: Archae - 0; BacTeria - 2; MeTazoa - 0; FunGi - 0; PlanTs - 69; Viruses - 0; OTher EukaryoTes - 0 (source: NCBI BLink).
AT2G33790	2.46691	-1.70671	AGP30_ATAGP30__arabinoGalacTan proTein 30
AT4G10910	-1.18304	-1.65012	unknown proTein; Has 30201 BlasT hiTs To 17322 proTeins in 780 species: Archae - 12; BacTeria - 1396; MeTazoa - 17338; FunGi - 3422; PlanTs - 5037; Viruses - 0; OTher EukaryoTes - 2996 (source: NCBI BLink).
AT4G18340	-1.4483	-1.64591	Glycosyl hydrolase superfamily proTein
AT5G45700	1.25471	-1.62185	Haloacid dehaloGenase-like hydrolase (HAD) superfamily proTein
AT5G66590	1.67227	-1.61447	CAP (CysTeine-rich secreTory proTeins, AnTiGen 5, and PaThoGenesis-relaTed 1 proTein) superfamily proTein
AT1G04520	2.11886	-1.61118	PDLP2__plasmodesmaTa-locaTed proTein 2
AT2G45850	-1.07916	-1.57046	AT hook moTif DNA-bindinG family proTein
AT3G27400	1.65629	-1.52978	PecTin lyase-like superfamily proTein
AT5G07030	2.16518	-1.51746	EukaryoTic asparTyl proTease family proTein
AT2G33830	-2.22068	-1.51412	Dormancy/auxin associaTed family proTein
AT4G30290	1.27156	-1.48659	ATXTH19_XTH19__xyloGlucan endoTransGlucosylase/hydrolase 19
AT1G48610	1.26248	-1.40615	AT hook moTif-conTaininG proTein
AT3G04650	1.23843	-1.39102	FAD/NAD(P)-bindinG oxidoreducTase family proTein
AT4G37660	1.26202	-1.36924	Ribosomal proTein L12/ ATP-dependenT Clp proTease adapTor proTein ClpS family proTein
AT4G38660	1.19801	-1.34981	PaThoGenesis-relaTed ThaumaTin superfamily proTein
AT2G47010	1.32455	-1.32639	unknown proTein; FUNCTIONS IN: molecular_funcTion unknown; INVOLVED IN: bioloGical_process unknown; LOCATED IN: endomembrane sysTem; EXPRESSED IN: 17 planT sTrucTures; EXPRESSED DURING: 10 GrowTh sTaGes; BEST Arabidopsis Thaliana proTein maTch is: unknown proTein (TAIR:AT1G17030.1); Has 72 BlasT hiTs To 72 proTeins in 13 species: Archae - 0; BacTeria - 0; MeTazoa - 0; FunGi - 0; PlanTs - 71; Viru…
AT3G53190	1.1385	-1.29557	PecTin lyase-like superfamily proTein
AT5G19730	1.6414	-1.25948	PecTin lyase-like superfamily proTein
AT2G46750	-2.12036	-1.23796	D-arabinono-1,4-lacTone oxidase family proTein
AT5G50160	1.05538	-1.23712	ATFRO8_FRO8__ferric reducTion oxidase 8
AT5G41140	1.49238	-1.22041	Myosin heavy chain-relaTed proTein
AT5G08260	1.96518	-1.20733	scpl35__serine carboxypepTidase-like 35
AT1G58150	-1.00245	-1.17775	unknown proTein; FUNCTIONS IN: molecular_funcTion unknown; INVOLVED IN: in 9 processes; LOCATED IN: cellular_componenT unknown; EXPRESSED IN: 22 planT sTrucTures; EXPRESSED DURING: 13 GrowTh sTaGes; Has 1 BlasT hiTs To 1 proTeins in 1 species: Archae - 0; BacTeria - 0; MeTazoa - 0; FunGi - 0; PlanTs - 1; Viruses - 0; OTher EukaryoTes - 0 (source: NCBI BLink).
AT4G02060	2.39608	-1.16484	MCM7_PRL__Minichromosome mainTenance (MCM2/3/5) family proTein
AT1G10270	2.03495	-1.15125	GRP23__GluTamine-rich proTein 23
AT2G18220	1.84422	-1.15016	Noc2p family
AT1G32450	-1.36503	-1.12491	NRT1.5__niTraTe TransporTer 1.5
AT2G17880	-3.8131	-1.10634	Chaperone DnaJ-domain superfamily proTein
AT1G19530	-6.16844	-1.10429	unknown proTein; FUNCTIONS IN: molecular_funcTion unknown; INVOLVED IN: N-Terminal proTein myrisToylaTion, anaerobic respiraTion; LOCATED IN: cellular_componenT unknown; EXPRESSED IN: leaf apex, inflorescence merisTem, hypocoTyl, rooT, flower; EXPRESSED DURING: peTal differenTiaTion and expansion sTaGe; Has 47 BlasT hiTs To 47 proTeins in 13 species: Archae - 0; BacTeria - 0; MeTazoa - 0; FunGi -…
AT1G76270	1.16394	-1.09652	O-fucosylTransferase family proTein
AT3G15680	2.24153	-1.09118	Ran BP2/NZF zinc finGer-like superfamily proTein
AT5G56320	1.50616	-1.0903	ATEXP14_ATEXPA14_ATHEXP ALPHA 1.5_EXP14_EXPA14__expansin A14
AT4G04330	-1.15529	-1.08762	ATRbcX1_RbcX1__Chaperonin-like RbcX proTein
AT5G22920	-2.42175	-1.08573	CHY-Type/CTCHY-Type/RING-Type Zinc finGer proTein
AT3G60440	1.31283	-1.08088	PhosphoGlyceraTe muTase family proTein
AT3G59350	-1.92119	-1.07345	ProTein kinase superfamily proTein
AT1G64670	1.80404	-1.06072	BDG1_CED1__alpha/beTa-Hydrolases superfamily proTein
AT5G23420	2.64052	-1.05045	HMGB6__hiGh-mobiliTy Group box 6
AT4G28310	2.42073	-1.03869	unknown proTein; BEST Arabidopsis Thaliana proTein maTch is: unknown proTein (TAIR:AT1G52270.1); Has 30201 BlasT hiTs To 17322 proTeins in 780 species: Archae - 12; BacTeria - 1396; MeTazoa - 17338; FunGi - 3422; PlanTs - 5037; Viruses - 0; OTher EukaryoTes - 2996 (source: NCBI BLink).
AT3G09220	-1.30974	-1.01619	LAC7__laccase 7
AT4G15830	1.15672	-1.01355	ARM repeaT superfamily proTein
AT4G33220	1.29475	-1.00125	ATPME44_PME44__pecTin meThylesTerase 44
AT1G69890	-1.27281	-0.99118	ProTein of unknown funcTion (DUF569)
AT3G52480	-1.59794	-0.990844	unknown proTein; FUNCTIONS IN: molecular_funcTion unknown; INVOLVED IN: bioloGical_process unknown; LOCATED IN: endomembrane sysTem; EXPRESSED IN: 10 planT sTrucTures; EXPRESSED DURING: LP.04 four leaves visible, 4 anThesis, peTal differenTiaTion and expansion sTaGe; Has 28 BlasT hiTs To 28 proTeins in 7 species: Archae - 0; BacTeria - 0; MeTazoa - 0; FunGi - 0; PlanTs - 28; Viruses - 0; OTher Eu…
AT5G60890	1.48484	-0.985961	ATMYB34_ATR1_MYB34__myb domain proTein 34
AT5G60890	1.48484	-0.985961	ATMYB34_ATR1_MYB34__myb domain proTein 34
AT1G18250	1.79807	-0.984331	ATLP-1__PaThoGenesis-relaTed ThaumaTin superfamily proTein
AT1G56050	1.26089	-0.971976	GTP-bindinG proTein-relaTed
AT3G12610	1.71449	-0.962787	DRT100__Leucine-rich repeaT (LRR) family proTein
AT3G05130	1.23878	-0.903916	BEST Arabidopsis Thaliana proTein maTch is: Prefoldin chaperone subuniT family proTein (TAIR:AT5G27330.1); Has 171032 BlasT hiTs To 82560 proTeins in 3364 species: Archae - 2835; BacTeria - 33550; MeTazoa - 71995; FunGi - 13365; PlanTs - 9598; Viruses - 592; OTher EukaryoTes - 39097 (source: NCBI BLink).
AT3G15450	-2.87852	-0.845337	Aluminium induced proTein wiTh YGL and LRDR moTifs
AT4G39230	1.39453	0.962126	NmrA-like neGaTive TranscripTional reGulaTor family proTein
AT5G20150	-1.08506	0.972184	ATSPX1_SPX1__SPX domain Gene 1
AT5G51440	4.27042	0.975032	HSP20-like chaperones superfamily proTein
AT3G52180	1.34889	0.985595	ATPTPKIS1_ATSEX4_DSP4_SEX4__dual specificiTy proTein phosphaTase (DsPTP1) family proTein
AT5G39520	-1.27062	0.992531	ProTein of unknown funcTion (DUF1997)
AT3G09350	1.1718	1.00933	Fes1A
AT2G04050	1.84676	1.05027	MATE efflux family proTein
AT3G59820	1.96702	1.06144	LETM1-like proTein
AT4G08300	-1.55021	1.08205	nodulin MTN21 /EamA-like TransporTer family proTein
AT1G43160	-2.41276	1.08361	RAP2.6__relaTed To AP2 6
AT4G16690	-4.00875	1.08655	ATMES16_MES16__meThyl esTerase 16
AT5G24530	-2.37803	1.09165	DMR6__2-oxoGluTaraTe (2OG) and Fe(II)-dependenT oxyGenase superfamily proTein
AT1G72680	-1.03272	1.09684	ATCAD1_CAD1__cinnamyl-alcohol dehydroGenase
AT2G22470	2.36961	1.11721	AGP2_ATAGP2__arabinoGalacTan proTein 2
AT5G24870	-1.36588	1.13993	RING/U-box superfamily proTein
AT1G13990	-2.13779	1.14966	unknown proTein; FUNCTIONS IN: molecular_funcTion unknown; INVOLVED IN: bioloGical_process unknown; LOCATED IN: chloroplasT; EXPRESSED IN: 23 planT sTrucTures; EXPRESSED DURING: 13 GrowTh sTaGes; CONTAINS InTerPro DOMAIN/s: ProTein of unknown funcTion DUF3110 (InTerPro:IPR021503); Has 4 BlasT hiTs To 4 proTeins in 1 species: Archae - 0; BacTeria - 0; MeTazoa - 0; FunGi - 0; PlanTs - 4; Viruses - …
AT5G57550	-2.52365	1.15922	XTH25_XTR3__xyloGlucan endoTransGlucosylase/hydrolase 25
AT5G58350	-1.78885	1.18905	WNK4_ZIK2__wiTh no lysine (K) kinase 4
AT1G13420	2.26274	1.20847	ATST4B_ST4B__sulfoTransferase 4B
AT1G56150	1.5712	1.21826	SAUR-like auxin-responsive proTein family
AT2G17710	-1.33742	1.22042	unknown proTein; Has 39 BlasT hiTs To 39 proTeins in 14 species: Archae - 0; BacTeria - 0; MeTazoa - 0; FunGi - 0; PlanTs - 39; Viruses - 0; OTher EukaryoTes - 0 (source: NCBI BLink).
AT4G38540	-1.40896	1.22443	FAD/NAD(P)-bindinG oxidoreducTase family proTein
AT4G32940	-2.07416	1.2247	GAMMA-VPE_GAMMAVPE__Gamma vacuolar processinG enzyme
AT4G33150	-2.41898	1.25044	LKR_LKR/SDH_SDH__lysine-keToGluTaraTe reducTase/saccharopine dehydroGenase bifuncTional enzyme
AT4G39950	1.97764	1.26129	CYP79B2__cyTochrome P450, family 79, subfamily B, polypepTide 2
AT4G39950	1.97764	1.26129	CYP79B2__cyTochrome P450, family 79, subfamily B, polypepTide 2
AT1G28570	1.36192	1.27311	SGNH hydrolase-Type esTerase superfamily proTein
AT5G51070	-2.19814	1.28486	CLPD_ERD1_SAG15__Clp ATPase
AT1G67360	1.42482	1.29773	Rubber elonGaTion facTor proTein (REF)
AT5G61820	-1.47677	1.30293	FUNCTIONS IN: molecular_funcTion unknown; INVOLVED IN: bioloGical_process unknown; LOCATED IN: vacuole; EXPRESSED IN: 24 planT sTrucTures; EXPRESSED DURING: 15 GrowTh sTaGes; CONTAINS InTerPro DOMAIN/s: STress up-reGulaTed Nod 19 (InTerPro:IPR011692); Has 30201 BlasT hiTs To 17322 proTeins in 780 species: Archae - 12; BacTeria - 1396; MeTazoa - 17338; FunGi - 3422; PlanTs - 5037; Viruses - 0; OTh…
AT5G25450	1.16255	1.30383	CyTochrome bd ubiquinol oxidase, 14kDa subuniT
AT4G37150	-1.44738	1.31272	ATMES9_MES9__meThyl esTerase 9
AT4G37150	-1.44738	1.31272	ATMES9_MES9__meThyl esTerase 9
AT3G26960	1.95416	1.33486	Pollen Ole e 1 allerGen and exTensin family proTein
AT2G26440	1.16216	1.34759	PlanT inverTase/pecTin meThylesTerase inhibiTor superfamily
AT2G23180	1.44474	1.34977	CYP96A1__cyTochrome P450, family 96, subfamily A, polypepTide 1
AT1G67070	-2.29068	1.35314	DIN9_PMI2__Mannose-6-phosphaTe isomerase, Type I
AT5G57910	-1.35608	1.3567	unknown proTein; BEST Arabidopsis Thaliana proTein maTch is: unknown proTein (TAIR:AT4G30630.1); Has 30201 BlasT hiTs To 17322 proTeins in 780 species: Archae - 12; BacTeria - 1396; MeTazoa - 17338; FunGi - 3422; PlanTs - 5037; Viruses - 0; OTher EukaryoTes - 2996 (source: NCBI BLink).
AT3G12580	3.58132	1.36315	ATHSP70_HSP70__heaT shock proTein 70
AT2G41230	2.30462	1.36366	ORS1__unknown proTein; Has 75 BlasT hiTs To 75 proTeins in 8 species: Archae - 0; BacTeria - 0; MeTazoa - 0; FunGi - 0; PlanTs - 75; Viruses - 0; OTher EukaryoTes - 0 (source: NCBI BLink).
AT3G44320	2.1092	1.3676	ATNIT3_NIT3__niTrilase 3
AT3G44320	2.1092	1.3676	ATNIT3_NIT3__niTrilase 3
AT1G69490	-1.00126	1.38017	ANAC029_ATNAP_NAP__NAC-like, acTivaTed by AP3/PI
AT1G15380	-4.88592	1.41567	GLYI4__LacToylGluTaThione lyase / Glyoxalase I family proTein
AT5G66170	-1.85178	1.42975	STR18__sulfurTransferase 18
AT4G01870	-1.98001	1.43096	TolB proTein-relaTed
AT5G14180	-3.27634	1.45085	MPL1__Myzus persicae-induced lipase 1
AT4G38060	-1.63229	1.4572	unknown proTein; BEST Arabidopsis Thaliana proTein maTch is: unknown proTein (TAIR:AT5G65480.1); Has 63 BlasT hiTs To 63 proTeins in 13 species: Archae - 0; BacTeria - 0; MeTazoa - 0; FunGi - 0; PlanTs - 63; Viruses - 0; OTher EukaryoTes - 0 (source: NCBI BLink).
AT3G61890	-1.40964	1.46994	ATHB-12_ATHB12_HB-12__homeobox 12
AT1G74310	1.66128	1.47264	ATHSP101_HOT1_HSP101__heaT shock proTein 101
AT5G44610	-1.05728	1.475	MAP18_PCAP2__microTubule-associaTed proTein 18
AT1G57590	2.17409	1.48278	PecTinaceTylesTerase family proTein
AT5G53420	1.99745	1.51274	CCT moTif family proTein
AT1G17745	1.78916	1.51284	PGDH__D-3-phosphoGlyceraTe dehydroGenase
AT3G22600	1.41485	1.52237	BifuncTional inhibiTor/lipid-Transfer proTein/seed sToraGe 2S albumin superfamily proTein
AT5G48180	-1.54918	1.52273	NSP5__niTrile specifier proTein 5
AT5G48180	-1.54918	1.52273	NSP5__niTrile specifier proTein 5
AT2G41850	-2.22392	1.54197	ADPG2_PGAZAT__polyGalacTuronase abscission zone A. Thaliana
AT2G47000	1.66551	1.55337	ABCB4_ATPGP4_MDR4_PGP4__ATP bindinG casseTTe subfamily B4
AT3G13610	1.79814	1.56765	2-oxoGluTaraTe (2OG) and Fe(II)-dependenT oxyGenase superfamily proTein
AT5G52640	2.33463	1.56901	ATHS83_ATHsp90-1_ATHSP90.1_HSP81-1_HSP81.1_HSP83_HSP90.1__heaT shock proTein 90.1
AT4G11190	3.67058	1.58473	Disease resisTance-responsive (diriGenT-like proTein) family proTein
AT5G64250	-1.04487	1.588	Aldolase-Type TIM barrel family proTein
AT3G57520	-3.20534	1.61948	ATSIP2_RS2_SIP2__seed imbibiTion 2
AT1G61800	4.63662	1.62085	ATGPT2_GPT2__Glucose-6-phosphaTe/phosphaTe TranslocaTor 2
AT2G20560	1.6296	1.65656	DNAJ heaT shock family proTein
AT1G48120	1.09909	1.66848	hydrolases;proTein serine/Threonine phosphaTases
AT3G51660	1.91353	1.67145	TauTomerase/MIF superfamily proTein
AT3G01420	-1.4597	1.67699	ALPHA-DOX1_DIOX1_DOX1_PADOX-1__Peroxidase superfamily proTein
AT3G53230	1.17084	1.72837	ATPase, AAA-Type, CDC48 proTein
AT3G06420	-1.24093	1.79309	ATG8H__UbiquiTin-like superfamily proTein
AT3G15500	-2.9929	1.79327	ANAC055_ATNAC3_NAC055_NAC3__NAC domain conTaininG proTein 3
AT2G18050	-2.04965	1.85375	HIS1-3__hisTone H1-3
AT2G22860	-2.21912	1.86891	ATPSK2_PSK2__phyTosulfokine 2 precursor
AT1G05340	-4.51725	1.89278	unknown proTein; FUNCTIONS IN: molecular_funcTion unknown; INVOLVED IN: bioloGical_process unknown; LOCATED IN: chloroplasT; EXPRESSED IN: 14 planT sTrucTures; EXPRESSED DURING: 7 GrowTh sTaGes; BEST Arabidopsis Thaliana proTein maTch is: unknown proTein (TAIR:AT2G32210.1); Has 189 BlasT hiTs To 189 proTeins in 27 species: Archae - 0; BacTeria - 0; MeTazoa - 0; FunGi - 21; PlanTs - 168; Viruses -…
AT2G21820	-2.22029	1.90804	unknown proTein; Has 45 BlasT hiTs To 45 proTeins in 13 species: Archae - 0; BacTeria - 0; MeTazoa - 0; FunGi - 0; PlanTs - 45; Viruses - 0; OTher EukaryoTes - 0 (source: NCBI BLink).
AT5G05410	-1.85088	2.00939	DREB2_DREB2A__DRE-bindinG proTein 2A
AT1G08920	-1.37849	2.02813	ESL1__ERD (early response To dehydraTion) six-like 1
AT3G16150	-2.44314	2.03819	ASPGB1__N-Terminal nucleophile aminohydrolases (NTn hydrolases) superfamily proTein
AT1G29395	-1.27762	2.04896	COR413-TM1_COR413IM1_COR414-TM1__COLD REGULATED 314 INNER MEMBRANE 1
AT2G31945	-2.19752	2.07636	unknown proTein; FUNCTIONS IN: molecular_funcTion unknown; INVOLVED IN: bioloGical_process unknown; LOCATED IN: endomembrane sysTem; EXPRESSED IN: 8 planT sTrucTures; EXPRESSED DURING: 4 anThesis, peTal differenTiaTion and expansion sTaGe; BEST Arabidopsis Thaliana proTein maTch is: unknown proTein (TAIR:AT1G05575.1); Has 61 BlasT hiTs To 61 proTeins in 10 species: Archae - 0; BacTeria - 0; MeTaz…
AT1G61820	-1.52174	2.10748	BGLU46__beTa Glucosidase 46
AT3G20340	-3.73496	2.11613	Expression of The Gene is downreGulaTed in The presence of paraquaT, an inducer of phoToxidaTive sTress.
AT3G04000	-1.98256	2.26115	NAD(P)-bindinG Rossmann-fold superfamily proTein
AT3G50770	-1.03835	2.26935	CML41__calmodulin-like 41
AT2G34500	-1.54171	2.28157	CYP710A1__cyTochrome P450, family 710, subfamily A, polypepTide 1
AT5G64110	-1.07781	2.30359	Peroxidase superfamily proTein
AT5G12030	4.75587	2.33213	AT-HSP17.6A_HSP17.6_HSP17.6A__heaT shock proTein 17.6A
AT1G80160	-5.54882	3.05818	GLYI7__LacToylGluTaThione lyase / Glyoxalase I family proTein
AT3G60140	-5.95778	3.57288	BGLU30_DIN2_SRG2__Glycosyl hydrolase superfamily proTein

## Sheet: Supplementary Table 9E
Supplementary Table 9E The same DEGs detected both in Ren et al 2012 and Xiong et al 2013
Gene ID	Log2ratio-Xiong et al 2013	Log2ratio-Ren et al 2012	Description from Xiong et al 2013
AT3G59480	-1.2766	-1.86176	pfkB-like carbohydraTe kinase family proTein
AT4G37220	-4.78606	-1.81008	Cold acclimaTion proTein WCOR413 family
AT5G15960	1.12424	-1.68129	KIN1__sTress-responsive proTein (KIN1) / sTress-induced proTein (KIN1)
AT4G26530	-3.34977	-1.5316	Aldolase superfamily proTein
AT1G73120	-1.86088	-1.48187	unknown proTein; FUNCTIONS IN: molecular_funcTion unknown; INVOLVED IN: response To oxidaTive sTress; EXPRESSED IN: rooT, culTured cell; Has 36 BlasT hiTs To 36 proTeins in 8 species: Archae - 0; BacTeria - 0; MeTazoa - 0; FunGi - 0; PlanTs - 36; Viruses - 0; OTher EukaryoTes - 0 (source: NCBI BLink).
AT2G15880	-3.93873	-1.42578	Leucine-rich repeaT (LRR) family proTein
AT2G19970	-1.55604	-1.36141	CAP (CysTeine-rich secreTory proTeins, AnTiGen 5, and PaThoGenesis-relaTed 1 proTein) superfamily proTein
AT1G19530	-6.16844	-1.35569	unknown proTein; FUNCTIONS IN: molecular_funcTion unknown; INVOLVED IN: N-Terminal proTein myrisToylaTion, anaerobic respiraTion; LOCATED IN: cellular_componenT unknown; EXPRESSED IN: leaf apex, inflorescence merisTem, hypocoTyl, rooT, flower; EXPRESSED DURING: peTal differenTiaTion and expansion sTaGe; Has 47 BlasT hiTs To 47 proTeins in 13 species: Archae - 0; BacTeria - 0; MeTazoa - 0; FunGi -…
AT2G05160	-2.24408	-1.32562	CCCH-Type zinc finGerfamily proTein wiTh RNA-bindinG domain
AT1G33055	-2.74007	-1.28052	unknown proTein; FUNCTIONS IN: molecular_funcTion unknown; INVOLVED IN: anaerobic respiraTion; LOCATED IN: endomembrane sysTem; EXPRESSED IN: 13 planT sTrucTures; EXPRESSED DURING: 6 GrowTh sTaGes; Has 20 BlasT hiTs To 20 proTeins in 8 species: Archae - 0; BacTeria - 0; MeTazoa - 0; FunGi - 0; PlanTs - 20; Viruses - 0; OTher EukaryoTes - 0 (source: NCBI BLink).
AT2G48130	1.58168	-1.20313	BifuncTional inhibiTor/lipid-Transfer proTein/seed sToraGe 2S albumin superfamily proTein
AT2G33830	-2.22068	-1.19998	Dormancy/auxin associaTed family proTein
AT4G28250	1.59038	-1.19834	ATEXPB3_ATHEXP BETA 1.6_EXPB3__expansin B3
AT1G02640	-2.15061	-1.18973	ATBXL2_BXL2__beTa-xylosidase 2
AT5G49080	1.5	-1.16954	unknown proTein; BEST Arabidopsis Thaliana proTein maTch is: unknown proTein (TAIR:AT4G12450.1); Has 380 BlasT hiTs To 380 proTeins in 21 species: Archae - 0; BacTeria - 0; MeTazoa - 0; FunGi - 6; PlanTs - 374; Viruses - 0; OTher EukaryoTes - 0 (source: NCBI BLink).
AT4G27450	-4.16133	-1.15514	Aluminium induced proTein wiTh YGL and LRDR moTifs
AT5G24420	-1.28473	-1.1538	PGL5__6-phosphoGluconolacTonase 5
AT3G62950	-5.80079	-1.14593	Thioredoxin superfamily proTein
AT3G25190	-5.16752	-1.13849	Vacuolar iron TransporTer (VIT) family proTein
AT5G49730	-2.90274	-1.08458	ATFRO6_FRO6_FRO6__ferric reducTion oxidase 6
AT2G22980	-3.03628	-1.06423	SCPL13__serine carboxypepTidase-like 13
AT4G13710	1.10203	-1.05451	PecTin lyase-like superfamily proTein
AT5G03860	-1.87649	-1.05129	MLS__malaTe synThase
AT4G07820	-1.78041	-1.03485	CAP (CysTeine-rich secreTory proTeins, AnTiGen 5, and PaThoGenesis-relaTed 1 proTein) superfamily proTein
AT4G33666	-1.85016	-1.02432	unknown proTein; FUNCTIONS IN: molecular_funcTion unknown; INVOLVED IN: bioloGical_process unknown; LOCATED IN: chloroplasT; EXPRESSED IN: 19 planT sTrucTures; EXPRESSED DURING: 11 GrowTh sTaGes; Has 30201 BlasT hiTs To 17322 proTeins in 780 species: Archae - 12; BacTeria - 1396; MeTazoa - 17338; FunGi - 3422; PlanTs - 5037; Viruses - 0; OTher EukaryoTes - 2996 (source: NCBI BLink).
AT5G62340	1.02082	-1.00478	PlanT inverTase/pecTin meThylesTerase inhibiTor superfamily proTein
AT3G13750	-2.65639	-0.993472	BGAL1_BGAL1__beTa GalacTosidase 1
AT5G54370	1.56032	-0.993241	LaTe embryoGenesis abundanT (LEA) proTein-relaTed
AT3G16150	-2.44314	-0.988964	ASPGB1__N-Terminal nucleophile aminohydrolases (NTn hydrolases) superfamily proTein
AT5G02160	-1.77487	-0.955541	unknown proTein; FUNCTIONS IN: molecular_funcTion unknown; INVOLVED IN: bioloGical_process unknown; LOCATED IN: chloroplasT Thylakoid membrane; EXPRESSED IN: 23 planT sTrucTures; EXPRESSED DURING: 13 GrowTh sTaGes; Has 121 BlasT hiTs To 121 proTeins in 17 species: Archae - 0; BacTeria - 0; MeTazoa - 0; FunGi - 0; PlanTs - 121; Viruses - 0; OTher EukaryoTes - 0 (source: NCBI BLink).
AT1G13700	-2.33892	-0.953825	PGL1__6-phosphoGluconolacTonase 1
AT3G57010	1.85881	-0.933283	Calcium-dependenT phosphoTriesTerase superfamily proTein
AT5G60490	1.3278	-0.927337	FLA12__FASCICLIN-like arabinoGalacTan-proTein 12
AT1G60590	1.243	-0.914109	PecTin lyase-like superfamily proTein
AT1G20160	-1.49861	-0.911289	ATSBT5.2__SubTilisin-like serine endopepTidase family proTein
AT1G10640	1.75448	-0.908266	PecTin lyase-like superfamily proTein
AT4G30690	-1.40208	-0.898308	TranslaTion iniTiaTion facTor 3 proTein
AT5G19530	-1.70635	-0.879466	ACL5__S-adenosyl-L-meThionine-dependenT meThylTransferases superfamily proTein
AT2G29300	-1.44182	-0.839332	NAD(P)-bindinG Rossmann-fold superfamily proTein
AT5G04770	-2.64141	-0.83466	ATCAT6_CAT6__caTionic amino acid TransporTer 6
AT1G11530	-1.43346	-0.827126	ATCXXS1_CXXS1__C-Terminal cysTeine residue is chanGed To a serine 1
AT2G03090	2.12369	-0.821611	ATEXP15_ATEXPA15_ATHEXP ALPHA 1.3_EXP15_EXPA15__expansin A15
AT3G10020	-2.25645	-0.821451	unknown proTein; FUNCTIONS IN: molecular_funcTion unknown; INVOLVED IN: response To oxidaTive sTress, anaerobic respiraTion; LOCATED IN: cellular_componenT unknown; EXPRESSED IN: 23 planT sTrucTures; EXPRESSED DURING: 13 GrowTh sTaGes; Has 30201 BlasT hiTs To 17322 proTeins in 780 species: Archae - 12; BacTeria - 1396; MeTazoa - 17338; FunGi - 3422; PlanTs - 5037; Viruses - 0; OTher EukaryoTes - …
AT5G66170	-1.85178	-0.820903	STR18__sulfurTransferase 18
AT1G72230	1.39714	-0.797319	Cupredoxin superfamily proTein
AT3G21720	-1.64655	-0.792054	ICL__isociTraTe lyase
AT4G25790	1.85529	-0.784333	CAP (CysTeine-rich secreTory proTeins, AnTiGen 5, and PaThoGenesis-relaTed 1 proTein) superfamily proTein
AT5G07030	2.16518	-0.778991	EukaryoTic asparTyl proTease family proTein
AT5G23420	2.64052	-0.769092	HMGB6__hiGh-mobiliTy Group box 6
AT1G06080	1.59841	-0.745585	ADS1__delTa 9 desaTurase 1
AT3G46130	-2.02976	-0.743915	ATMYB48_ATMYB48-1_ATMYB48-2_ATMYB48-3_MYB48__myb domain proTein 48
AT4G33660	-1.49394	-0.738254	unknown proTein; Has 30201 BlasT hiTs To 17322 proTeins in 780 species: Archae - 12; BacTeria - 1396; MeTazoa - 17338; FunGi - 3422; PlanTs - 5037; Viruses - 0; OTher EukaryoTes - 2996 (source: NCBI BLink).
AT5G23220	1.65961	-0.735502	NIC3__nicoTinamidase 3
AT5G49360	-2.94467	-0.727005	ATBXL1_BXL1__beTa-xylosidase 1
AT5G16400	-1.07749	-0.706888	ATF2_TRXF2__Thioredoxin F2
AT5G56870	-3.68533	-0.70273	BGAL4__beTa-GalacTosidase 4
AT1G11260	-3.28644	-0.695672	ATSTP1_STP1__suGar TransporTer 1
AT3G44990	3.00027	-0.695154	ATXTH31_ATXTR8_XTH31_XTR8__xyloGlucan endo-TransGlycosylase-relaTed 8
AT5G14740	-1.17208	-0.692739	BETA CA2_CA18_CA2__carbonic anhydrase 2
AT3G28740	-2.47054	-0.690293	CYP81D11__CyTochrome P450 superfamily proTein
AT2G46740	-2.23189	-0.677254	D-arabinono-1,4-lacTone oxidase family proTein
AT1G26560	1.46122	-0.670049	BGLU40__beTa Glucosidase 40
AT4G02290	1.36913	-0.669626	ATGH9B13_GH9B13__Glycosyl hydrolase 9B13
AT2G13820	1.40317	-0.668182	ATXYP2_XYP2__BifuncTional inhibiTor/lipid-Transfer proTein/seed sToraGe 2S albumin superfamily proTein
AT5G47040	-2.16571	-0.646361	LON2__lon proTease 2
AT3G11930	-1.49104	-0.644613	Adenine nucleoTide alpha hydrolases-like superfamily proTein
AT2G37640	1.40762	-0.643665	ATEXP3_ATEXPA3_ATHEXP ALPHA 1.9_EXP3__Barwin-like endoGlucanases superfamily proTein
AT2G29290	-1.83775	-0.638857	NAD(P)-bindinG Rossmann-fold superfamily proTein
AT2G29290	-1.83775	-0.638857	NAD(P)-bindinG Rossmann-fold superfamily proTein
AT1G01240	-1.48727	-0.613315	unknown proTein; BEST Arabidopsis Thaliana proTein maTch is: unknown proTein (TAIR:AT2G46550.1); Has 35333 BlasT hiTs To 34131 proTeins in 2444 species: Archae - 798; BacTeria - 22429; MeTazoa - 974; FunGi - 991; PlanTs - 531; Viruses - 0; OTher EukaryoTes - 9610 (source: NCBI BLink).
AT1G22190	-1.81076	0.607023	RAP2.4__InTeGrase-Type DNA-bindinG superfamily proTein
AT5G15450	1.11852	0.611473	APG6_ATCLPB3_CLPB-P_CLPB3__casein lyTic proTeinase B3
AT1G14060	1.9	0.621367	GCK domain-conTaininG proTein
AT1G30760	-1.64884	0.627517	FAD-bindinG Berberine family proTein
AT4G35630	1.58292	0.629852	PSAT__phosphoserine aminoTransferase
AT4G23750	1.72834	0.636693	CRF2_TMO3__cyTokinin response facTor 2
AT1G80270	2.45882	0.638883	PPR596__PENTATRICOPEPTIDE REPEAT 596
AT1G15040	-2.6	0.656691	Class I GluTamine amidoTransferase-like superfamily proTein
AT2G30250	-1.51651	0.661039	ATWRKY25_WRKY25__WRKY DNA-bindinG proTein 25
AT1G18850	1.44517	0.661193	unknown proTein; FUNCTIONS IN: molecular_funcTion unknown; INVOLVED IN: bioloGical_process unknown; LOCATED IN: nucleolus; EXPRESSED IN: 22 planT sTrucTures; EXPRESSED DURING: 13 GrowTh sTaGes; Has 40 BlasT hiTs To 40 proTeins in 13 species: Archae - 0; BacTeria - 0; MeTazoa - 0; FunGi - 0; PlanTs - 40; Viruses - 0; OTher EukaryoTes - 0 (source: NCBI BLink).
AT5G07440	-3.03746	0.662356	GDH2__GluTamaTe dehydroGenase 2
AT1G02370	1.85831	0.670433	TeTraTricopepTide repeaT (TPR)-like superfamily proTein
AT2G25200	-2.14302	0.672271	PlanT proTein of unknown funcTion (DUF868)
AT5G23020	1.97376	0.673748	IMS2_MAM-L_MAM3__2-isopropylmalaTe synThase 2
AT5G13330	-1.45076	0.674628	Rap2.6L__relaTed To AP2 6l
AT1G64170	1.97952	0.674914	ATCHX16_CHX16__caTion/H+ exchanGer 16
AT4G23540	1.501	0.675626	ARM repeaT superfamily proTein
AT3G52170	2.26649	0.677582	DNA bindinG
AT3G02910	1.2308	0.680414	AIG2-like (avirulence induced Gene) family proTein
AT3G55510	2.52432	0.68495	RBL__Noc2p family
AT1G08610	1.53119	0.688187	PenTaTricopepTide repeaT (PPR) superfamily proTein
AT4G03510	-2.36884	0.689292	ATRMA1_RMA1__RING membrane-anchor 1
AT1G68570	1.36216	0.694678	Major faciliTaTor superfamily proTein
AT4G18340	-1.4483	0.694987	Glycosyl hydrolase superfamily proTein
AT1G36060	-1.16024	0.699583	InTeGrase-Type DNA-bindinG superfamily proTein
AT5G02150	-1.77601	0.705381	Fes1C
AT1G67120	1.53447	0.710259	ATPases;nucleoTide bindinG;ATP bindinG;nucleoside-TriphosphaTases;TranscripTion facTor bindinG
AT3G48250	1.65564	0.714663	BIR6__PenTaTricopepTide repeaT (PPR) superfamily proTein
AT4G27010	1.53764	0.720252	EMB2788__INVOLVED IN: bioloGical_process unknown; LOCATED IN: cellular_componenT unknown; EXPRESSED IN: 20 planT sTrucTures; EXPRESSED DURING: 10 GrowTh sTaGes; CONTAINS InTerPro DOMAIN/s: Ribosome 60S bioGenesis N-Terminal (InTerPro:IPR021714); BEST Arabidopsis Thaliana proTein maTch is: unknown proTein (TAIR:AT1G72270.1); Has 312 BlasT hiTs To 226 proTeins in 103 species: Archae - 0; BacTeria -…
AT2G28910	-1.09786	0.723699	CXIP4__CAX inTeracTinG proTein 4
AT2G41640	-1.51114	0.725051	GlycosylTransferase family 61 proTein
AT2G28630	-1.47519	0.728204	KCS12__3-keToacyl-CoA synThase 12
AT5G13490	1.98858	0.729747	AAC2__ADP/ATP carrier 2
AT1G69040	1.06765	0.737257	ACR4__ACT domain repeaT 4
AT1G35140	-4.12928	0.742779	EXL1_PHI-1__PhosphaTe-responsive 1 family proTein
AT5G16970	-1.39919	0.744575	AER_AT-AER__alkenal reducTase
AT4G38150	1.16796	0.747479	PenTaTricopepTide repeaT (PPR) superfamily proTein
AT5G57560	-3.63156	0.74871	TCH4_XTH22__XyloGlucan endoTransGlucosylase/hydrolase family proTein
AT3G46600	-1.85071	0.763164	GRAS family TranscripTion facTor
AT4G17770	1.74481	0.7871	ATTPS5_TPS5_TPS5__Trehalose phosphaTase/synThase 5
AT5G66180	-1.3632	0.79151	S-adenosyl-L-meThionine-dependenT meThylTransferases superfamily proTein
AT5G25610	2.41255	0.824778	ATRD22_RD22__BURP domain-conTaininG proTein
AT5G66650	-4.14457	0.827511	ProTein of unknown funcTion (DUF607)
AT5G67480	-1.32029	0.834753	ATBT4_BT4__BTB and TAZ domain proTein 4
AT2G16660	2.72041	0.83981	Major faciliTaTor superfamily proTein
AT5G10380	-1.58405	0.854976	ATRING1_RING1__RING/U-box superfamily proTein
AT3G04000	-1.98256	0.861806	NAD(P)-bindinG Rossmann-fold superfamily proTein
AT1G15380	-4.88592	0.862235	GLYI4__LacToylGluTaThione lyase / Glyoxalase I family proTein
AT2G39570	-3.37241	0.86345	ACR9__ACT domain-conTaininG proTein
AT4G39660	-1.09975	0.868163	AGT2__alanine:GlyoxylaTe aminoTransferase 2
AT4G39780	-1.44738	0.871724	InTeGrase-Type DNA-bindinG superfamily proTein
AT1G23710	-1.6889	0.896706	ProTein of unknown funcTion (DUF1645)
AT5G60270	-1.40696	0.903417	Concanavalin A-like lecTin proTein kinase family proTein
AT4G17490	-2.10418	0.905651	ATERF6_ERF-6-6_ERF6__eThylene responsive elemenT bindinG facTor 6
AT5G39850	1.68048	0.912364	Ribosomal proTein S4
AT3G20340	-3.73496	0.912376	Expression of The Gene is downreGulaTed in The presence of paraquaT, an inducer of phoToxidaTive sTress.
AT1G10340	-3.75644	0.917118	Ankyrin repeaT family proTein
AT2G41230	2.30462	0.918585	ORS1__unknown proTein; Has 75 BlasT hiTs To 75 proTeins in 8 species: Archae - 0; BacTeria - 0; MeTazoa - 0; FunGi - 0; PlanTs - 75; Viruses - 0; OTher EukaryoTes - 0 (source: NCBI BLink).
AT4G34950	2.62459	0.934281	Major faciliTaTor superfamily proTein
AT1G73500	-1.3298	0.938564	ATMKK9_MKK9__MAP kinase kinase 9
AT5G22920	-2.42175	0.950104	CHY-Type/CTCHY-Type/RING-Type Zinc finGer proTein
AT5G53420	1.99745	0.960868	CCT moTif family proTein
AT3G13610	1.79814	0.963861	2-oxoGluTaraTe (2OG) and Fe(II)-dependenT oxyGenase superfamily proTein
AT5G05990	2.11887	0.968123	MiTochondrial GlycoproTein family proTein
AT2G30600	-1.57506	0.982378	BTB/POZ domain-conTaininG proTein
AT2G27550	3.00427	0.987086	ATC__cenTroradialis
AT2G04050	1.84676	0.99759	MATE efflux family proTein
AT2G22860	-2.21912	1.01287	ATPSK2_PSK2__phyTosulfokine 2 precursor
AT5G26920	-1.88602	1.01653	CBP60G__Cam-bindinG proTein 60-like G
AT5G19120	-2.37833	1.01716	EukaryoTic asparTyl proTease family proTein
AT3G15450	-2.87852	1.01857	Aluminium induced proTein wiTh YGL and LRDR moTifs
AT1G56150	1.5712	1.02061	SAUR-like auxin-responsive proTein family
AT3G46690	-2.05417	1.03881	UDP-GlycosylTransferase superfamily proTein
AT4G01250	-2.33701	1.05276	ATWRKY22_WRKY22__WRKY family TranscripTion facTor
AT1G72900	-2.07406	1.05432	Toll-InTerleukin-ResisTance (TIR) domain-conTaininG proTein
AT5G61440	-1.80931	1.05633	ACHT5__aTypical CYS HIS rich Thioredoxin 5
AT1G76600	-2.92391	1.06135	unknown proTein; FUNCTIONS IN: molecular_funcTion unknown; INVOLVED IN: N-Terminal proTein myrisToylaTion; LOCATED IN: nucleolus, nucleus; EXPRESSED IN: 24 planT sTrucTures; EXPRESSED DURING: 15 GrowTh sTaGes; BEST Arabidopsis Thaliana proTein maTch is: unknown proTein (TAIR:AT1G21010.1); Has 220 BlasT hiTs To 220 proTeins in 14 species: Archae - 0; BacTeria - 0; MeTazoa - 0; FunGi - 0; PlanTs - …
AT5G59320	1.85939	1.07634	LTP3__lipid Transfer proTein 3
AT3G55980	-1.66933	1.07789	ATSZF1_SZF1__salT-inducible zinc finGer 1
AT2G41100	-2.12383	1.08746	ATCAL4_TCH3__Calcium-bindinG EF hand family proTein
AT2G37510	1.6875	1.09193	RNA-bindinG (RRM/RBD/RNP moTifs) family proTein
AT3G51860	-1.21701	1.10485	ATCAX3_ATHCX1_CAX1-LIKE_CAX3__caTion exchanGer 3
AT2G41190	-1.42511	1.12592	Transmembrane amino acid TransporTer family proTein
AT4G39210	2.15984	1.16446	APL3__Glucose-1-phosphaTe adenylylTransferase family proTein
AT4G36670	-1.38267	1.17129	ATPLT6_ATPMT6_PLT6_PMT6__Major faciliTaTor superfamily proTein
AT1G25400	-3.24556	1.17356	unknown proTein; FUNCTIONS IN: molecular_funcTion unknown; INVOLVED IN: bioloGical_process unknown; LOCATED IN: cellular_componenT unknown; EXPRESSED IN: 20 planT sTrucTures; EXPRESSED DURING: 10 GrowTh sTaGes; BEST Arabidopsis Thaliana proTein maTch is: unknown proTein (TAIR:AT1G68440.1).
AT1G76650	-1.45482	1.18572	CML38__calmodulin-like 38
AT5G64120	-1.33665	1.22274	Peroxidase superfamily proTein
AT2G26440	1.16216	1.22333	PlanT inverTase/pecTin meThylesTerase inhibiTor superfamily
AT4G37610	-3.6678	1.2253	BT5__BTB and TAZ domain proTein 5
AT5G61600	-2.3293	1.23682	ERF104__eThylene response facTor 104
AT1G80130	3.02938	1.27462	TeTraTricopepTide repeaT (TPR)-like superfamily proTein
AT1G21910	-1.3391	1.29298	DREB26__InTeGrase-Type DNA-bindinG superfamily proTein
AT3G50480	-1.95407	1.31395	HR4__homoloG of RPW8 4
AT5G59440	-1.24752	1.32512	ATTMPK.1_ATTMPK.2_ZEU1__P-loop conTaininG nucleoside TriphosphaTe hydrolases superfamily proTein
AT3G56400	-2.0246	1.36636	ATWRKY70_WRKY70__WRKY DNA-bindinG proTein 70
AT1G62480	-1.5868	1.3814	Vacuolar calcium-bindinG proTein-relaTed
AT2G41810	3.05089	1.49853	ProTein of unknown funcTion, DUF642
AT5G08350	-2.13283	1.59762	GRAM domain-conTaininG proTein / ABA-responsive proTein-relaTed
AT1G80840	-1.60425	1.63572	ATWRKY40_WRKY40__WRKY DNA-bindinG proTein 40
AT1G27730	-1.34823	1.67944	STZ_ZAT10__salT Tolerance zinc finGer
AT2G20670	-3.3845	1.71302	ProTein of unknown funcTion (DUF506)
AT5G41080	-3.91063	1.73163	ATGDPD2_GDPD2__PLC-like phosphodiesTerases superfamily proTein
AT3G57520	-3.20534	1.75475	ATSIP2_RS2_SIP2__seed imbibiTion 2
AT3G20110	1.18159	1.77108	CYP705A20__cyTochrome P450, family 705, subfamily A, polypepTide 20
AT5G57550	-2.52365	1.85206	XTH25_XTR3__xyloGlucan endoTransGlucosylase/hydrolase 25
AT5G47600	1.20484	1.94242	HSP20-like chaperones superfamily proTein
AT1G61800	4.63662	2.13554	ATGPT2_GPT2__Glucose-6-phosphaTe/phosphaTe TranslocaTor 2
AT2G19800	-2.87706	2.17408	MIOX2__myo-inosiTol oxyGenase 2
AT3G30775	-3.19295	2.77327	AT-POX_ATPDH_ATPOX_ERD5_PDH1_PRO1_PRODH__MeThyleneTeTrahydrofolaTe reducTase family proTein

## Sheet: Supplementary Table 9F
Supplementary Table 9F The same DEGs detected both in Ren et al 2012 and Caldana et al 2013
Gene ID	Log2Ratio-Ren et al 2012	Log2Ratio-3 and 6 days-Caldana et al 2013	Description from Ren et al 2012
AT5G20630	-0.835514	-2.37292	AT5G20630.1 protein_coding GER3 (GERMIN 3); oxalate oxidase Encodes a germin-like protein. Its transcripts are more abundant in RNA from leaves collected in the evening
AT5G62340	-1.00478	-2.02853	AT5G62340.1 protein_coding invertase/pectin methylesterase inhibitor family protein invertase/pectin methylesterase inhibitor family protein; FUNCTIONS IN: enzyme inhibitor activity
AT2G37640	-0.643665	-1.91776	AT2G37640.1 protein_coding EXP3 member of Alpha-Expansin Gene Family. Naming convention from the Expansin Working Group (Kende et al
AT2G37130	-0.767792	-1.6816	AT2G37130.1 protein_coding peroxidase 21 (PER21) (P21) (PRXR5) peroxidase 21 (PER21) (P21) (PRXR5); FUNCTIONS IN: electron carrier activity
AT2G37130	-0.767792	-1.6816	AT2G37130.2 protein_coding peroxidase 21 (PER21) (P21) (PRXR5) peroxidase 21 (PER21) (P21) (PRXR5); FUNCTIONS IN: electron carrier activity
AT4G18340	0.694987	-1.64591	AT4G18340.1 protein_coding glycosyl hydrolase family 17 protein glycosyl hydrolase family 17 protein; FUNCTIONS IN: cation binding
AT5G25460	-0.645559	-1.53048	AT5G25460.1 protein_coding unknown protein unknown protein; FUNCTIONS IN: molecular_function unknown; INVOLVED IN: biological_process unknown; LOCATED IN: plant-type cell wall; EXPRESSED IN: 22 plant structures; EXPRESSED DURING: 13 growth stages; CONTAINS InterPro DOMAIN/s: Protein of unknown function DUF642 (InterPro:IPR006946); BEST Arabidopsis thaliana protein match is: unknown protein (TAIR:…
AT5G07030	-0.778991	-1.51746	AT5G07030.1 protein_coding aspartic-type endopeptidase aspartic-type endopeptidase; FUNCTIONS IN: aspartic-type endopeptidase activity; INVOLVED IN: proteolysis; LOCATED IN: cell wall
AT2G33830	-1.19998	-1.51412	AT2G33830.1 protein_coding dormancy/auxin associated family protein dormancy/auxin associated family protein; LOCATED IN: cellular_component unknown; EXPRESSED IN: 22 plant structures; EXPRESSED DURING: 13 growth stages; CONTAINS InterPro DOMAIN/s: Dormancyauxin associated (InterPro:IPR008406); BEST Arabidopsis thaliana protein match is: DYL1 (DORMANCY-ASSOCIATED PROTEIN-LIKE 1) (TAIR:AT1G28330.1…
AT2G33830	-1.19998	-1.51412	AT2G33830.2 protein_coding dormancy/auxin associated family protein dormancy/auxin associated family protein; LOCATED IN: cellular_component unknown; EXPRESSED IN: 22 plant structures; EXPRESSED DURING: 13 growth stages; CONTAINS InterPro DOMAIN/s: Dormancyauxin associated (InterPro:IPR008406); BEST Arabidopsis thaliana protein match is: DYL1 (DORMANCY-ASSOCIATED PROTEIN-LIKE 1) (TAIR:AT1G28330.1…
AT1G69530	-0.868195	-1.33565	AT1G69530.1 protein_coding ATEXPA1 (ARABIDOPSIS THALIANA EXPANSIN A1) Member of Alpha-Expansin Gene Family. Naming convention from the Expansin Working Group (Kende et al
AT1G69530	-0.868195	-1.33565	AT1G69530.2 protein_coding ATEXPA1 (ARABIDOPSIS THALIANA EXPANSIN A1) Member of Alpha-Expansin Gene Family. Naming convention from the Expansin Working Group (Kende et al
AT1G69530	-0.868195	-1.33565	AT1G69530.3 protein_coding ATEXPA1 (ARABIDOPSIS THALIANA EXPANSIN A1) Member of Alpha-Expansin Gene Family. Naming convention from the Expansin Working Group (Kende et al
AT1G69530	-0.868195	-1.33565	AT1G69530.4 protein_coding ATEXPA1 (ARABIDOPSIS THALIANA EXPANSIN A1) Member of Alpha-Expansin Gene Family. Naming convention from the Expansin Working Group (Kende et al
AT1G03820	-0.875957	-1.29725	AT1G03820.1 protein_coding unknown protein unknown protein; FUNCTIONS IN: molecular_function unknown; INVOLVED IN: biological_process unknown; LOCATED IN: endomembrane system; EXPRESSED IN: 21 plant structures; EXPRESSED DURING: 13 growth stages; Has 1356 Blast hits to 1124 proteins in 87 species: Archae - 0; Bacteria - 21; Metazoa - 28; Fungi - 30; Plants - 81; Viruses - 0; Other Eukaryotes - 11…
AT1G01070	-0.678141	-1.27963	AT1G01070.1 protein_coding nodulin MtN21 family protein nodulin MtN21 family protein; LOCATED IN: membrane; EXPRESSED IN: 17 plant structures; EXPRESSED DURING: 7 growth stages; CONTAINS InterPro DOMAIN/s: Protein of unknown function DUF6
AT4G22490	-0.628105	-1.2749	AT4G22490.1 protein_coding protease inhibitor/seed storage/lipid transfer protein (LTP) family protein protease inhibitor/seed storage/lipid transfer protein (LTP) family protein; FUNCTIONS IN: lipid binding; INVOLVED IN: lipid transport; LOCATED IN: endomembrane system; EXPRESSED IN: 22 plant structures; EXPRESSED DURING: 13 growth stages; CONTAINS InterPro DOMAIN/s: Bifunctional inhibitor/plant…
AT3G53100	-0.841979	-1.23457	AT3G53100.1 protein_coding GDSL-motif lipase/hydrolase family protein GDSL-motif lipase/hydrolase family protein; FUNCTIONS IN: hydrolase activity
AT1G50060	-1.29711	-1.11525	AT1G50060.1 protein_coding pathogenesis-related protein
AT1G19530	-1.35569	-1.10429	AT1G19530.1 protein_coding unknown protein unknown protein; FUNCTIONS IN: molecular_function unknown; INVOLVED IN: N-terminal protein myristoylation; LOCATED IN: cellular_component unknown; EXPRESSED IN: inflorescence meristem
AT5G22920	0.950104	-1.08573	AT5G22920.1 protein_coding zinc finger (C3HC4-type RING finger) family protein zinc finger (C3HC4-type RING finger) family protein; FUNCTIONS IN: protein binding
AT2G43590	-1.90113	-1.06136	AT2G43590.1 protein_coding chitinase
AT5G23420	-0.769092	-1.05045	AT5G23420.1 protein_coding HMGB6; transcription factor Encodes HMGB6
AT5G56080	-0.651658	-0.974154	AT5G56080.1 protein_coding NAS2 (NICOTIANAMINE SYNTHASE 2); nicotianamine synthase Encodes a protein with nicotianamine synthase activity. Its transcript levels rise in roots in response to zinc deficiency and rise in leaves in response to elevated levels of zinc. NICOTIANAMINE SYNTHASE 2 (NAS2); FUNCTIONS IN: nicotianamine synthase activity; INVOLVED IN: response to zinc ion
AT3G15450	1.01857	-0.845337	AT3G15450.1 protein_coding unknown protein unknown protein; FUNCTIONS IN: molecular_function unknown; EXPRESSED IN: 24 plant structures; EXPRESSED DURING: 13 growth stages; BEST Arabidopsis thaliana protein match is: unknown protein (TAIR:AT4G27450.1); Has 270 Blast hits to 270 proteins in 60 species: Archae - 0; Bacteria - 23; Metazoa - 2; Fungi - 2; Plants - 227; Viruses - 0; Other Eukaryotes -…
AT3G15450	1.01857	-0.845337	AT3G15450.2 protein_coding unknown protein unknown protein; FUNCTIONS IN: molecular_function unknown; EXPRESSED IN: 24 plant structures; EXPRESSED DURING: 13 growth stages; BEST Arabidopsis thaliana protein match is: unknown protein (TAIR:AT4G27450.1); Has 166 Blast hits to 166 proteins in 33 species: Archae - 0; Bacteria - 2; Metazoa - 0; Fungi - 0; Plants - 152; Viruses - 0; Other Eukaryotes - …
AT3G15450	1.01857	-0.845337	AT3G15450.3 protein_coding unknown protein unknown protein; FUNCTIONS IN: molecular_function unknown; EXPRESSED IN: 24 plant structures; EXPRESSED DURING: 13 growth stages; BEST Arabidopsis thaliana protein match is: unknown protein (TAIR:AT4G27450.1); Has 132 Blast hits to 132 proteins in 28 species: Archae - 0; Bacteria - 0; Metazoa - 0; Fungi - 0; Plants - 131; Viruses - 0; Other Eukaryotes - …
AT4G35180	1.66855	0.928818	AT4G35180.1 protein_coding LHT7 (Lys/His transporter 7); amino acid transmembrane transporter Lys/His transporter 7 (LHT7); FUNCTIONS IN: amino acid transmembrane transporter activity; INVOLVED IN: amino acid transport; LOCATED IN: membrane; EXPRESSED IN: 15 plant structures; EXPRESSED DURING: 10 growth stages; CONTAINS InterPro DOMAIN/s: Amino acid transporter
AT1G34510	-0.737929	0.975007	AT1G34510.1 protein_coding peroxidase
AT1G30370	1.29161	1.00697	AT1G30370.1 protein_coding lipase class 3 family protein lipase class 3 family protein; FUNCTIONS IN: triacylglycerol lipase activity; INVOLVED IN: lipid metabolic process; EXPRESSED IN: root; CONTAINS InterPro DOMAIN/s: Lipase
AT3G26210	0.923786	1.04679	AT3G26210.1 protein_coding CYP71B23; electron carrier/ heme binding / iron ion binding / monooxygenase/ oxygen binding putative cytochrome P450 CYP71B23; FUNCTIONS IN: electron carrier activity
AT2G04050	0.99759	1.05027	AT2G04050.1 protein_coding MATE efflux family protein MATE efflux family protein; FUNCTIONS IN: antiporter activity
AT2G30140	0.636048	1.08992	AT2G30140.1 protein_coding UDP-glucoronosyl/UDP-glucosyl transferase family protein UDP-glucoronosyl/UDP-glucosyl transferase family protein; FUNCTIONS IN: transferase activity
AT2G30140	0.636048	1.08992	AT2G30140.2 protein_coding UDP-glucoronosyl/UDP-glucosyl transferase family protein UDP-glucoronosyl/UDP-glucosyl transferase family protein; FUNCTIONS IN: transferase activity
AT5G47980	0.630803	1.10306	AT5G47980.1 protein_coding transferase family protein transferase family protein; FUNCTIONS IN: transferase activity
AT5G50200	0.691514	1.13268	AT5G50200.1 protein_coding WR3 (WOUND-RESPONSIVE 3); nitrate transmembrane transporter Wound-responsive gene 3 (WR3). Encodes a high-affinity nitrate transporter. Up-regulated by nitrate. Involved in jasmonic acid-independent wound signal transduction. WOUND-RESPONSIVE 3 (WR3); FUNCTIONS IN: nitrate transmembrane transporter activity; INVOLVED IN: nitrate transport
AT5G50200	0.691514	1.13268	AT5G50200.2 protein_coding WR3 (WOUND-RESPONSIVE 3); nitrate transmembrane transporter Wound-responsive gene 3 (WR3). Encodes a high-affinity nitrate transporter. Up-regulated by nitrate. Involved in jasmonic acid-independent wound signal transduction. WOUND-RESPONSIVE 3 (WR3); FUNCTIONS IN: nitrate transmembrane transporter activity; INVOLVED IN: nitrate transport
AT5G50200	0.691514	1.13268	AT5G50200.3 protein_coding WR3 (WOUND-RESPONSIVE 3); nitrate transmembrane transporter Wound-responsive gene 3 (WR3). Encodes a high-affinity nitrate transporter. Up-regulated by nitrate. Involved in jasmonic acid-independent wound signal transduction. WOUND-RESPONSIVE 3 (WR3); FUNCTIONS IN: nitrate transmembrane transporter activity; INVOLVED IN: nitrate transport
AT5G57550	1.85206	1.15922	AT5G57550.1 protein_coding XTR3 (XYLOGLUCAN ENDOTRANSGLYCOSYLASE 3); hydrolase
AT2G03760	0.903288	1.16816	AT2G03760.1 protein_coding ST; brassinosteroid sulfotransferase/ sulfotransferase Encodes a brassinosteroid sulfotransferase. In vitro experiements show that this enzyme has a preference for 24-epibrassinosteroids
AT1G77640	1.06552	1.1876	AT1G77640.1 protein_coding AP2 domain-containing transcription factor
AT1G56150	1.02061	1.21826	AT1G56150.1 protein_coding auxin-responsive family protein auxin-responsive family protein; FUNCTIONS IN: molecular_function unknown; INVOLVED IN: response to auxin stimulus; EXPRESSED IN: 20 plant structures; EXPRESSED DURING: 13 growth stages; CONTAINS InterPro DOMAIN/s: Auxin responsive SAUR protein (InterPro:IPR003676); BEST Arabidopsis thaliana protein match is: auxin-responsive family prote…
AT4G08410	-1.11726	1.22338	AT4G08410.1 protein_coding proline-rich extensin-like family protein proline-rich extensin-like family protein; FUNCTIONS IN: structural constituent of cell wall; INVOLVED IN: plant-type cell wall organization; EXPRESSED IN: shoot apex
AT5G50790	1.37044	1.22449	AT5G50790.1 protein_coding nodulin MtN3 family protein nodulin MtN3 family protein; FUNCTIONS IN: molecular_function unknown; INVOLVED IN: biological_process unknown; LOCATED IN: endomembrane system
AT1G24140	0.931203	1.2361	AT1G24140.1 protein_coding matrixin family protein matrixin family protein; FUNCTIONS IN: metallopeptidase activity
AT1G52890	1.04765	1.25783	AT1G52890.1 protein_coding ANAC019 (Arabidopsis NAC domain containing protein 19); transcription factor encodes a NAC transcription factor whose expression is induced by drought
AT5G23850	0.717404	1.25868	AT5G23850.1 protein_coding FUNCTIONS IN: molecular_function unknown; INVOLVED IN: biological_process unknown; LOCATED IN: cellular_component unknown; EXPRESSED IN: 23 plant structures; EXPRESSED DURING: 13 growth stages; CONTAINS InterPro DOMAIN/s: Lipopolysaccharide-modifying protein (InterPro:IPR006598)
AT2G14560	1.38392	1.30983	AT2G14560.1 protein_coding LURP1 (LATE UPREGULATED IN RESPONSE TO HYALOPERONOSPORA PARASITICA) Encodes LURP1
AT2G14560	1.38392	1.30983	AT2G14560.2 protein_coding LURP1 (LATE UPREGULATED IN RESPONSE TO HYALOPERONOSPORA PARASITICA) Encodes LURP1
AT1G51800	0.949522	1.31503	AT1G51800.1 protein_coding leucine-rich repeat protein kinase
AT1G17830	0.877756	1.31863	AT1G17830.1 protein_coding unknown protein unknown protein; FUNCTIONS IN: molecular_function unknown; INVOLVED IN: biological_process unknown; LOCATED IN: cellular_component unknown; EXPRESSED IN: 12 plant structures; EXPRESSED DURING: 7 growth stages; CONTAINS InterPro DOMAIN/s: Protein of unknown function DUF789 (InterPro:IPR008507); BEST Arabidopsis thaliana protein match is: unknown protein (…
AT2G41730	1.57079	1.34492	AT2G41730.1 protein_coding unknown protein unknown protein; FUNCTIONS IN: molecular_function unknown; INVOLVED IN: biological_process unknown; EXPRESSED IN: sepal
AT2G26440	1.22333	1.34759	AT2G26440.1 protein_coding pectinesterase family protein pectinesterase family protein; FUNCTIONS IN: enzyme inhibitor activity
AT1G49570	0.995947	1.35318	AT1G49570.1 protein_coding peroxidase
AT1G12030	1.29627	1.36181	AT1G12030.1 protein_coding unknown protein unknown protein; FUNCTIONS IN: molecular_function unknown; INVOLVED IN: biological_process unknown; EXPRESSED IN: pollen tube
AT2G41230	0.918585	1.36366	AT2G41230.1 protein_coding unknown protein unknown protein; INVOLVED IN: biological_process unknown; EXPRESSED IN: 15 plant structures; EXPRESSED DURING: 6 growth stages; Has 63 Blast hits to 63 proteins in 5 species: Archae - 0; Bacteria - 0; Metazoa - 1; Fungi - 0; Plants - 62; Viruses - 0; Other Eukaryotes - 0 (source: NCBI BLink).
AT4G38560	1.05389	1.36842	AT4G38560.1 protein_coding FUNCTIONS IN: molecular_function unknown; INVOLVED IN: biological_process unknown; LOCATED IN: cellular_component unknown; EXPRESSED IN: 9 plant structures; EXPRESSED DURING: 8 growth stages; CONTAINS InterPro DOMAIN/s: Phospholipase-like
AT4G38560	1.05389	1.36842	AT4G38560.2 protein_coding FUNCTIONS IN: molecular_function unknown; INVOLVED IN: biological_process unknown; LOCATED IN: cellular_component unknown; EXPRESSED IN: 9 plant structures; EXPRESSED DURING: 8 growth stages; CONTAINS InterPro DOMAIN/s: Phospholipase-like
AT1G02850	0.746709	1.37598	AT1G02850.1 protein_coding BGLU11 (BETA GLUCOSIDASE 11); catalytic/ cation binding / hydrolase
AT1G02850	0.746709	1.37598	AT1G02850.2 protein_coding BGLU11 (BETA GLUCOSIDASE 11); hydrolase
AT1G02850	0.746709	1.37598	AT1G02850.3 protein_coding BGLU11 (BETA GLUCOSIDASE 11); catalytic/ cation binding / hydrolase
AT1G02850	0.746709	1.37598	AT1G02850.4 protein_coding BGLU11 (BETA GLUCOSIDASE 11); catalytic/ cation binding / hydrolase
AT1G02850	0.746709	1.37598	AT1G02850.5 protein_coding BGLU11 (BETA GLUCOSIDASE 11); catalytic/ cation binding / hydrolase
AT1G35230	1.14326	1.38236	AT1G35230.1 protein_coding AGP5 (ARABINOGALACTAN-PROTEIN 5) Encodes arabinogalactan-protein (AGP5). ARABINOGALACTAN-PROTEIN 5 (AGP5); EXPRESSED IN: 10 plant structures; EXPRESSED DURING: 9 growth stages; Has 47438 Blast hits to 20485 proteins in 1141 species: Archae - 198; Bacteria - 11184; Metazoa - 10863; Fungi - 4319; Plants - 7240; Viruses - 1882; Other Eukaryotes - 11752 (source: NCBI BLink).
AT1G16510	1.72249	1.3872	AT1G16510.1 protein_coding auxin-responsive family protein auxin-responsive family protein; FUNCTIONS IN: molecular_function unknown; INVOLVED IN: response to auxin stimulus; EXPRESSED IN: 22 plant structures; EXPRESSED DURING: 13 growth stages; CONTAINS InterPro DOMAIN/s: Auxin responsive SAUR protein (InterPro:IPR003676); BEST Arabidopsis thaliana protein match is: auxin-responsive family prote…
AT4G19390	0.995997	1.39807	AT4G19390.1 protein_coding FUNCTIONS IN: molecular_function unknown; INVOLVED IN: biological_process unknown; LOCATED IN: chloroplast; EXPRESSED IN: 23 plant structures; EXPRESSED DURING: 13 growth stages; CONTAINS InterPro DOMAIN/s: Uncharacterised conserved protein UCP022348 (InterPro:IPR016804)
AT3G09010	0.892288	1.4087	AT3G09010.1 protein_coding protein kinase family protein protein kinase family protein; FUNCTIONS IN: protein serine/threonine kinase activity
AT1G15380	0.862235	1.41567	AT1G15380.1 protein_coding lactoylglutathione lyase family protein / glyoxalase I family protein lactoylglutathione lyase family protein / glyoxalase I family protein; FUNCTIONS IN: lactoylglutathione lyase activity; INVOLVED IN: carbohydrate metabolic process; LOCATED IN: cellular_component unknown; EXPRESSED IN: 11 plant structures; EXPRESSED DURING: L mature pollen stage
AT1G15380	0.862235	1.41567	AT1G15380.2 protein_coding lactoylglutathione lyase family protein / glyoxalase I family protein lactoylglutathione lyase family protein / glyoxalase I family protein; FUNCTIONS IN: lactoylglutathione lyase activity; INVOLVED IN: carbohydrate metabolic process; LOCATED IN: cellular_component unknown; EXPRESSED IN: 11 plant structures; EXPRESSED DURING: L mature pollen stage
AT1G70810	0.811389	1.42599	AT1G70810.1 protein_coding C2 domain-containing protein C2 domain-containing protein; FUNCTIONS IN: molecular_function unknown; INVOLVED IN: biological_process unknown; EXPRESSED IN: 23 plant structures; EXPRESSED DURING: 15 growth stages; CONTAINS InterPro DOMAIN/s: C2 membrane targeting protein (InterPro:IPR018029)
AT5G66170	-0.820903	1.42975	AT5G66170.1 protein_coding FUNCTIONS IN: molecular_function unknown; INVOLVED IN: aging; LOCATED IN: cellular_component unknown; EXPRESSED IN: 22 plant structures; EXPRESSED DURING: 11 growth stages; CONTAINS InterPro DOMAIN/s: Rhodanese-like (InterPro:IPR001763); BEST Arabidopsis thaliana protein match is: unknown protein (TAIR:AT2G17850.1); Has 126 Blast hits to 126 proteins in 29 species: Arch…
AT5G66170	-0.820903	1.42975	AT5G66170.2 protein_coding FUNCTIONS IN: molecular_function unknown; INVOLVED IN: aging; LOCATED IN: cellular_component unknown; EXPRESSED IN: 22 plant structures; EXPRESSED DURING: 11 growth stages; CONTAINS InterPro DOMAIN/s: Rhodanese-like (InterPro:IPR001763); BEST Arabidopsis thaliana protein match is: unknown protein (TAIR:AT2G17850.1); Has 730 Blast hits to 728 proteins in 227 species: Arc…
AT5G18840	1.86791	1.43812	AT5G18840.1 protein_coding sugar transporter
AT2G45570	1.03415	1.45229	AT2G45570.1 protein_coding CYP76C2; electron carrier/ heme binding / iron ion binding / monooxygenase/ oxygen binding member of CYP76C CYP76C2; FUNCTIONS IN: electron carrier activity
AT5G06730	1.0659	1.45733	AT5G06730.1 protein_coding peroxidase
AT2G20870	2.65778	1.47405	AT2G20870.1 protein_coding cell wall protein precursor
AT2G23170	-0.901916	1.47437	AT2G23170.1 protein_coding GH3.3; indole-3-acetic acid amido synthetase encodes an IAA-amido synthase that conjugates Asp and other amino acids to auxin in vitro. GH3.3; FUNCTIONS IN: indole-3-acetic acid amido synthetase activity; INVOLVED IN: auxin homeostasis
AT2G43510	0.668832	1.47516	AT2G43510.1 protein_coding ATTI1; serine-type endopeptidase inhibitor Member of the defensin-like (DEFL) family. Encodes putative trypsin inhibitor protein which may function in defense against herbivory. ATTI1; FUNCTIONS IN: serine-type endopeptidase inhibitor activity; INVOLVED IN: defense response to fungus
AT5G13320	1.27281	1.49207	AT5G13320.1 protein_coding PBS3 (AVRPPHB SUSCEPTIBLE 3) Encodes PBS3 (avrPphB susceptible)
AT3G60420	0.990642	1.49616	AT3G60420.1 protein_coding LOCATED IN: cellular_component unknown; EXPRESSED IN: 17 plant structures; EXPRESSED DURING: 10 growth stages; CONTAINS InterPro DOMAIN/s: Phosphoglycerate mutase (InterPro:IPR013078)
AT3G60420	0.990642	1.49616	AT3G60420.2 protein_coding LOCATED IN: cellular_component unknown; EXPRESSED IN: 17 plant structures; EXPRESSED DURING: 10 growth stages; CONTAINS InterPro DOMAIN/s: Phosphoglycerate mutase (InterPro:IPR013078); BEST Arabidopsis thaliana protein match is: unknown protein (TAIR:AT3G60450.1); Has 196 Blast hits to 165 proteins in 65 species: Archae - 0; Bacteria - 41; Metazoa - 2; Fungi - 34; Plant…
AT5G53420	0.960868	1.51274	AT5G53420.1 protein_coding FUNCTIONS IN: molecular_function unknown; INVOLVED IN: biological_process unknown; LOCATED IN: cellular_component unknown; EXPRESSED IN: 23 plant structures; EXPRESSED DURING: 13 growth stages; CONTAINS InterPro DOMAIN/s: CCT domain (InterPro:IPR010402); BEST Arabidopsis thaliana protein match is: unknown protein (TAIR:AT4G27900.2); Has 863 Blast hits to 863 proteins in…
AT5G53420	0.960868	1.51274	AT5G53420.2 protein_coding FUNCTIONS IN: molecular_function unknown; INVOLVED IN: biological_process unknown; LOCATED IN: cellular_component unknown; EXPRESSED IN: 23 plant structures; EXPRESSED DURING: 13 growth stages; CONTAINS InterPro DOMAIN/s: CCT domain (InterPro:IPR010402); BEST Arabidopsis thaliana protein match is: unknown protein (TAIR:AT4G27900.2); Has 863 Blast hits to 863 proteins in…
AT5G53420	0.960868	1.51274	AT5G53420.3 protein_coding unknown protein unknown protein; FUNCTIONS IN: molecular_function unknown; INVOLVED IN: biological_process unknown; LOCATED IN: cellular_component unknown; EXPRESSED IN: 23 plant structures; EXPRESSED DURING: 13 growth stages; BEST Arabidopsis thaliana protein match is: unknown protein (TAIR:AT4G27900.2); Has 21 Blast hits to 21 proteins in 4 species: Archae - 0; Bacter…
AT2G43570	0.710325	1.51785	AT2G43570.1 protein_coding chitinase
AT3G54150	0.885686	1.52931	AT3G54150.1 protein_coding embryo-abundant protein-related embryo-abundant protein-related; FUNCTIONS IN: methyltransferase activity; INVOLVED IN: metabolic process; LOCATED IN: cellular_component unknown; EXPRESSED IN: 17 plant structures; EXPRESSED DURING: 9 growth stages; CONTAINS InterPro DOMAIN/s: Methyltransferase type 11 (InterPro:IPR013216); BEST Arabidopsis thaliana protein match is: emb…
AT2G29460	0.670706	1.54729	AT2G29460.1 protein_coding ATGSTU4 (ARABIDOPSIS THALIANA GLUTATHIONE S-TRANSFERASE TAU 4); glutathione transferase Encodes glutathione transferase belonging to the tau class of GSTs. Naming convention according to Wagner et al. (2002). ARABIDOPSIS THALIANA GLUTATHIONE S-TRANSFERASE TAU 4 (ATGSTU4); FUNCTIONS IN: glutathione transferase activity; INVOLVED IN: response to cyclopentenone
AT5G01540	0.778087	1.56125	AT5G01540.1 protein_coding LECRKA4.1 (LECTIN RECEPTOR KINASE A4.1); kinase Encodes LecRKA4.1
AT5G53820	1.35871	1.56526	AT5G53820.1 protein_coding unknown protein unknown protein; FUNCTIONS IN: molecular_function unknown; INVOLVED IN: biological_process unknown; EXPRESSED IN: 10 plant structures; EXPRESSED DURING: L mature pollen stage
AT2G24850	1.63869	1.56584	AT2G24850.1 protein_coding TAT3 (TYROSINE AMINOTRANSFERASE 3); L-tyrosine:2-oxoglutarate aminotransferase/ transaminase Encodes a tyrosine aminotransferase that is responsive to treatment with jasmonic acid. TYROSINE AMINOTRANSFERASE 3 (TAT3); FUNCTIONS IN: transaminase activity
AT3G13610	0.963861	1.56765	AT3G13610.1 protein_coding oxidoreductase
AT1G29720	-0.861577	1.5685	AT1G29720.1 protein_coding protein kinase family protein protein kinase family protein; FUNCTIONS IN: protein serine/threonine kinase activity
AT1G29720	-0.861577	1.5685	AT1G29720.2 protein_coding protein kinase family protein protein kinase family protein; FUNCTIONS IN: protein serine/threonine kinase activity
AT2G14610	1.11244	1.58096	AT2G14610.1 protein_coding PR1 (PATHOGENESIS-RELATED GENE 1) PR1 gene expression is induced in response to a variety of pathogens. It is a useful molecular marker for the SAR response. Though the Genbank record for the cDNA associated to this gene is called 'PR-1-like'
AT4G37990	0.874626	1.58294	AT4G37990.1 protein_coding ELI3-2 (ELICITOR-ACTIVATED GENE 3-2); aryl-alcohol dehydrogenase/ mannitol dehydrogenase Encodes an aromatic alcohol:NADP+ oxidoreductase whose mRNA levels are increased in response to treatment with a variety of phytopathogenic bacteria. Though similar to mannitol dehydrogenases
AT1G21250	1.08021	1.59246	AT1G21250.1 protein_coding WAK1 (CELL WALL-ASSOCIATED KINASE); kinase cell wall-associated kinase
AT1G51820	1.08001	1.5929	AT1G51820.1 protein_coding leucine-rich repeat protein kinase
AT3G57520	1.75475	1.61948	AT3G57520.1 protein_coding AtSIP2 (Arabidopsis thaliana seed imbibition 2); hydrolase
AT3G57520	1.75475	1.61948	AT3G57520.2 protein_coding AtSIP2 (Arabidopsis thaliana seed imbibition 2); hydrolase
AT3G57520	1.75475	1.61948	AT3G57520.3 protein_coding AtSIP2 (Arabidopsis thaliana seed imbibition 2); hydrolase
AT1G61800	2.13554	1.62085	AT1G61800.1 protein_coding GPT2; antiporter/ glucose-6-phosphate transmembrane transporter glucose6-Phosphate/phosphate transporter 2 GPT2; FUNCTIONS IN: antiporter activity
AT1G54890	0.96784	1.6865	AT1G54890.1 protein_coding late embryogenesis abundant protein-related / LEA protein-related late embryogenesis abundant protein-related / LEA protein-related; FUNCTIONS IN: molecular_function unknown; INVOLVED IN: biological_process unknown; LOCATED IN: endomembrane system; EXPRESSED IN: 7 plant structures; EXPRESSED DURING: 4 anthesis
AT5G67310	1.12808	1.72217	AT5G67310.1 protein_coding CYP81G1; electron carrier/ heme binding / iron ion binding / monooxygenase/ oxygen binding member of CYP81G CYP81G1; FUNCTIONS IN: electron carrier activity
AT1G51790	0.804421	1.7468	AT1G51790.1 protein_coding kinase kinase; FUNCTIONS IN: kinase activity; INVOLVED IN: protein amino acid phosphorylation; LOCATED IN: endomembrane system; EXPRESSED IN: 9 plant structures; EXPRESSED DURING: 6 growth stages; CONTAINS InterPro DOMAIN/s: Protein kinase
AT3G57510	2.9352	1.74918	AT3G57510.1 protein_coding ADPG1; polygalacturonase Encodes ADPG1
AT1G65500	1.3993	1.79237	AT1G65500.1 protein_coding unknown protein unknown protein; FUNCTIONS IN: molecular_function unknown; INVOLVED IN: biological_process unknown; LOCATED IN: endomembrane system; EXPRESSED IN: 14 plant structures; EXPRESSED DURING: 9 growth stages; BEST Arabidopsis thaliana protein match is: unknown protein (TAIR:AT1G65486.1); Has 8 Blast hits to 8 proteins in 1 species: Archae - 0; Bacteria - 0; Me…
AT1G10585	0.851644	1.79258	AT1G10585.1 protein_coding transcription factor transcription factor; FUNCTIONS IN: transcription factor activity; INVOLVED IN: regulation of transcription; LOCATED IN: nucleus; EXPRESSED IN: 7 plant structures; EXPRESSED DURING: LP.06 six leaves visible
AT2G14620	0.824656	1.81021	AT2G14620.1 protein_coding xyloglucan:xyloglucosyl transferase
AT1G32960	1.16997	1.82405	AT1G32960.1 protein_coding SBT3.3; identical protein binding / serine-type endopeptidase SBT3.3; FUNCTIONS IN: identical protein binding
AT4G04490	0.921502	1.82617	AT4G04490.1 protein_coding protein kinase family protein protein kinase family protein; FUNCTIONS IN: kinase activity; INVOLVED IN: protein amino acid phosphorylation; LOCATED IN: endomembrane system; EXPRESSED IN: 7 plant structures; EXPRESSED DURING: 7 growth stages; CONTAINS InterPro DOMAIN/s: Protein kinase
AT1G32350	1.01616	1.82905	AT1G32350.1 protein_coding AOX1D (alternative oxidase 1D); alternative oxidase alternative oxidase 1D (AOX1D); FUNCTIONS IN: alternative oxidase activity; INVOLVED IN: oxidation reduction
AT1G26410	1.22547	1.83669	AT1G26410.1 protein_coding FAD-binding domain-containing protein FAD-binding domain-containing protein; FUNCTIONS IN: electron carrier activity
AT2G22860	1.01287	1.86891	AT2G22860.1 protein_coding ATPSK2 (PHYTOSULFOKINE 2 PRECURSOR); growth factor Phytosulfokine 2 precursor
AT5G44420	-2.49322	1.86996	AT5G44420.1 protein_coding PDF1.2 Encodes an ethylene- and jasmonate-responsive plant defensin. mRNA levels are not responsive to salicylic acid treatment; although jasmonate and salicylic acid can act synergistically to enhance the expression of this gene. Belongs to the plant defensin (PDF) family with the following members: At1g75830/PDF1.1
AT2G47190	0.929584	1.89341	AT2G47190.1 protein_coding MYB2 (MYB DOMAIN PROTEIN 2); DNA binding / calmodulin binding / transcription activator/ transcription factor Encodes a MYB transcription factor that possesses an R2R3 MYB DNA binding domain and is known to regulate the expression of salt- and dehydration-responsive genes. Has been shown to bind calmodulin. MYB DOMAIN PROTEIN 2 (MYB2); FUNCTIONS IN: transcription factor…
AT3G13950	0.748666	1.89433	AT3G13950.1 protein_coding unknown protein unknown protein; FUNCTIONS IN: molecular_function unknown; EXPRESSED IN: 9 plant structures; EXPRESSED DURING: LP.06 six leaves visible
AT2G40750	1.56021	1.89895	AT2G40750.1 protein_coding WRKY54; transcription factor member of WRKY Transcription Factor; Group III WRKY54; FUNCTIONS IN: transcription factor activity; INVOLVED IN: regulation of transcription
AT5G42800	2.10096	1.96459	AT5G42800.1 protein_coding DFR (DIHYDROFLAVONOL 4-REDUCTASE); dihydrokaempferol 4-reductase dihydroflavonol reductase. Catalyzes the conversion of dihydroquercetin to leucocyanidin in the biosynthesis of anthocyanins. DIHYDROFLAVONOL 4-REDUCTASE (DFR); FUNCTIONS IN: dihydrokaempferol 4-reductase activity; INVOLVED IN: response to sucrose stimulus
AT2G29470	0.693449	1.96648	AT2G29470.1 protein_coding ATGSTU3 (ARABIDOPSIS THALIANA GLUTATHIONE S-TRANSFERASE TAU 3); glutathione transferase Encodes glutathione transferase belonging to the tau class of GSTs. Naming convention according to Wagner et al. (2002). ARABIDOPSIS THALIANA GLUTATHIONE S-TRANSFERASE TAU 3 (ATGSTU3); FUNCTIONS IN: glutathione transferase activity; INVOLVED IN: toxin catabolic process; LOCATED IN: c…
AT4G11890	1.43256	1.98678	AT4G11890.1 protein_coding protein kinase family protein protein kinase family protein; FUNCTIONS IN: protein serine/threonine kinase activity
AT4G11890	1.43256	1.98678	AT4G11890.2 protein_coding protein kinase family protein protein kinase family protein; FUNCTIONS IN: protein serine/threonine kinase activity
AT4G11890	1.43256	1.98678	AT4G11890.3 protein_coding protein kinase family protein protein kinase family protein; FUNCTIONS IN: protein serine/threonine kinase activity
AT4G11890	1.43256	1.98678	AT4G11890.4 protein_coding protein kinase family protein protein kinase family protein; FUNCTIONS IN: protein serine/threonine kinase activity
AT5G48430	3.23971	1.99086	AT5G48430.1 protein_coding aspartic-type endopeptidase aspartic-type endopeptidase; FUNCTIONS IN: aspartic-type endopeptidase activity; INVOLVED IN: proteolysis; LOCATED IN: endomembrane system; EXPRESSED IN: shoot apex
AT2G17740	2.09856	2.02938	AT2G17740.1 protein_coding DC1 domain-containing protein DC1 domain-containing protein; LOCATED IN: cellular_component unknown; EXPRESSED IN: 9 plant structures; EXPRESSED DURING: 6 growth stages; CONTAINS InterPro DOMAIN/s: DC1 (InterPro:IPR004146)
AT3G16150	-0.988964	2.03819	AT3G16150.1 protein_coding L-asparaginase
AT4G26270	0.780995	2.04125	AT4G26270.1 protein_coding PFK3 (PHOSPHOFRUCTOKINASE 3); 6-phosphofructokinase PHOSPHOFRUCTOKINASE 3 (PFK3); FUNCTIONS IN: 6-phosphofructokinase activity; INVOLVED IN: glycolysis; LOCATED IN: cytosol
AT3G22930	0.931516	2.04455	AT3G22930.1 protein_coding calmodulin
AT1G17020	0.935925	2.07993	AT1G17020.1 protein_coding SRG1 (SENESCENCE-RELATED GENE 1); oxidoreductase
AT2G18660	1.73591	2.11206	AT2G18660.1 protein_coding EXLB3 (EXPANSIN-LIKE B3 PRECURSOR) Encodes PNP-A (Plant Natriuretic Peptide A). PNPs are a class of systemically mobile molecules distantly related to expansins; their biological role has remained elusive. PNP-A contains a signal peptide domain and is secreted into the extracellular space. Co-expression analyses using microarray data suggest that PNP-A may function as a…
AT3G20340	0.912376	2.11613	AT3G20340.1 protein_coding Expression of the gene is downregulated in the presence of paraquat
AT1G76470	1.61354	2.12887	AT1G76470.1 protein_coding 3-beta-hydroxy-delta5-steroid dehydrogenase/ binding / catalytic/ cinnamoyl-CoA reductase 3-beta-hydroxy-delta5-steroid dehydrogenase/ binding / catalytic/ cinnamoyl-CoA reductase; FUNCTIONS IN: 3-beta-hydroxy-delta5-steroid dehydrogenase activity
AT1G05680	0.875074	2.15358	AT1G05680.1 protein_coding UDP-glucoronosyl/UDP-glucosyl transferase family protein UDP-glucoronosyl/UDP-glucosyl transferase family protein; FUNCTIONS IN: transferase activity
AT1G21550	0.869611	2.24641	AT1G21550.1 protein_coding calcium-binding protein
AT1G69880	1.7647	2.25871	AT1G69880.1 protein_coding ATH8 (thioredoxin H-type 8) thioredoxin H-type 8 (ATH8); INVOLVED IN: N-terminal protein myristoylation
AT3G04000	0.861806	2.26115	AT3G04000.1 protein_coding short-chain dehydrogenase/reductase (SDR) family protein short-chain dehydrogenase/reductase (SDR) family protein; FUNCTIONS IN: oxidoreductase activity
AT2G37870	-1.34252	2.30319	AT2G37870.1 protein_coding protease inhibitor/seed storage/lipid transfer protein (LTP) family protein protease inhibitor/seed storage/lipid transfer protein (LTP) family protein; FUNCTIONS IN: lipid binding; INVOLVED IN: lipid transport; LOCATED IN: endomembrane system; EXPRESSED IN: 11 plant structures; EXPRESSED DURING: LP.06 six leaves visible
AT1G15520	1.36571	2.33106	AT1G15520.1 protein_coding PDR12 (PLEIOTROPIC DRUG RESISTANCE 12); ATPase
AT2G39030	0.635125	2.41791	AT2G39030.1 protein_coding GCN5-related N-acetyltransferase (GNAT) family protein GCN5-related N-acetyltransferase (GNAT) family protein; FUNCTIONS IN: N-acetyltransferase activity; INVOLVED IN: metabolic process; LOCATED IN: cellular_component unknown; EXPRESSED IN: 13 plant structures; EXPRESSED DURING: 10 growth stages; CONTAINS InterPro DOMAIN/s: GCN5-related N-acetyltransferase (InterPro:IPR…
AT3G57260	0.700022	2.65489	AT3G57260.1 protein_coding BGL2 (BETA-1
AT5G13170	1.23206	2.66326	AT5G13170.1 protein_coding SAG29 (SENESCENCE-ASSOCIATED PROTEIN 29) SENESCENCE-ASSOCIATED PROTEIN 29 (SAG29); LOCATED IN: endomembrane system
AT1G26380	1.09765	2.67483	AT1G26380.1 protein_coding FAD-binding domain-containing protein FAD-binding domain-containing protein; FUNCTIONS IN: electron carrier activity
AT2G26560	0.719685	2.89253	AT2G26560.1 protein_coding PLA2A (PHOSPHOLIPASE A 2A); lipase/ nutrient reservoir encodes a lipid acyl hydrolase with wide substrate specificity that accumulates upon infection by fungal and bacterial pathogens. Protein is localized in the cytoplasm in healthy leaves
AT4G37370	1.21358	2.96182	AT4G37370.1 protein_coding CYP81D8; electron carrier/ heme binding / iron ion binding / monooxygenase/ oxygen binding member of CYP81D CYP81D8; FUNCTIONS IN: electron carrier activity
AT2G29350	0.965827	2.9688	AT2G29350.1 protein_coding SAG13; alcohol dehydrogenase/ oxidoreductase senescence-associated gene SAG13 encoding a short-chain alcohol dehydrogenase SAG13; FUNCTIONS IN: alcohol dehydrogenase activity
AT2G29350	0.965827	2.9688	AT2G29350.2 protein_coding SAG13; alcohol dehydrogenase/ oxidoreductase senescence-associated gene SAG13 encoding a short-chain alcohol dehydrogenase SAG13; FUNCTIONS IN: alcohol dehydrogenase activity
AT2G29350	0.965827	2.9688	AT2G29350.3 protein_coding SAG13; alcohol dehydrogenase/ oxidoreductase senescence-associated gene SAG13 encoding a short-chain alcohol dehydrogenase SAG13; FUNCTIONS IN: alcohol dehydrogenase activity
AT1G32940	0.845238	2.99587	AT1G32940.1 protein_coding SBT3.5; identical protein binding / serine-type endopeptidase SBT3.5; FUNCTIONS IN: identical protein binding
AT3G26830	1.68929	3.02713	AT3G26830.1 protein_coding PAD3 (PHYTOALEXIN DEFICIENT 3); dihydrocamalexic acid decarboxylase/ monooxygenase/ oxygen binding Mutations in pad3 are defective in biosynthesis of the indole derived phytoalexin camalexin. Encodes a cytochrome P450 enzyme that catalyzes the conversion of dihydrocamalexic acid to camalexin. PHYTOALEXIN DEFICIENT 3 (PAD3); FUNCTIONS IN: dihydrocamalexic acid decarboxyl…
AT2G19190	1.67534	3.06147	AT2G19190.1 protein_coding FRK1 (FLG22-INDUCED RECEPTOR-LIKE KINASE 1); kinase Receptor-like protein kinase. Involved in early defense signaling. FLG22-INDUCED RECEPTOR-LIKE KINASE 1 (FRK1); FUNCTIONS IN: kinase activity; INVOLVED IN: defense response to bacterium; LOCATED IN: endomembrane system; EXPRESSED IN: stem
AT3G48850	1.25919	3.40136	AT3G48850.1 protein_coding mitochondrial phosphate transporter
AT3G48580	1.19376	3.46146	AT3G48580.1 protein_coding xyloglucan:xyloglucosyl transferase
AT5G54060	1.83703	3.504	AT5G54060.1 protein_coding UF3GT (udp-glucose:flavonoid 3-O-glucosyltransferase); transferase
AT5G17220	1.55087	3.65429	AT5G17220.1 protein_coding ATGSTF12 (ARABIDOPSIS THALIANA GLUTATHIONE S-TRANSFERASE PHI 12); glutathione transferase Encodes glutathione transferase belonging to the phi class of GSTs. Naming convention according to Wagner et al. (2002). Mutants display no pigments on leaves and stems. ARABIDOPSIS THALIANA GLUTATHIONE S-TRANSFERASE PHI 12 (ATGSTF12); FUNCTIONS IN: glutathione transferase activity…
AT1G51890	1.01604	3.83652	AT1G51890.1 protein_coding leucine-rich repeat protein kinase
AT3G02480	1.08077	5.06748	AT3G02480.1 protein_coding ABA-responsive protein-related ABA-responsive protein-related; FUNCTIONS IN: molecular_function unknown; INVOLVED IN: response to water deprivation; LOCATED IN: cellular_component unknown; EXPRESSED IN: 11 plant structures; EXPRESSED DURING: L mature pollen stage
AT1G19250	1.17115	5.18463	AT1G19250.1 protein_coding FMO1 (FLAVIN-DEPENDENT MONOOXYGENASE 1); FAD binding / NADP or NADPH binding / electron carrier/ flavin-containing monooxygenase/ monooxygenase/ oxidoreductase FMO1 is required for full expression of TIR-NB-LRR–conditioned resistance to avirulent pathogens and for basal resistance to invasive virulent pathogens. Functions in an EDS1-regulated but SA-independent mechanis…
AT1G56650	1.59942	5.85945	AT1G56650.1 protein_coding PAP1 (PRODUCTION OF ANTHOCYANIN PIGMENT 1); DNA binding / transcription factor Encodes a putative MYB domain containing transcription factor involved in anthocyanin metabolism and radical scavenging. Essential for the sucrose-mediated expression of the dihydroflavonol reductase gene. PRODUCTION OF ANTHOCYANIN PIGMENT 1 (PAP1); FUNCTIONS IN: transcription factor activity
